# Supplementary material for: Gene Expression and Functional Annotation of the Human Ciliary Body Epithelia
Source: PLoS One. 2012 Sep 18;7(9):e44973. doi: 10.1371/journal.pone.0044973 (PMC3445623; doi:10.1371/journal.pone.0044973)
Supplement: Table S4 — 10%H NPE. (XLS) [file pone.0044973.s046.xls]

## Sheet: Sheet1
GeneName	SystematicName	Description
COX1	ENST00000361624	Cytochrome c oxidase subunit 1 (EC 1.9.3.1) (Cytochrome c oxidase polypeptide I). [Source:Uniprot/SWISSPROT;Acc:P00395] [ENST00000361624]
RPS27	NM_001030	Homo sapiens ribosomal protein S27 (metallopanstimulin 1) (RPS27), mRNA [NM_001030]
PTGDS	NM_000954	Homo sapiens prostaglandin D2 synthase 21kDa (brain) (PTGDS), mRNA [NM_000954]
CYTB	ENST00000361789	Cytochrome b. [Source:Uniprot/SWISSPROT;Acc:P00156] [ENST00000361789]
ENST00000332649	ENST00000332649	PREDICTED: Homo sapiens NY-REN-7 antigen (NY-REN-7), mRNA [XM_001132409]
BC090061	BC090061	Homo sapiens hypothetical protein DKFZp761H1710, mRNA (cDNA clone MGC:88636 IMAGE:6480507), complete cds. [BC090061]
CALM2	NM_001743	Homo sapiens calmodulin 2 (phosphorylase kinase, delta) (CALM2), mRNA [NM_001743]
RPS20	NM_001023	Homo sapiens ribosomal protein S20 (RPS20), mRNA [NM_001023]
RPLP1	NM_001003	Homo sapiens ribosomal protein, large, P1 (RPLP1), transcript variant 1, mRNA [NM_001003]
RPL31	NM_000993	Homo sapiens ribosomal protein L31 (RPL31), mRNA [NM_000993]
VIM	NM_003380	Homo sapiens vimentin (VIM), mRNA [NM_003380]
LOC92196	NM_001017920	Homo sapiens similar to death-associated protein (LOC92196), mRNA [NM_001017920]
BC006998	BC006998	Homo sapiens, clone IMAGE:4052494, mRNA. [BC006998]
RPL41	NM_001035267	Homo sapiens ribosomal protein L41 (RPL41), transcript variant 2, mRNA [NM_001035267]
RPL23A	NM_000984	Homo sapiens ribosomal protein L23a (RPL23A), mRNA [NM_000984]
RPS3A	NM_001006	Homo sapiens ribosomal protein S3A (RPS3A), mRNA [NM_001006]
COX7C	NM_001867	Homo sapiens cytochrome c oxidase subunit VIIc (COX7C), nuclear gene encoding mitochondrial protein, mRNA [NM_001867]
AB019564	AB019564	Homo sapiens mRNA expressed only in placental villi, clone SMAP47. [AB019564]
TIMP3	NM_000362	Homo sapiens TIMP metallopeptidase inhibitor 3 (Sorsby fundus dystrophy, pseudoinflammatory) (TIMP3), mRNA [NM_000362]
RPL37A	NM_000998	Homo sapiens ribosomal protein L37a (RPL37A), mRNA [NM_000998]
COL9A3	NM_001853	Homo sapiens collagen, type IX, alpha 3 (COL9A3), mRNA [NM_001853]
LOC400055	ENST00000356196	PREDICTED: Homo sapiens similar to 60S ribosomal protein L26 (LOC646161), mRNA [XR_018048]
RPL34	NM_033625	Homo sapiens ribosomal protein L34 (RPL34), transcript variant 2, mRNA [NM_033625]
RPL37	NM_000997	Homo sapiens ribosomal protein L37 (RPL37), mRNA [NM_000997]
A_24_P852099	A_24_P852099	Unknown
RPL9	NM_001024921	Homo sapiens ribosomal protein L9 (RPL9), transcript variant 2, mRNA [NM_001024921]
RPL23	NM_000978	Homo sapiens ribosomal protein L23 (RPL23), mRNA [NM_000978]
EFEMP1	NM_004105	Homo sapiens EGF-containing fibulin-like extracellular matrix protein 1 (EFEMP1), transcript variant 1, mRNA [NM_004105]
RPS13	NM_001017	Homo sapiens ribosomal protein S13 (RPS13), mRNA [NM_001017]
FRZB	NM_001463	Homo sapiens frizzled-related protein (FRZB), mRNA [NM_001463]
FTH1	NM_002032	Homo sapiens ferritin, heavy polypeptide 1 (FTH1), mRNA [NM_002032]
RPL35	NM_007209	Homo sapiens ribosomal protein L35 (RPL35), mRNA [NM_007209]
UBC	NM_021009	Homo sapiens ubiquitin C (UBC), mRNA [NM_021009]
A_32_P128781	A_32_P128781	Unknown
RPS8	NM_001012	Homo sapiens ribosomal protein S8 (RPS8), mRNA [NM_001012]
RPL30	NM_000989	Homo sapiens ribosomal protein L30 (RPL30), mRNA [NM_000989]
RPL39	NM_001000	Homo sapiens ribosomal protein L39 (RPL39), mRNA [NM_001000]
RPL11	NM_000975	Homo sapiens ribosomal protein L11 (RPL11), mRNA [NM_000975]
CR593048	CR593048	full-length cDNA clone CS0DC002YJ17 of Neuroblastoma Cot 25-normalized of Homo sapiens (human). [CR593048]
RPS25	NM_001028	Homo sapiens ribosomal protein S25 (RPS25), mRNA [NM_001028]
RPL31P4	XR_018222	PREDICTED: Homo sapiens ribosomal protein L31 pseudogene 4 (RPL31P4), mRNA [XR_018222]
RPS29	NM_001032	Homo sapiens ribosomal protein S29 (RPS29), transcript variant 1, mRNA [NM_001032]
RPL24	NM_000986	Homo sapiens ribosomal protein L24 (RPL24), mRNA [NM_000986]
TMSL3	NM_183049	Homo sapiens thymosin-like 3 (TMSL3), mRNA [NM_183049]
CYP1B1	NM_000104	Homo sapiens cytochrome P450, family 1, subfamily B, polypeptide 1 (CYP1B1), mRNA [NM_000104]
RPS11	NM_001015	Homo sapiens ribosomal protein S11 (RPS11), mRNA [NM_001015]
ATP1A2	NM_000702	Homo sapiens ATPase, Na+/K+ transporting, alpha 2 (+) polypeptide (ATP1A2), mRNA [NM_000702]
RPL32	NM_001007074	Homo sapiens ribosomal protein L32 (RPL32), transcript variant 3, mRNA [NM_001007074]
RPL13	NM_033251	Homo sapiens ribosomal protein L13 (RPL13), transcript variant 2, mRNA [NM_033251]
RPS24	NM_001026	Homo sapiens ribosomal protein S24 (RPS24), transcript variant 2, mRNA [NM_001026]
RPL21	NM_000982	Homo sapiens ribosomal protein L21 (RPL21), mRNA [NM_000982]
AK097322	AK097322	Homo sapiens cDNA FLJ40003 fis, clone STOMA2003716. [AK097322]
ND3	ENST00000361227	NADH-ubiquinone oxidoreductase chain 3 (EC 1.6.5.3) (NADH dehydrogenase subunit 3). [Source:Uniprot/SWISSPROT;Acc:P03897] [ENST00000361227]
RPS16	NM_001020	Homo sapiens ribosomal protein S16 (RPS16), mRNA [NM_001020]
RPL31P10	XR_018695	PREDICTED: Homo sapiens similar to ribosomal protein L31 (LOC390283), mRNA [XR_018695]
NGFRAP1	NM_014380	Homo sapiens nerve growth factor receptor (TNFRSF16) associated protein 1 (NGFRAP1), transcript variant 3, mRNA [NM_014380]
RPL13A	NM_012423	Homo sapiens ribosomal protein L13a (RPL13A), mRNA [NM_012423]
RPL10A	NM_007104	Homo sapiens ribosomal protein L10a (RPL10A), mRNA [NM_007104]
AY033611	AY033611	Homo sapiens placenta immunoregulatory factor PLIF mRNA, complete cds. [AY033611]
RPL27A	NM_000990	Homo sapiens ribosomal protein L27a (RPL27A), mRNA [NM_000990]
RPL26	NM_000987	Homo sapiens ribosomal protein L26 (RPL26), mRNA [NM_000987]
ENST00000340005	ENST00000340005	similar to 60S ribosomal protein L12 (LOC644202), mRNA [Source:RefSeq_dna;Acc:XR_016588] [ENST00000340005]
RPS17	NM_001021	Homo sapiens ribosomal protein S17 (RPS17), mRNA [NM_001021]
RPS12	NM_001016	Homo sapiens ribosomal protein S12 (RPS12), mRNA [NM_001016]
RPL10	NM_006013	Homo sapiens ribosomal protein L10 (RPL10), mRNA [NM_006013]
RPS18	NM_022551	Homo sapiens ribosomal protein S18 (RPS18), mRNA [NM_022551]
LOC389404	XR_018133	PREDICTED: Homo sapiens similar to 60S ribosomal protein L9 (LOC389404), mRNA [XR_018133]
RPL36A	NM_021029	Homo sapiens ribosomal protein L36a (RPL36A), mRNA [NM_021029]
ENST00000337102	ENST00000337102	40S ribosomal protein S21. [Source:Uniprot/SWISSPROT;Acc:P63220] [ENST00000337102]
SOD1	NM_000454	Homo sapiens superoxide dismutase 1, soluble (amyotrophic lateral sclerosis 1 (adult)) (SOD1), mRNA [NM_000454]
NDUFA4	NM_002489	Homo sapiens NADH dehydrogenase (ubiquinone) 1 alpha subcomplex, 4, 9kDa (NDUFA4), nuclear gene encoding mitochondrial protein, mRNA [NM_002489]
USP11	NM_004651	Homo sapiens ubiquitin specific peptidase 11 (USP11), mRNA [NM_004651]
A_24_P145787	A_24_P145787	Unknown
LOC641784	AW302767	xr55h07.x1 NCI_CGAP_Ov26 Homo sapiens cDNA clone IMAGE:2764093 3' similar to gb:X69181 60S RIBOSOMAL PROTEIN L31 (HUMAN);, mRNA sequence [AW302767]
EIF1	NM_005801	Homo sapiens eukaryotic translation initiation factor 1 (EIF1), mRNA [NM_005801]
A_24_P84408	A_24_P84408	Unknown
ENST00000307437	ENST00000307437	PREDICTED: Homo sapiens similar to ribosomal protein S12 (LOC727997), mRNA [XM_001127053]
TPT1	NM_003295	Homo sapiens tumor protein, translationally-controlled 1 (TPT1), mRNA [NM_003295]
LOC729416	BG213931	RST33571 Athersys RAGE Library Homo sapiens cDNA, mRNA sequence [BG213931]
B2M	NM_004048	Homo sapiens beta-2-microglobulin (B2M), mRNA [NM_004048]
LDHA	NM_005566	Homo sapiens lactate dehydrogenase A (LDHA), mRNA [NM_005566]
IGFBP7	NM_001553	Homo sapiens insulin-like growth factor binding protein 7 (IGFBP7), mRNA [NM_001553]
A_24_P410256	A_24_P410256	Unknown
LOC402214	XR_018574	PREDICTED: Homo sapiens hypothetical LOC402214 (LOC402214), mRNA [XR_018574]
RPL12	NM_000976	Homo sapiens ribosomal protein L12 (RPL12), mRNA [NM_000976]
H3F3A	NM_002107	Homo sapiens H3 histone, family 3A (H3F3A), mRNA [NM_002107]
ENST00000334647	ENST00000334647	Thymosin-like 4. [Source:Uniprot/SPTREMBL;Acc:Q5T4B6] [ENST00000334647]
LOC731681	XR_015944	PREDICTED: Homo sapiens similar to 60S ribosomal protein L9 (LOC731681), mRNA [XR_015944]
NACA	NM_005594	Homo sapiens nascent-polypeptide-associated complex alpha polypeptide (NACA), mRNA [NM_005594]
LOC391595	XR_019529	PREDICTED: Homo sapiens similar to 60S ribosomal protein L32 (LOC391595), mRNA [XR_019529]
RPL7A	NM_000972	Homo sapiens ribosomal protein L7a (RPL7A), mRNA [NM_000972]
RPL3	NM_000967	Homo sapiens ribosomal protein L3 (RPL3), transcript variant 1, mRNA [NM_000967]
ATP5E	NM_006886	Homo sapiens ATP synthase, H+ transporting, mitochondrial F1 complex, epsilon subunit (ATP5E), nuclear gene encoding mitochondrial protein, mRNA [NM_006886]
LOC643932	XR_017289	PREDICTED: Homo sapiens similar to 40S ribosomal protein S3a (V-fos transformation effector protein) (LOC643932), mRNA [XR_017289]
C1orf198	NM_032800	Homo sapiens chromosome 1 open reading frame 198 (C1orf198), mRNA [NM_032800]
RPL14	NM_001034996	Homo sapiens ribosomal protein L14 (RPL14), transcript variant 1, mRNA [NM_001034996]
A_32_P25809	A_32_P25809	Unknown
RPL38	NM_000999	Homo sapiens ribosomal protein L38 (RPL38), transcript variant 1, mRNA [NM_000999]
ATP1B3	NM_001679	Homo sapiens ATPase, Na+/K+ transporting, beta 3 polypeptide (ATP1B3), mRNA [NM_001679]
ENST00000359713	ENST00000359713	60S ribosomal protein L12. [Source:Uniprot/SWISSPROT;Acc:P30050] [ENST00000359713]
COX6A1	NM_004373	Homo sapiens cytochrome c oxidase subunit VIa polypeptide 1 (COX6A1), nuclear gene encoding mitochondrial protein, mRNA [NM_004373]
RPS15	NM_001018	Homo sapiens ribosomal protein S15 (RPS15), mRNA [NM_001018]
LOC388401	XR_016879	PREDICTED: Homo sapiens similar to 60S ribosomal protein L7 (LOC388401), mRNA [XR_016879]
LOC730663	XM_001128309	PREDICTED: Homo sapiens similar to 60S ribosomal protein L23a (LOC730663), mRNA [XM_001128309]
RPS23	NM_001025	Homo sapiens ribosomal protein S23 (RPS23), mRNA [NM_001025]
A_32_P86494	A_32_P86494	Unknown
RPS27A	NM_002954	Homo sapiens ribosomal protein S27a (RPS27A), mRNA [NM_002954]
RPS2	NM_002952	Homo sapiens ribosomal protein S2 (RPS2), mRNA [NM_002952]
RPS7	NM_001011	Homo sapiens ribosomal protein S7 (RPS7), mRNA [NM_001011]
S100A6	NM_014624	Homo sapiens S100 calcium binding protein A6 (S100A6), mRNA [NM_014624]
RPS21	BC018140	Homo sapiens ribosomal protein S21, mRNA (cDNA clone MGC:9438 IMAGE:3903320), complete cds. [BC018140]
RPLP0	NM_053275	Homo sapiens ribosomal protein, large, P0 (RPLP0), transcript variant 2, mRNA [NM_053275]
UBB	NM_018955	Homo sapiens ubiquitin B (UBB), mRNA [NM_018955]
ENST00000343149	ENST00000343149	Unknown
LOC652558	XR_019386	PREDICTED: Homo sapiens similar to 60S ribosomal protein L7 (LOC652558), mRNA [XR_019386]
LOC389240	ENST00000240349	PREDICTED: Homo sapiens similar to nascent polypeptide-associated complex alpha polypeptide (LOC389240), mRNA [XM_371715]
LOC651591	XR_019079	PREDICTED: Homo sapiens similar to 60S ribosomal protein L7a (LOC651591), mRNA [XR_019079]
CR615245	CR615245	full-length cDNA clone CL0BB022ZD10 of Neuroblastoma of Homo sapiens (human). [CR615245]
THC2504576	THC2504576	RL26_BOVIN (P61257) 60S ribosomal protein L26, complete [THC2504576]
LOC391560	XR_016842	PREDICTED: Homo sapiens similar to 60S ribosomal protein L32 (LOC391560), mRNA [XR_016842]
MIF	NM_002415	Homo sapiens macrophage migration inhibitory factor (glycosylation-inhibiting factor) (MIF), mRNA [NM_002415]
LOC731457	XR_015936	PREDICTED: Homo sapiens similar to ribosomal protein S27a (LOC731457), mRNA [XR_015936]
RPS14	NM_001025071	Homo sapiens ribosomal protein S14 (RPS14), transcript variant 1, mRNA [NM_001025071]
LOC730902	XR_015600	PREDICTED: Homo sapiens similar to 60S ribosomal protein L7 (LOC730902), mRNA [XR_015600]
ATP5L	NM_006476	Homo sapiens ATP synthase, H+ transporting, mitochondrial F0 complex, subunit G (ATP5L), nuclear gene encoding mitochondrial protein, mRNA [NM_006476]
MGC70863	NM_203477	Homo sapiens similar to RPL23AP7 protein (MGC70863), transcript variant 1, mRNA [NM_203477]
LOC401022	BC030713	Homo sapiens hypothetical LOC401022, mRNA (cDNA clone IMAGE:4827714). [BC030713]
LOC388621	XM_371243	PREDICTED: Homo sapiens similar to ribosomal protein L21 (LOC388621), mRNA [XM_371243]
RPL6	NM_001024662	Homo sapiens ribosomal protein L6 (RPL6), transcript variant 1, mRNA [NM_001024662]
ACTB	NM_001101	Homo sapiens actin, beta (ACTB), mRNA [NM_001101]
RPL4	NM_000968	Homo sapiens ribosomal protein L4 (RPL4), mRNA [NM_000968]
PPIA	NM_021130	Homo sapiens peptidylprolyl isomerase A (cyclophilin A) (PPIA), mRNA [NM_021130]
LOC646875	XM_929836	PREDICTED: Homo sapiens similar to 60S ribosomal protein L12 (LOC646875), mRNA [XM_929836]
CHCHD2	NM_016139	Homo sapiens coiled-coil-helix-coiled-coil-helix domain containing 2 (CHCHD2), mRNA [NM_016139]
A_24_P298238	A_24_P298238	Unknown
OAZ1	NM_004152	Homo sapiens ornithine decarboxylase antizyme 1 (OAZ1), mRNA [NM_004152]
SLC25A3	NM_213611	Homo sapiens solute carrier family 25 (mitochondrial carrier; phosphate carrier), member 3 (SLC25A3), nuclear gene encoding mitochondrial protein, transcript variant 3, mRNA [NM_213611]
SGK	NM_005627	Homo sapiens serum/glucocorticoid regulated kinase (SGK), mRNA [NM_005627]
NDUFB4	NM_004547	Homo sapiens NADH dehydrogenase (ubiquinone) 1 beta subcomplex, 4, 15kDa (NDUFB4), nuclear gene encoding mitochondrial protein, mRNA [NM_004547]
A_24_P135242	A_24_P135242	Unknown
LOC731688	XR_015992	PREDICTED: Homo sapiens similar to ribosomal protein L21 (LOC731688), mRNA [XR_015992]
RPL7	NM_000971	Homo sapiens ribosomal protein L7 (RPL7), mRNA [NM_000971]
GJA1	NM_000165	Homo sapiens gap junction protein, alpha 1, 43kDa (connexin 43) (GJA1), mRNA [NM_000165]
OPTC	NM_014359	Homo sapiens opticin (OPTC), mRNA [NM_014359]
A_24_P127051	A_24_P127051	Unknown
GNAS	NM_001077489	Homo sapiens GNAS complex locus (GNAS), transcript variant 7, mRNA [NM_001077489]
RPL17	NM_000985	Homo sapiens ribosomal protein L17 (RPL17), transcript variant 1, mRNA [NM_000985]
MYL6	NM_079423	Homo sapiens myosin, light chain 6, alkali, smooth muscle and non-muscle (MYL6), transcript variant 2, mRNA [NM_079423]
PEBP1	NM_002567	Homo sapiens phosphatidylethanolamine binding protein 1 (PEBP1), mRNA [NM_002567]
RPS19	NM_001022	Homo sapiens ribosomal protein S19 (RPS19), mRNA [NM_001022]
NPM1	NM_002520	Homo sapiens nucleophosmin (nucleolar phosphoprotein B23, numatrin) (NPM1), transcript variant 1, mRNA [NM_002520]
A_24_P221375	A_24_P221375	Unknown
HLA-C	NM_002117	Homo sapiens major histocompatibility complex, class I, C (HLA-C), mRNA [NM_002117]
FAU	NM_001997	Homo sapiens Finkel-Biskis-Reilly murine sarcoma virus (FBR-MuSV) ubiquitously expressed (fox derived); ribosomal protein S30 (FAU), mRNA [NM_001997]
RPS26	NM_001029	Homo sapiens ribosomal protein S26 (RPS26), mRNA [NM_001029]
CRYAB	NM_001885	Homo sapiens crystallin, alpha B (CRYAB), mRNA [NM_001885]
GNG11	NM_004126	Homo sapiens guanine nucleotide binding protein (G protein), gamma 11 (GNG11), mRNA [NM_004126]
LOC727835	XR_015189	PREDICTED: Homo sapiens similar to 60S ribosomal protein L9 (LOC727835), mRNA [XR_015189]
RPL15	NM_002948	Homo sapiens ribosomal protein L15 (RPL15), mRNA [NM_002948]
EEF1D	NM_032378	Homo sapiens eukaryotic translation elongation factor 1 delta (guanine nucleotide exchange protein) (EEF1D), transcript variant 1, mRNA [NM_032378]
TMSB4X	NM_021109	Homo sapiens thymosin, beta 4, X-linked (TMSB4X), mRNA [NM_021109]
A_24_P315654	A_24_P315654	Unknown
A_24_P41339	A_24_P41339	Unknown
LOC391845	XR_019476	PREDICTED: Homo sapiens similar to 40S ribosomal protein S15 (RIG protein) (LOC391845), mRNA [XR_019476]
F5	NM_000130	Homo sapiens coagulation factor V (proaccelerin, labile factor) (F5), mRNA [NM_000130]
LDHB	NM_002300	Homo sapiens lactate dehydrogenase B (LDHB), mRNA [NM_002300]
LOC648294	XR_018553	PREDICTED: Homo sapiens hypothetical LOC648294 (LOC648294), mRNA [XR_018553]
SCG5	NM_003020	Homo sapiens secretogranin V (7B2 protein) (SCG5), mRNA [NM_003020]
LOC731170	XR_015402	PREDICTED: Homo sapiens similar to eukaryotic translation elongation factor 1 alpha 2 (LOC731170), mRNA [XR_015402]
A_32_P49392	A_32_P49392	Unknown
RP11-78J21.1	NM_001011724	Homo sapiens heterogeneous nuclear ribonucleoprotein A1-like (LOC144983), transcript variant 1, mRNA [NM_001011724]
RPL36AL	NM_001001	Homo sapiens ribosomal protein L36a-like (RPL36AL), mRNA [NM_001001]
RPS15A	NM_001019	Homo sapiens ribosomal protein S15a (RPS15A), transcript variant 2, mRNA [NM_001019]
LOC729484	XR_016010	PREDICTED: Homo sapiens similar to 60S ribosomal protein L21 (LOC729484), mRNA [XR_016010]
COX6C	NM_004374	Homo sapiens cytochrome c oxidase subunit VIc (COX6C), mRNA [NM_004374]
LOC730773	XR_015445	PREDICTED: Homo sapiens similar to 60S ribosomal protein L7a (Surfeit locus protein 3) (LOC730773), mRNA [XR_015445]
TMEM59	NM_004872	Homo sapiens transmembrane protein 59 (TMEM59), mRNA [NM_004872]
TMC8	NM_152468	Homo sapiens transmembrane channel-like 8 (TMC8), mRNA [NM_152468]
LOC391655	XR_018405	PREDICTED: Homo sapiens similar to 60S ribosomal protein L17 (L23) (LOC391655), mRNA [XR_018405]
CD174733	CD174733	CD174733 AGENCOURT_13961604 NIH_MGC_172 Homo sapiens cDNA 5', mRNA sequence [CD174733]
RPL18A	NM_000980	Homo sapiens ribosomal protein L18a (RPL18A), mRNA [NM_000980]
LOC441876	XM_497657	PREDICTED: Homo sapiens similar to 40S ribosomal protein S16, transcript variant 1 (LOC441876), mRNA [XM_497657]
LOC648378	XR_018303	PREDICTED: Homo sapiens similar to ribosomal protein S14 (LOC648378), mRNA [XR_018303]
THC2567891	THC2567891	Q6NXR8_HUMAN (Q6NXR8) Ribosomal protein S3a, partial (91%) [THC2567891]
RPL28	NM_000991	Homo sapiens ribosomal protein L28 (RPL28), mRNA [NM_000991]
ZNF525	AK097037	Homo sapiens cDNA FLJ39718 fis, clone SMINT2013695. [AK097037]
LOC442260	XR_019361	PREDICTED: Homo sapiens similar to 60S ribosomal protein L23a (LOC442260), mRNA [XR_019361]
GSTP1	NM_000852	Homo sapiens glutathione S-transferase pi (GSTP1), mRNA [NM_000852]
LOC391719	XR_019277	PREDICTED: Homo sapiens similar to ribosomal protein L19 (LOC391719), mRNA [XR_019277]
HNRPA1	NM_031157	Homo sapiens heterogeneous nuclear ribonucleoprotein A1 (HNRPA1), transcript variant 2, mRNA [NM_031157]
A_24_P409681	A_24_P409681	Unknown
TOMM7	NM_019059	Homo sapiens translocase of outer mitochondrial membrane 7 homolog (yeast) (TOMM7), mRNA [NM_019059]
PTMA	NM_002823	Homo sapiens prothymosin, alpha (gene sequence 28) (PTMA), mRNA [NM_002823]
PABPC1	NM_002568	Homo sapiens poly(A) binding protein, cytoplasmic 1 (PABPC1), mRNA [NM_002568]
C5orf32	NM_032412	Homo sapiens chromosome 5 open reading frame 32 (C5orf32), mRNA [NM_032412]
BC052613	BC052613	Homo sapiens cDNA clone MGC:59872 IMAGE:6301163, complete cds. [BC052613]
LOC389435	CD385156	AGENCOURT_14302370 NIH_MGC_173 Homo sapiens cDNA 5', mRNA sequence [CD385156]
LOC440737	XM_496446	PREDICTED: Homo sapiens similar to 60S ribosomal protein L35 (LOC440737), mRNA [XM_496446]
ABI3BP	NM_015429	Homo sapiens ABI gene family, member 3 (NESH) binding protein (ABI3BP), mRNA [NM_015429]
A_23_P210285	A_23_P210285	Unknown
HSPA8	NM_006597	Homo sapiens heat shock 70kDa protein 8 (HSPA8), transcript variant 1, mRNA [NM_006597]
C17orf45	NM_152350	Homo sapiens chromosome 17 open reading frame 45 (C17orf45), mRNA [NM_152350]
EIF3S3	NM_003756	Homo sapiens eukaryotic translation initiation factor 3, subunit 3 gamma, 40kDa (EIF3S3), mRNA [NM_003756]
UBA52	NM_001033930	Homo sapiens ubiquitin A-52 residue ribosomal protein fusion product 1 (UBA52), transcript variant 1, mRNA [NM_001033930]
LOC652890	XR_019544	PREDICTED: Homo sapiens similar to 60S ribosomal protein L7 (LOC652890), mRNA [XR_019544]
BCAM	NM_005581	Homo sapiens basal cell adhesion molecule (Lutheran blood group) (BCAM), transcript variant 1, mRNA [NM_005581]
A_24_P118874	A_24_P118874	Unknown
CD81	NM_004356	Homo sapiens CD81 molecule (CD81), mRNA [NM_004356]
SKP1A	NM_006930	Homo sapiens S-phase kinase-associated protein 1A (p19A) (SKP1A), transcript variant 1, mRNA [NM_006930]
ISCU	NM_014301	Homo sapiens IscU iron-sulfur cluster scaffold homolog (E. coli) (ISCU), nuclear gene encoding mitochondrial protein, transcript variant 1, mRNA [NM_014301]
FTHL12	NR_002205	Homo sapiens ferritin, heavy polypeptide-like 12 (FTHL12) on chromosome 9 [NR_002205]
A_24_P306968	A_24_P306968	Unknown
A_23_P347100	A_23_P347100	Unknown
LOC341412	XR_016541	PREDICTED: Homo sapiens hypothetical LOC341412 (LOC341412), mRNA [XR_016541]
ENST00000383061	ENST00000383061	PREDICTED: Homo sapiens similar to myosin regulatory light chain-like (LOC642045), mRNA [XM_936114]
HIST3H3	NM_003493	Homo sapiens histone cluster 3, H3 (HIST3H3), mRNA [NM_003493]
COLEC12	NM_030781	Homo sapiens collectin sub-family member 12 (COLEC12), transcript variant II, mRNA [NM_030781]
A_24_P238426	A_24_P238426	Unknown
CD63	NM_001040034	Homo sapiens CD63 molecule (CD63), transcript variant 2, mRNA [NM_001040034]
A_24_P186764	A_24_P186764	Unknown
BTF3	NM_001037637	Homo sapiens basic transcription factor 3 (BTF3), transcript variant 1, mRNA [NM_001037637]
PPA1	NM_021129	Homo sapiens pyrophosphatase (inorganic) 1 (PPA1), mRNA [NM_021129]
RPL8	NM_000973	Homo sapiens ribosomal protein L8 (RPL8), transcript variant 1, mRNA [NM_000973]
LOC646672	XR_018091	PREDICTED: Homo sapiens similar to ribosomal protein L15 (LOC646672), mRNA [XR_018091]
SRP14	NM_003134	Homo sapiens signal recognition particle 14kDa (homologous Alu RNA binding protein) (SRP14), mRNA [NM_003134]
YBX1	NM_004559	Homo sapiens Y box binding protein 1 (YBX1), mRNA [NM_004559]
A_24_P341176	A_24_P341176	Unknown
CR609307	CR609307	full-length cDNA clone CS0DH003YG13 of T cells (Jurkat cell line) of Homo sapiens (human). [CR609307]
ENST00000273844	ENST00000273844	PREDICTED: Homo sapiens similar to ribosomal protein S15a (LOC391656), mRNA [XM_373027]
A_24_P530977	A_24_P530977	Unknown
AF147412	AF147412	Homo sapiens full length insert cDNA clone YP59C02. [AF147412]
EEF1A1	NM_001402	Homo sapiens eukaryotic translation elongation factor 1 alpha 1 (EEF1A1), mRNA [NM_001402]
KLC3	BC025318	Homo sapiens kinesin light chain 3, mRNA (cDNA clone IMAGE:4310027), complete cds. [BC025318]
ND2	ENST00000361453	NADH-ubiquinone oxidoreductase chain 2 (EC 1.6.5.3) (NADH dehydrogenase subunit 2). [Source:Uniprot/SWISSPROT;Acc:P03891] [ENST00000361453]
A_24_P341376	A_24_P341376	Unknown
NDUFB2	NM_004546	Homo sapiens NADH dehydrogenase (ubiquinone) 1 beta subcomplex, 2, 8kDa (NDUFB2), nuclear gene encoding mitochondrial protein, mRNA [NM_004546]
A_24_P33213	A_24_P33213	Unknown
UQCRQ	NM_014402	Homo sapiens ubiquinol-cytochrome c reductase, complex III subunit VII, 9.5kDa (UQCRQ), nuclear gene encoding mitochondrial protein, mRNA [NM_014402]
USMG5	NM_032747	Homo sapiens upregulated during skeletal muscle growth 5 homolog (mouse) (USMG5), mRNA [NM_032747]
FAM128B	NM_025029	Homo sapiens family with sequence similarity 128, member B (FAM128B), mRNA [NM_025029]
ATP5O	NM_001697	Homo sapiens ATP synthase, H+ transporting, mitochondrial F1 complex, O subunit (oligomycin sensitivity conferring protein) (ATP5O), nuclear gene encoding mitochondrial protein, mRNA [NM_001697]
ENST00000332696	ENST00000332696	similar to 60S ribosomal protein L23a (LOC644384), mRNA [Source:RefSeq_dna;Acc:XR_017413] [ENST00000332696]
LOC731222	XR_015830	PREDICTED: Homo sapiens similar to 40S ribosomal protein S15 (RIG protein) (LOC731222), mRNA [XR_015830]
UCRC	NM_001003684	Homo sapiens ubiquinol-cytochrome c reductase complex (7.2 kD) (UCRC), transcript variant 2, mRNA [NM_001003684]
FAM107A	NM_007177	Homo sapiens family with sequence similarity 107, member A (FAM107A), transcript variant 1, mRNA [NM_007177]
SERPINF1	NM_002615	Homo sapiens serpin peptidase inhibitor, clade F (alpha-2 antiplasmin, pigment epithelium derived factor), member 1 (SERPINF1), mRNA [NM_002615]
IFITM3	NM_021034	Homo sapiens interferon induced transmembrane protein 3 (1-8U) (IFITM3), mRNA [NM_021034]
NDUFA1	NM_004541	Homo sapiens NADH dehydrogenase (ubiquinone) 1 alpha subcomplex, 1, 7.5kDa (NDUFA1), nuclear gene encoding mitochondrial protein, mRNA [NM_004541]
PPAP2B	NM_003713	Homo sapiens phosphatidic acid phosphatase type 2B (PPAP2B), transcript variant 1, mRNA [NM_003713]
DBI	NM_020548	Homo sapiens diazepam binding inhibitor (GABA receptor modulator, acyl-Coenzyme A binding protein) (DBI), transcript variant 1, mRNA [NM_020548]
RPL36	NM_015414	Homo sapiens ribosomal protein L36 (RPL36), transcript variant 2, mRNA [NM_015414]
ENST00000359659	ENST00000359659	Q8BT90_MOUSE (Q8BT90) 10, 11 days embryo whole body cDNA, RIKEN full-length enriched library, clone:2810021H19 product:ribosomal protein S17, full insert sequence. (Fragment), partial (98%) [THC2555910]
IGSF4	NM_014333	Homo sapiens immunoglobulin superfamily, member 4 (IGSF4), mRNA [NM_014333]
ENST00000359449	ENST00000359449	Sequence 237 from Patent WO0220754. [AX721277]
LOC441743	NM_001045548	Homo sapiens similar to C367G8.3 (novel protein similar to RPL23A (60S ribosomal protein L23A)) (LOC441743), mRNA [NM_001045548]
SLC2A1	NM_006516	Homo sapiens solute carrier family 2 (facilitated glucose transporter), member 1 (SLC2A1), mRNA [NM_006516]
LOC402694	XM_069842	PREDICTED: Homo sapiens similar to ribosomal protein L15 (LOC402694), mRNA [XM_069842]
XTP7	ENST00000252482	protein 7 transactivated by hepatitis B virus X antigen [Source:RefSeq_peptide;Acc:NP_612635] [ENST00000252482]
AK025353	AK025353	Homo sapiens cDNA: FLJ21700 fis, clone COL09849, highly similar to HSU14972 Human ribosomal protein S10 mRNA. [AK025353]
ITM2B	NM_021999	Homo sapiens integral membrane protein 2B (ITM2B), mRNA [NM_021999]
NDUFC1	NM_002494	Homo sapiens NADH dehydrogenase (ubiquinone) 1, subcomplex unknown, 1, 6kDa (NDUFC1), mRNA [NM_002494]
A_23_P130187	A_23_P130187	Unknown
LOC285260	XR_019376	PREDICTED: Homo sapiens similar to ribosomal protein L31 (LOC285260), mRNA [XR_019376]
AQP1	NM_198098	Homo sapiens aquaporin 1 (Colton blood group) (AQP1), mRNA [NM_198098]
MT2A	NM_005953	Homo sapiens metallothionein 2A (MT2A), mRNA [NM_005953]
HSPC152	NM_016404	Homo sapiens hypothetical protein HSPC152 (HSPC152), mRNA [NM_016404]
A_24_P392436	A_24_P392436	Unknown
AHNAK	NM_001620	Homo sapiens AHNAK nucleoprotein (desmoyokin) (AHNAK), transcript variant 1, mRNA [NM_001620]
RPL29	NM_000992	Homo sapiens ribosomal protein L29 (RPL29), mRNA [NM_000992]
GRM5	NM_000842	Homo sapiens glutamate receptor, metabotropic 5 (GRM5), mRNA [NM_000842]
MORF4L1	NM_206839	Homo sapiens mortality factor 4 like 1 (MORF4L1), transcript variant 2, mRNA [NM_206839]
P4HB	AB062434	Homo sapiens mRNA for OK/SW-CL.24, complete cds. [AB062434]
THC2586959	THC2586959	1PK0_D Chain D, Crystal Structure Of The Ef3-Cam Complexed With Pmeapp. {Homo sapiens} (exp=-1; wgp=0; cg=0), partial (70%) [THC2586959]
PRNP	NM_000311	Homo sapiens prion protein (p27-30) (Creutzfeldt-Jakob disease, Gerstmann-Strausler-Scheinker syndrome, fatal familial insomnia) (PRNP), transcript variant 1, mRNA [NM_000311]
ENST00000359115	ENST00000359115	RPL12 protein. [Source:Uniprot/SPTREMBL;Acc:Q6PB27] [ENST00000314394]
MGP	NM_000900	Homo sapiens matrix Gla protein (MGP), mRNA [NM_000900]
THC2541331	THC2541331	HSU02032 ribosomal protein L23a {Homo sapiens} (exp=-1; wgp=0; cg=0), partial (71%) [THC2541331]
LOC644236	XR_016633	PREDICTED: Homo sapiens similar to 60S ribosomal protein L7a (LOC644236), mRNA [XR_016633]
RPS10	NM_001014	Homo sapiens ribosomal protein S10 (RPS10), mRNA [NM_001014]
ENST00000308989	ENST00000308989	PREDICTED: Homo sapiens similar to ribosomal protein L31 (LOC729005), mRNA [XM_001133428]
UBL5	NM_024292	Homo sapiens ubiquitin-like 5 (UBL5), transcript variant 1, mRNA [NM_024292]
A_23_P58072	A_23_P58072	Unknown
S100A4	NM_002961	Homo sapiens S100 calcium binding protein A4 (S100A4), transcript variant 1, mRNA [NM_002961]
SLC13A4	NM_012450	Homo sapiens solute carrier family 13 (sodium/sulfate symporters), member 4 (SLC13A4), mRNA [NM_012450]
REEP5	NM_005669	Homo sapiens receptor accessory protein 5 (REEP5), mRNA [NM_005669]
LOC401725	XR_019536	PREDICTED: Homo sapiens similar to 60S ribosomal protein L6 (TAX-responsive enhancer element-binding protein 107) (TAXREB107) (Neoplasm-related protein C140) (LOC401725), mRNA [XR_019536]
NDUFC2	NM_004549	Homo sapiens NADH dehydrogenase (ubiquinone) 1, subcomplex unknown, 2, 14.5kDa (NDUFC2), mRNA [NM_004549]
TMEM106C	NM_024056	Homo sapiens transmembrane protein 106C (TMEM106C), mRNA [NM_024056]
FTL	NM_000146	Homo sapiens ferritin, light polypeptide (FTL), mRNA [NM_000146]
LOC127545	XM_060535	PREDICTED: Homo sapiens similar to ribosomal protein L18a (LOC127545), mRNA [XM_060535]
A_24_P392195	A_24_P392195	Unknown
SLC35E4	NM_001001479	Homo sapiens solute carrier family 35, member E4 (SLC35E4), mRNA [NM_001001479]
A_24_P234871	A_24_P234871	Unknown
ATP6V0C	NM_001694	Homo sapiens ATPase, H+ transporting, lysosomal 16kDa, V0 subunit c (ATP6V0C), mRNA [NM_001694]
A_24_P32836	A_24_P32836	Unknown
ATP5H	NM_006356	Homo sapiens ATP synthase, H+ transporting, mitochondrial F0 complex, subunit d (ATP5H), nuclear gene encoding mitochondrial protein, transcript variant 1, mRNA [NM_006356]
MTCH1	NM_014341	Homo sapiens mitochondrial carrier homolog 1 (C. elegans) (MTCH1), nuclear gene encoding mitochondrial protein, mRNA [NM_014341]
LOC730747	XR_015398	PREDICTED: Homo sapiens similar to 60S ribosomal protein L14 (CAG-ISL 7) (LOC730747), mRNA [XR_015398]
LOC441377	XM_496991	PREDICTED: Homo sapiens similar to 40S ribosomal protein S26 (LOC441377), mRNA [XM_496991]
A_24_P547010	A_24_P547010	Unknown
LOC440093	NM_001013699	Homo sapiens similar to H3 histone, family 3B (LOC440093), mRNA [NM_001013699]
LOC391126	XR_019504	PREDICTED: Homo sapiens similar to 60S ribosomal protein L26 (Silica-induced gene 20 protein) (SIG-20) (LOC391126), mRNA [XR_019504]
S100B	NM_006272	Homo sapiens S100 calcium binding protein B (S100B), mRNA [NM_006272]
PCP4	NM_006198	Homo sapiens Purkinje cell protein 4 (PCP4), mRNA [NM_006198]
SEPP1	NM_005410	Homo sapiens selenoprotein P, plasma, 1 (SEPP1), mRNA [NM_005410]
LOC402562	XM_208373	PREDICTED: Homo sapiens similar to Heterogeneous nuclear ribonucleoprotein A1 (Helix-destabilizing protein) (Single-strand binding protein) (hnRNP core protein A1) (HDP-1) (Topoisomerase-inhibitor suppressed) (LOC402562), mRNA [XM_208373]
PCBP1	NM_006196	Homo sapiens poly(rC) binding protein 1 (PCBP1), mRNA [NM_006196]
FGFBP2	NM_031950	Homo sapiens fibroblast growth factor binding protein 2 (FGFBP2), mRNA [NM_031950]
PPIAL4	NM_178230	Homo sapiens peptidylprolyl isomerase A (cyclophilin A)-like 4 (PPIAL4), mRNA [NM_178230]
TSPAN3	NM_005724	Homo sapiens tetraspanin 3 (TSPAN3), transcript variant 1, mRNA [NM_005724]
SHFM1	NM_006304	Homo sapiens split hand/foot malformation (ectrodactyly) type 1 (SHFM1), mRNA [NM_006304]
LOC401859	XR_017566	PREDICTED: Homo sapiens similar to peptidylprolyl isomerase A isoform 1 (LOC401859), mRNA [XR_017566]
LOC389127	XR_017671	PREDICTED: Homo sapiens similar to 40S ribosomal protein S10 (LOC389127), mRNA [XR_017671]
NOS1	NM_000620	Homo sapiens nitric oxide synthase 1 (neuronal) (NOS1), mRNA [NM_000620]
HSP90B1	NM_003299	Homo sapiens heat shock protein 90kDa beta (Grp94), member 1 (HSP90B1), mRNA [NM_003299]
ATP1B1	NM_001677	Homo sapiens ATPase, Na+/K+ transporting, beta 1 polypeptide (ATP1B1), transcript variant 1, mRNA [NM_001677]
AK129956	AK129956	Homo sapiens cDNA FLJ26446 fis, clone KDN02743. [AK129956]
CALM1	NM_006888	Homo sapiens calmodulin 1 (phosphorylase kinase, delta) (CALM1), mRNA [NM_006888]
C6orf48	NM_001040437	Homo sapiens chromosome 6 open reading frame 48 (C6orf48), transcript variant 1, mRNA [NM_001040437]
NDUFB1	NM_004545	Homo sapiens NADH dehydrogenase (ubiquinone) 1 beta subcomplex, 1, 7kDa (NDUFB1), mRNA [NM_004545]
LOC652328	XR_019472	PREDICTED: Homo sapiens similar to ribosomal protein L21 (LOC652328), mRNA [XR_019472]
IFITM1	NM_003641	Homo sapiens interferon induced transmembrane protein 1 (9-27) (IFITM1), mRNA [NM_003641]
MGC10814	BC004943	Homo sapiens hypothetical protein MGC10814, mRNA (cDNA clone MGC:10814 IMAGE:3613095), complete cds. [BC004943]
LOC389644	XR_018975	PREDICTED: Homo sapiens similar to ribosomal protein L5 (LOC389644), mRNA [XR_018975]
LOC402176	NM_001011538	Homo sapiens similar to 60S ribosomal protein L21 (LOC402176), mRNA [NM_001011538]
A_24_P170147	A_24_P170147	Unknown
ZNF680	NM_178558	Homo sapiens zinc finger protein 680 (ZNF680), mRNA [NM_178558]
NPC2	NM_006432	Homo sapiens Niemann-Pick disease, type C2 (NPC2), mRNA [NM_006432]
A_24_P323805	A_24_P323805	Unknown
C15orf21	NM_001005266	Homo sapiens chromosome 15 open reading frame 21 (C15orf21), transcript variant 1, mRNA [NM_001005266]
PXN	BC052611	Homo sapiens paxillin, mRNA (cDNA clone MGC:59724 IMAGE:6252827), complete cds. [BC052611]
A_24_P650893	A_24_P650893	Unknown
GTF2I	NM_032999	Homo sapiens general transcription factor II, i (GTF2I), transcript variant 1, mRNA [NM_032999]
LOC646119	XM_929084	PREDICTED: Homo sapiens similar to ribosomal protein S8 (LOC646119), mRNA [XM_929084]
LOC341511	ENST00000237840	PREDICTED: Homo sapiens similar to 60S ribosomal protein L23a (LOC341511), mRNA [XM_292109]
CCNI	NM_006835	Homo sapiens cyclin I (CCNI), mRNA [NM_006835]
LOC392497	XR_018138	PREDICTED: Homo sapiens similar to 40S ribosomal protein S6 (LOC392497), mRNA [XR_018138]
PNRC1	NM_006813	Homo sapiens proline-rich nuclear receptor coactivator 1 (PNRC1), mRNA [NM_006813]
BC062739	BC062739	Homo sapiens cDNA clone IMAGE:4270911, partial cds. [BC062739]
CPE	NM_001873	Homo sapiens carboxypeptidase E (CPE), mRNA [NM_001873]
A_24_P127082	A_24_P127082	Unknown
HMGN2	NM_005517	Homo sapiens high-mobility group nucleosomal binding domain 2 (HMGN2), mRNA [NM_005517]
C11orf31	NM_170746	Homo sapiens chromosome 11 open reading frame 31 (C11orf31), mRNA [NM_170746]
LOC150400	XR_019532	PREDICTED: Homo sapiens similar to 60S ribosomal protein L35 (LOC150400), mRNA [XR_019532]
A_24_P298835	A_24_P298835	Unknown
A_24_P350008	A_24_P350008	Unknown
CTSF	NM_003793	Homo sapiens cathepsin F (CTSF), mRNA [NM_003793]
A_24_P918875	A_24_P918875	Unknown
LHX2	NM_004789	Homo sapiens LIM homeobox 2 (LHX2), mRNA [NM_004789]
DYNLL1	NM_001037494	Homo sapiens dynein, light chain, LC8-type 1 (DYNLL1), transcript variant 1, mRNA [NM_001037494]
BE890041	BE890041	601512310F1 NIH_MGC_71 Homo sapiens cDNA clone IMAGE:3913659 5', mRNA sequence [BE890041]
EIF3S8	NM_001037808	Homo sapiens eukaryotic translation initiation factor 3, subunit 8, 110kDa (EIF3S8), transcript variant 2, mRNA [NM_001037808]
LOC644937	XM_928025	PREDICTED: Homo sapiens similar to 60S ribosomal protein L10 (QM protein) (Tumor suppressor QM) (Laminin receptor homolog) (LOC644937), mRNA [XM_928025]
PSMB1	NM_002793	Homo sapiens proteasome (prosome, macropain) subunit, beta type, 1 (PSMB1), mRNA [NM_002793]
GULP1	NM_016315	Homo sapiens GULP, engulfment adaptor PTB domain containing 1 (GULP1), mRNA [NM_016315]
ENST00000331979	ENST00000331979	PREDICTED: Homo sapiens similar to 60S ribosomal protein L29 (Cell surface heparin-binding protein HIP) (LOC730837), mRNA [XR_015551]
ENST00000361800	ENST00000361800	Unknown
A_24_P307368	A_24_P307368	Unknown
A_24_P213073	A_24_P213073	Unknown
A_24_P367199	A_24_P367199	Unknown
LOC388524	NM_001005472	Homo sapiens similar to Laminin receptor 1 (LOC388524), mRNA [NM_001005472]
CASP9	NM_001229	Homo sapiens caspase 9, apoptosis-related cysteine peptidase (CASP9), transcript variant alpha, mRNA [NM_001229]
LOC344423	AK124741	Homo sapiens cDNA FLJ42751 fis, clone BRAWH3000491, moderately similar to 40S ribosomal protein S12. [AK124741]
ENST00000317051	ENST00000317051	similar to 60S ribosomal protein L7a (Surfeit locus protein 3) (LOC645846), mRNA [Source:RefSeq_dna;Acc:XR_017017] [ENST00000317051]
RP3-377H14.5	AK092748	Homo sapiens cDNA FLJ35429 fis, clone SMINT2002126. [AK092748]
RPL18	NM_000979	Homo sapiens ribosomal protein L18 (RPL18), mRNA [NM_000979]
DDX5	NM_004396	Homo sapiens DEAD (Asp-Glu-Ala-Asp) box polypeptide 5 (DDX5), mRNA [NM_004396]
ANXA5	NM_001154	Homo sapiens annexin A5 (ANXA5), mRNA [NM_001154]
RPL23AP7	NR_000029	Homo sapiens ribosomal protein L23a pseudogene 7 (RPL23AP7) on chromosome 2 [NR_000029]
C20orf52	NM_080748	Homo sapiens chromosome 20 open reading frame 52 (C20orf52), nuclear gene encoding mitochondrial protein, mRNA [NM_080748]
ENST00000339867	ENST00000339867	similar to Interferon-induced transmembrane protein 3 (Interferon-inducible protein 1-8U) (LOC650205), mRNA [Source:RefSeq_dna;Acc:XR_018421] [ENST00000339867]
CYB5R3	NM_007326	Homo sapiens cytochrome b5 reductase 3 (CYB5R3), transcript variant S, mRNA [NM_007326]
SEC61B	NM_006808	Homo sapiens Sec61 beta subunit (SEC61B), mRNA [NM_006808]
DSP	NM_004415	Homo sapiens desmoplakin (DSP), transcript variant 1, mRNA [NM_004415]
BC065737	BC065737	Homo sapiens cDNA clone IMAGE:30404477, partial cds. [BC065737]
CEBPB	NM_005194	Homo sapiens CCAAT/enhancer binding protein (C/EBP), beta (CEBPB), mRNA [NM_005194]
TEGT	NM_003217	Homo sapiens testis enhanced gene transcript (BAX inhibitor 1) (TEGT), mRNA [NM_003217]
NDUFB9	NM_005005	Homo sapiens NADH dehydrogenase (ubiquinone) 1 beta subcomplex, 9, 22kDa (NDUFB9), mRNA [NM_005005]
LOC654170	XR_019059	PREDICTED: Homo sapiens similar to 40S ribosomal protein S16 (LOC654170), mRNA [XR_019059]
MT1X	NM_005952	Homo sapiens metallothionein 1X (MT1X), mRNA [NM_005952]
NFKBIA	NM_020529	Homo sapiens nuclear factor of kappa light polypeptide gene enhancer in B-cells inhibitor, alpha (NFKBIA), mRNA [NM_020529]
NR2F1	NM_005654	Homo sapiens nuclear receptor subfamily 2, group F, member 1 (NR2F1), mRNA [NM_005654]
GUK1	ENST00000366716	Guanylate kinase (EC 2.7.4.8) (GMP kinase). [Source:Uniprot/SWISSPROT;Acc:Q16774] [ENST00000366716]
ENST00000372045	ENST00000372045	Chordin-like protein 1 precursor (Neuralin-1) (Ventroptin) (Neurogenesin-1). [Source:Uniprot/SWISSPROT;Acc:Q9BU40] [ENST00000372045]
AKR1C1	NM_001353	Homo sapiens aldo-keto reductase family 1, member C1 (dihydrodiol dehydrogenase 1; 20-alpha (3-alpha)-hydroxysteroid dehydrogenase) (AKR1C1), mRNA [NM_001353]
K-ALPHA-1	NM_006082	Homo sapiens alpha tubulin (K-ALPHA-1), mRNA [NM_006082]
TCEAL4	NM_024863	Homo sapiens transcription elongation factor A (SII)-like 4 (TCEAL4), transcript variant 1, mRNA [NM_024863]
ITGAV	NM_002210	Homo sapiens integrin, alpha V (vitronectin receptor, alpha polypeptide, antigen CD51) (ITGAV), mRNA [NM_002210]
ZNF493	NM_001076678	Homo sapiens zinc finger protein 493 (ZNF493), transcript variant 3, mRNA [NM_001076678]
GAPDH	NM_002046	Homo sapiens glyceraldehyde-3-phosphate dehydrogenase (GAPDH), mRNA [NM_002046]
A_24_P32207	A_24_P32207	Unknown
SNHG5	NR_003038	Homo sapiens small nucleolar RNA host gene (non-protein coding) 5 (SNHG5) on chromosome 6 [NR_003038]
LOC645161	XM_928198	PREDICTED: Homo sapiens similar to 60S ribosomal protein L12 (LOC645161), mRNA [XM_928198]
COX4I1	NM_001861	Homo sapiens cytochrome c oxidase subunit IV isoform 1 (COX4I1), mRNA [NM_001861]
COMMD6	NM_203497	Homo sapiens COMM domain containing 6 (COMMD6), transcript variant 1, mRNA [NM_203497]
LOC643981	XR_018444	PREDICTED: Homo sapiens similar to 40S ribosomal protein S3a (V-fos transformation effector protein) (LOC643981), mRNA [XR_018444]
A_24_P587803	A_24_P587803	Unknown
LOC392206	XR_018720	PREDICTED: Homo sapiens similar to ribosomal protein L10a (LOC392206), mRNA [XR_018720]
A_24_P41979	A_24_P41979	Unknown
LAGE3	NM_006014	Homo sapiens L antigen family, member 3 (LAGE3), mRNA [NM_006014]
XIST	NR_001564	Homo sapiens X (inactive)-specific transcript (XIST) on chromosome X [NR_001564]
A_24_P608790	A_24_P608790	Unknown
RARRES2	NM_002889	Homo sapiens retinoic acid receptor responder (tazarotene induced) 2 (RARRES2), mRNA [NM_002889]
NME2	NM_002512	Homo sapiens non-metastatic cells 2, protein (NM23B) expressed in (NME2), transcript variant 1, mRNA [NM_002512]
C20orf199	AY513723	Homo sapiens unknown protein 2 mRNA, complete cds. [AY513723]
NDUFA6	NM_002490	Homo sapiens NADH dehydrogenase (ubiquinone) 1 alpha subcomplex, 6, 14kDa (NDUFA6), nuclear gene encoding mitochondrial protein, mRNA [NM_002490]
PSME2	NM_002818	Homo sapiens proteasome (prosome, macropain) activator subunit 2 (PA28 beta) (PSME2), mRNA [NM_002818]
GPX4	NM_001039848	Homo sapiens glutathione peroxidase 4 (phospholipid hydroperoxidase) (GPX4), transcript variant 3, mRNA [NM_001039848]
CA2	NM_000067	Homo sapiens carbonic anhydrase II (CA2), mRNA [NM_000067]
POLR2L	NM_021128	Homo sapiens polymerase (RNA) II (DNA directed) polypeptide L, 7.6kDa (POLR2L), mRNA [NM_021128]
MRPS6	NM_032476	Homo sapiens mitochondrial ribosomal protein S6 (MRPS6), nuclear gene encoding mitochondrial protein, mRNA [NM_032476]
HERPUD1	NM_014685	Homo sapiens homocysteine-inducible, endoplasmic reticulum stress-inducible, ubiquitin-like domain member 1 (HERPUD1), transcript variant 1, mRNA [NM_014685]
PSMB4	NM_002796	Homo sapiens proteasome (prosome, macropain) subunit, beta type, 4 (PSMB4), mRNA [NM_002796]
NUPR1	NM_001042483	Homo sapiens nuclear protein 1 (NUPR1), transcript variant 1, mRNA [NM_001042483]
LOC391132	XR_018883	PREDICTED: Homo sapiens similar to 60S ribosomal protein L29 (P23) (LOC391132), mRNA [XR_018883]
CDKN1C	NM_000076	Homo sapiens cyclin-dependent kinase inhibitor 1C (p57, Kip2) (CDKN1C), mRNA [NM_000076]
HINT1	NM_005340	Homo sapiens histidine triad nucleotide binding protein 1 (HINT1), mRNA [NM_005340]
C14orf156	NM_031210	Homo sapiens chromosome 14 open reading frame 156 (C14orf156), mRNA [NM_031210]
CXXC5	NM_016463	Homo sapiens CXXC finger 5 (CXXC5), mRNA [NM_016463]
LOC554234	BC058160	Homo sapiens ribosomal protein L36a pseudogene, mRNA (cDNA clone MGC:71312 IMAGE:6259908), complete cds. [BC058160]
SREBF1	NM_001005291	Homo sapiens sterol regulatory element binding transcription factor 1 (SREBF1), transcript variant 1, mRNA [NM_001005291]
EDF1	NM_153200	Homo sapiens endothelial differentiation-related factor 1 (EDF1), transcript variant beta, mRNA [NM_153200]
A_24_P109614	A_24_P109614	Unknown
BEX2	NM_032621	Homo sapiens brain expressed X-linked 2 (BEX2), mRNA [NM_032621]
C16orf35	NM_001039476	Homo sapiens chromosome 16 open reading frame 35 (C16orf35), transcript variant 2, mRNA [NM_001039476]
RPL22	NM_000983	Homo sapiens ribosomal protein L22 (RPL22), mRNA [NM_000983]
AES	NM_198969	Homo sapiens amino-terminal enhancer of split (AES), transcript variant 1, mRNA [NM_198969]
C14orf2	NM_004894	Homo sapiens chromosome 14 open reading frame 2 (C14orf2), mRNA [NM_004894]
HES1	NM_005524	Homo sapiens hairy and enhancer of split 1, (Drosophila) (HES1), mRNA [NM_005524]
DUT	NM_001025248	Homo sapiens dUTP pyrophosphatase (DUT), nuclear gene encoding mitochondrial protein, transcript variant 1, mRNA [NM_001025248]
MARCKS	NM_002356	Homo sapiens myristoylated alanine-rich protein kinase C substrate (MARCKS), mRNA [NM_002356]
LOC343851	XM_001131279	PREDICTED: Homo sapiens similar to 40S ribosomal protein S10 (LOC343851), mRNA [XM_001131279]
LOC441641	XR_018808	PREDICTED: Homo sapiens similar to ribosomal protein L13A (LOC441641), mRNA [XR_018808]
TMEM14C	NM_016462	Homo sapiens transmembrane protein 14C (TMEM14C), mRNA [NM_016462]
PDIA3	NM_005313	Homo sapiens protein disulfide isomerase family A, member 3 (PDIA3), mRNA [NM_005313]
A_24_P375405	A_24_P375405	Unknown
GCSH	NM_004483	Homo sapiens glycine cleavage system protein H (aminomethyl carrier) (GCSH), mRNA [NM_004483]
RPL5	NM_000969	Homo sapiens ribosomal protein L5 (RPL5), mRNA [NM_000969]
EIF3S6IP	NM_016091	Homo sapiens eukaryotic translation initiation factor 3, subunit 6 interacting protein (EIF3S6IP), mRNA [NM_016091]
A_24_P101694	A_24_P101694	Unknown
CTNNAL1	NM_003798	Homo sapiens catenin (cadherin-associated protein), alpha-like 1 (CTNNAL1), mRNA [NM_003798]
NDUFB8	NM_005004	Homo sapiens NADH dehydrogenase (ubiquinone) 1 beta subcomplex, 8, 19kDa (NDUFB8), mRNA [NM_005004]
PTN	NM_002825	Homo sapiens pleiotrophin (heparin binding growth factor 8, neurite growth-promoting factor 1) (PTN), mRNA [NM_002825]
TSPAN1	NM_005727	Homo sapiens tetraspanin 1 (TSPAN1), mRNA [NM_005727]
A_32_P212820	A_32_P212820	Unknown
AK091931	AK091931	Homo sapiens cDNA FLJ34612 fis, clone KIDNE2014170, highly similar to 40S RIBOSOMAL PROTEIN S4, X ISOFORM. [AK091931]
RAX	NM_013435	Homo sapiens retina and anterior neural fold homeobox (RAX), mRNA [NM_013435]
ZFP36L2	NM_006887	Homo sapiens zinc finger protein 36, C3H type-like 2 (ZFP36L2), mRNA [NM_006887]
A_24_P204454	A_24_P204454	Unknown
CLSTN1	NM_001009566	Homo sapiens calsyntenin 1 (CLSTN1), transcript variant 1, mRNA [NM_001009566]
MYEOV2	AF487338	Homo sapiens multiple myeloma overexpression gene 2 (MYEOV2) mRNA, complete cds. [AF487338]
A_24_P177634	A_24_P177634	Unknown
GABARAP	NM_007278	Homo sapiens GABA(A) receptor-associated protein (GABARAP), mRNA [NM_007278]
RHO	NM_000539	Homo sapiens rhodopsin (opsin 2, rod pigment) (retinitis pigmentosa 4, autosomal dominant) (RHO), mRNA [NM_000539]
A_24_P160920	A_24_P160920	Unknown
EID1	NM_014335	Homo sapiens EP300 interacting inhibitor of differentiation 1 (EID1), mRNA [NM_014335]
ANAPC11	NM_001002244	Homo sapiens APC11 anaphase promoting complex subunit 11 homolog (yeast) (ANAPC11), transcript variant 1, mRNA [NM_001002244]
SNHG8	CR625561	full-length cDNA clone CS0DJ002YM03 of T cells (Jurkat cell line) Cot 10-normalized of Homo sapiens (human). [CR625561]
HSPD1	NM_002156	Homo sapiens heat shock 60kDa protein 1 (chaperonin) (HSPD1), nuclear gene encoding mitochondrial protein, transcript variant 1, mRNA [NM_002156]
BC105283	BC105283	Homo sapiens cDNA clone IMAGE:4067106. [BC105283]
MYO1C	NM_033375	Homo sapiens myosin IC (MYO1C), mRNA [NM_033375]
ATP1B2	NM_001678	Homo sapiens ATPase, Na+/K+ transporting, beta 2 polypeptide (ATP1B2), mRNA [NM_001678]
NDUFA7	NM_005001	Homo sapiens NADH dehydrogenase (ubiquinone) 1 alpha subcomplex, 7, 14.5kDa (NDUFA7), mRNA [NM_005001]
TSPYL1	NM_003309	Homo sapiens TSPY-like 1 (TSPYL1), mRNA [NM_003309]
LOC732177	XR_015750	PREDICTED: Homo sapiens similar to peptidylprolyl isomerase A isoform 1 (LOC732177), mRNA [XR_015750]
MT1H	NM_005951	Homo sapiens metallothionein 1H (MT1H), mRNA [NM_005951]
NCL	NM_005381	Homo sapiens nucleolin (NCL), mRNA [NM_005381]
ENST00000321566	ENST00000321566	PREDICTED: Homo sapiens similar to 60S ribosomal protein L7a, transcript variant 3 (LOC388474), mRNA [XM_938181]
RAXL1	NM_032753	Homo sapiens retina and anterior neural fold homeobox like 1 (RAXL1), mRNA [NM_032753]
SCD5	NM_001037582	Homo sapiens stearoyl-CoA desaturase 5 (SCD5), transcript variant 1, mRNA [NM_001037582]
LOC731048	XR_015710	PREDICTED: Homo sapiens similar to 60S ribosomal protein L17 (L23) (LOC731048), mRNA [XR_015710]
ENST00000321614	ENST00000321614	TIGA1 (Chromosome 5 open reading frame 26). [Source:Uniprot/SPTREMBL;Acc:Q96Q82] [ENST00000321614]
DPYSL2	NM_001386	Homo sapiens dihydropyrimidinase-like 2 (DPYSL2), mRNA [NM_001386]
RPS3	NM_001005	Homo sapiens ribosomal protein S3 (RPS3), mRNA [NM_001005]
FGFR1	NM_023110	Homo sapiens fibroblast growth factor receptor 1 (fms-related tyrosine kinase 2, Pfeiffer syndrome) (FGFR1), transcript variant 1, mRNA [NM_023110]
LOC646161	XR_018048	PREDICTED: Homo sapiens similar to 60S ribosomal protein L26 (LOC646161), mRNA [XR_018048]
YWHAB	NM_003404	Homo sapiens tyrosine 3-monooxygenase/tryptophan 5-monooxygenase activation protein, beta polypeptide (YWHAB), transcript variant 1, mRNA [NM_003404]
SPARCL1	NM_004684	Homo sapiens SPARC-like 1 (mast9, hevin) (SPARCL1), mRNA [NM_004684]
CR619482	CR619482	full-length cDNA clone CS0DK012YM11 of HeLa cells Cot 25-normalized of Homo sapiens (human). [CR619482]
A_24_P212654	A_24_P212654	Unknown
ENST00000270031	ENST00000270031	interferon induced transmembrane protein 3 (1-8U) (IFITM3), mRNA [Source:RefSeq_dna;Acc:NM_021034] [ENST00000270031]
THC2651723	THC2651723	HUMUBCP pro-ubiquitin {Homo sapiens} (exp=-1; wgp=0; cg=0), partial (39%) [THC2651723]
LOC283412	ENST00000284293	PREDICTED: Homo sapiens similar to 60S ribosomal protein L29 (Cell surface heparin-binding protein HIP) (LOC283412), mRNA [XM_497352]
NP1165618	NP1165618	GB|AL832534.1|AL832534.1 Homo sapiens mRNA; cDNA DKFZp547I2016 (from clone DKFZp547I2016) [NP1165618]
SCOTIN	NM_016479	Homo sapiens scotin (SCOTIN), mRNA [NM_016479]
CTSK	NM_000396	Homo sapiens cathepsin K (CTSK), mRNA [NM_000396]
ABHD11	NM_031295	Homo sapiens abhydrolase domain containing 11 (ABHD11), transcript variant 4, mRNA [NM_031295]
LOC376693	BC030568	Homo sapiens hypothetical LOC376693, mRNA (cDNA clone MGC:45392 IMAGE:5526694), complete cds. [BC030568]
LOC732199	XR_015762	PREDICTED: Homo sapiens similar to 60S ribosomal protein L29 (Cell surface heparin-binding protein HIP) (LOC732199), mRNA [XR_015762]
ND1	ENST00000361390	NADH-ubiquinone oxidoreductase chain 1 (EC 1.6.5.3) (NADH dehydrogenase subunit 1). [Source:Uniprot/SWISSPROT;Acc:P03886] [ENST00000361390]
FUT6	U27333	Human alpha (1,3) fucosyltransferase (FUT6) mRNA, major transcript I, complete cds. [U27333]
NFE2L1	NM_003204	Homo sapiens nuclear factor (erythroid-derived 2)-like 1 (NFE2L1), mRNA [NM_003204]
SLC15A4	NM_145648	Homo sapiens solute carrier family 15, member 4 (SLC15A4), mRNA [NM_145648]
RAN	NM_006325	Homo sapiens RAN, member RAS oncogene family (RAN), mRNA [NM_006325]
TKT	NM_001064	Homo sapiens transketolase (Wernicke-Korsakoff syndrome) (TKT), mRNA [NM_001064]
LOC646753	XM_929703	PREDICTED: Homo sapiens similar to 40S ribosomal protein S26 (LOC646753), mRNA [XM_929703]
RHOA	NM_001664	Homo sapiens ras homolog gene family, member A (RHOA), mRNA [NM_001664]
HNRPM	NM_005968	Homo sapiens heterogeneous nuclear ribonucleoprotein M (HNRPM), transcript variant 1, mRNA [NM_005968]
ENST00000361567	ENST00000361567	NADH-ubiquinone oxidoreductase chain 5 (EC 1.6.5.3) (NADH dehydrogenase subunit 5). [Source:Uniprot/SWISSPROT;Acc:P03915] [ENST00000361567]
FCGRT	NM_004107	Homo sapiens Fc fragment of IgG, receptor, transporter, alpha (FCGRT), mRNA [NM_004107]
ZC3H11A	NM_014827	Homo sapiens zinc finger CCCH-type containing 11A (ZC3H11A), mRNA [NM_014827]
LOC128192	XM_060887	PREDICTED: Homo sapiens similar to peptidylprolyl isomerase A isoform 1 (LOC128192), mRNA [XM_060887]
2015-09-01	NM_004261	Homo sapiens 15 kDa selenoprotein (SEP15), transcript variant 1, mRNA [NM_004261]
HEBP1	NM_015987	Homo sapiens heme binding protein 1 (HEBP1), mRNA [NM_015987]
LMBRD1	NM_018368	Homo sapiens LMBR1 domain containing 1 (LMBRD1), mRNA [NM_018368]
DAZAP2	NM_014764	Homo sapiens DAZ associated protein 2 (DAZAP2), mRNA [NM_014764]
THC2785765	THC2785765	COX7B_HUMAN (P24311) Cytochrome c oxidase polypeptide VIIb, mitochondrial precursor , partial (78%) [THC2785765]
A_24_P724106	A_24_P724106	Unknown
A_24_P238996	A_24_P238996	Unknown
TMEM85	NM_016454	Homo sapiens transmembrane protein 85 (TMEM85), mRNA [NM_016454]
TPD52L1	NM_001003395	Homo sapiens tumor protein D52-like 1 (TPD52L1), transcript variant 2, mRNA [NM_001003395]
RHOU	NM_021205	Homo sapiens ras homolog gene family, member U (RHOU), mRNA [NM_021205]
PCID1	NM_006360	Homo sapiens PCI domain containing 1 (herpesvirus entry mediator) (PCID1), mRNA [NM_006360]
ARF1	NM_001024227	Homo sapiens ADP-ribosylation factor 1 (ARF1), transcript variant 1, mRNA [NM_001024227]
HSP90AA2	NM_001040141	Homo sapiens heat shock protein 90kDa alpha (cytosolic), class A member 2 (HSP90AA2), mRNA [NM_001040141]
EIF3S7	NM_003753	Homo sapiens eukaryotic translation initiation factor 3, subunit 7 zeta, 66/67kDa (EIF3S7), mRNA [NM_003753]
LOC649303	XR_018786	PREDICTED: Homo sapiens similar to ribosomal protein S10 (LOC649303), mRNA [XR_018786]
C4B	NM_001002029	Homo sapiens complement component 4B (Childo blood group) (C4B), mRNA [NM_001002029]
SEC11A	NM_014300	Homo sapiens SEC11 homolog A (S. cerevisiae) (SEC11A), mRNA [NM_014300]
NELL2	NM_006159	Homo sapiens NEL-like 2 (chicken) (NELL2), mRNA [NM_006159]
A_24_P41250	A_24_P41250	Unknown
PVRL3	NM_015480	Homo sapiens poliovirus receptor-related 3 (PVRL3), mRNA [NM_015480]
LOC729313	XR_015971	PREDICTED: Homo sapiens similar to peptidylprolyl isomerase A isoform 1 (LOC729313), mRNA [XR_015971]
U2AF1	NM_001025204	Homo sapiens U2 small nuclear RNA auxiliary factor 1 (U2AF1), transcript variant c, mRNA [NM_001025204]
KIAA1462	ENST00000375377	Novel protein. [Source:Uniprot/SPTREMBL;Acc:Q5T992] [ENST00000375377]
A_24_P195257	A_24_P195257	Unknown
DKK3	NM_015881	Homo sapiens dickkopf homolog 3 (Xenopus laevis) (DKK3), transcript variant 1, mRNA [NM_015881]
GGT6	NM_153338	Homo sapiens gamma-glutamyltransferase 6 homolog (rat) (GGT6), mRNA [NM_153338]
C20orf3	NM_020531	Homo sapiens chromosome 20 open reading frame 3 (C20orf3), mRNA [NM_020531]
LOC158345	XR_017130	PREDICTED: Homo sapiens similar to ribosomal protein L4 (LOC158345), mRNA [XR_017130]
EEF1B2	NM_001959	Homo sapiens eukaryotic translation elongation factor 1 beta 2 (EEF1B2), transcript variant 1, mRNA [NM_001959]
PRDX5	NM_012094	Homo sapiens peroxiredoxin 5 (PRDX5), nuclear gene encoding mitochondrial protein, transcript variant 1, mRNA [NM_012094]
LOC730850	XR_015255	PREDICTED: Homo sapiens similar to peptidylprolyl isomerase A isoform 1 (LOC730850), mRNA [XR_015255]
LOC652012	XR_019252	PREDICTED: Homo sapiens similar to 60S ribosomal protein L7a (Surfeit locus protein 3) (LOC652012), mRNA [XR_019252]
HSPB1	NM_001540	Homo sapiens heat shock 27kDa protein 1 (HSPB1), mRNA [NM_001540]
LOC730588	XR_015278	PREDICTED: Homo sapiens similar to suppressor of initiator codon mutations, related sequence 1 (LOC730588), mRNA [XR_015278]
HBXIP	NM_006402	Homo sapiens hepatitis B virus x interacting protein (HBXIP), mRNA [NM_006402]
GPNMB	NM_001005340	Homo sapiens glycoprotein (transmembrane) nmb (GPNMB), transcript variant 1, mRNA [NM_001005340]
SFRS3	NM_003017	Homo sapiens splicing factor, arginine/serine-rich 3 (SFRS3), mRNA [NM_003017]
SP100	NM_003113	Homo sapiens SP100 nuclear antigen (SP100), mRNA [NM_003113]
A_24_P367063	A_24_P367063	Unknown
IGFBP5	NM_000599	Homo sapiens insulin-like growth factor binding protein 5 (IGFBP5), mRNA [NM_000599]
ATP5I	NM_007100	Homo sapiens ATP synthase, H+ transporting, mitochondrial F0 complex, subunit E (ATP5I), nuclear gene encoding mitochondrial protein, mRNA [NM_007100]
A_24_P323778	A_24_P323778	Unknown
GABARAPL2	NM_007285	Homo sapiens GABA(A) receptor-associated protein-like 2 (GABARAPL2), mRNA [NM_007285]
ATP5G2	NM_001002031	Homo sapiens ATP synthase, H+ transporting, mitochondrial F0 complex, subunit C2 (subunit 9) (ATP5G2), nuclear gene encoding mitochondrial protein, transcript variant 1, mRNA [NM_001002031]
CYBRD1	NM_024843	Homo sapiens cytochrome b reductase 1 (CYBRD1), mRNA [NM_024843]
MKNK2	NM_017572	Homo sapiens MAP kinase interacting serine/threonine kinase 2 (MKNK2), transcript variant 1, mRNA [NM_017572]
ILDR1	NM_175924	Homo sapiens immunoglobulin-like domain containing receptor 1 (ILDR1), mRNA [NM_175924]
ANKK1	NM_178510	Homo sapiens ankyrin repeat and kinase domain containing 1 (ANKK1), mRNA [NM_178510]
ENST00000383620	ENST00000383620	major histocompatibility complex, class I, H (pseudogene) (HLA-H) on chromosome 6 [Source:RefSeq_dna;Acc:NR_001434] [ENST00000383620]
COX17	NM_005694	Homo sapiens COX17 cytochrome c oxidase assembly homolog (S. cerevisiae) (COX17), nuclear gene encoding mitochondrial protein, mRNA [NM_005694]
DCI	NM_001919	Homo sapiens dodecenoyl-Coenzyme A delta isomerase (3,2 trans-enoyl-Coenzyme A isomerase) (DCI), nuclear gene encoding mitochondrial protein, mRNA [NM_001919]
ENST00000310391	ENST00000310391	Unknown
LEPREL1	NM_018192	Homo sapiens leprecan-like 1 (LEPREL1), mRNA [NM_018192]
PGRMC2	NM_006320	Homo sapiens progesterone receptor membrane component 2 (PGRMC2), mRNA [NM_006320]
ALDH1A1	NM_000689	Homo sapiens aldehyde dehydrogenase 1 family, member A1 (ALDH1A1), mRNA [NM_000689]
SELENBP1	NM_003944	Homo sapiens selenium binding protein 1 (SELENBP1), mRNA [NM_003944]
PGK1	NM_000291	Homo sapiens phosphoglycerate kinase 1 (PGK1), mRNA [NM_000291]
HRASLS3	NM_007069	Homo sapiens HRAS-like suppressor 3 (HRASLS3), mRNA [NM_007069]
TBCA	NM_004607	Homo sapiens tubulin folding cofactor A (TBCA), mRNA [NM_004607]
EGR1	NM_001964	Homo sapiens early growth response 1 (EGR1), mRNA [NM_001964]
TMEPAI	NM_020182	Homo sapiens transmembrane, prostate androgen induced RNA (TMEPAI), transcript variant 1, mRNA [NM_020182]
PIGY	NM_001042616	Homo sapiens phosphatidylinositol glycan anchor biosynthesis, class Y (PIGY), transcript variant 2, mRNA [NM_001042616]
HNRPA3	NM_194247	Homo sapiens heterogeneous nuclear ribonucleoprotein A3 (HNRPA3), mRNA [NM_194247]
MRPS24	NM_032014	Homo sapiens mitochondrial ribosomal protein S24 (MRPS24), nuclear gene encoding mitochondrial protein, mRNA [NM_032014]
EIF3S6	NM_001568	Homo sapiens eukaryotic translation initiation factor 3, subunit 6 48kDa (EIF3S6), mRNA [NM_001568]
APCDD1	NM_153000	Homo sapiens adenomatosis polyposis coli down-regulated 1 (APCDD1), mRNA [NM_153000]
C12orf62	NM_032901	Homo sapiens chromosome 12 open reading frame 62 (C12orf62), mRNA [NM_032901]
LOC392522	XR_018292	PREDICTED: Homo sapiens similar to ribosomal protein L18a (LOC392522), mRNA [XR_018292]
EIF4G2	NM_001418	Homo sapiens eukaryotic translation initiation factor 4 gamma, 2 (EIF4G2), transcript variant 1, mRNA [NM_001418]
MT1A	NM_005946	Homo sapiens metallothionein 1A (functional) (MT1A), mRNA [NM_005946]
CCDC72	AK126594	Homo sapiens cDNA FLJ44631 fis, clone BRACE2018443. [AK126594]
A_24_P126902	A_24_P126902	Unknown
UNQ501	NM_198536	Homo sapiens MBC3205 (UNQ501), mRNA [NM_198536]
C1orf151	NM_001032363	Homo sapiens chromosome 1 open reading frame 151 (C1orf151), mRNA [NM_001032363]
A_24_P93452	A_24_P93452	Unknown
SPCS1	NM_014041	Homo sapiens signal peptidase complex subunit 1 homolog (S. cerevisiae) (SPCS1), mRNA [NM_014041]
SEPW1	NM_003009	Homo sapiens selenoprotein W, 1 (SEPW1), mRNA [NM_003009]
ZNF430	NM_025189	Homo sapiens zinc finger protein 430 (ZNF430), mRNA [NM_025189]
LOC650031	XR_018815	PREDICTED: Homo sapiens similar to peptidylprolyl isomerase A isoform 1 (LOC650031), mRNA [XR_018815]
LOC731113	XR_015663	PREDICTED: Homo sapiens hypothetical protein LOC731113 (LOC731113), mRNA [XR_015663]
BRP44L	NM_016098	Homo sapiens brain protein 44-like (BRP44L), mRNA [NM_016098]
LOC390306	XR_018135	PREDICTED: Homo sapiens hypothetical LOC390306 (LOC390306), mRNA [XR_018135]
C20orf30	NM_001009924	Homo sapiens chromosome 20 open reading frame 30 (C20orf30), transcript variant 2, mRNA [NM_001009924]
ENST00000287144	ENST00000287144	PREDICTED: Homo sapiens similar to 60S ribosomal protein L29 (Cell surface heparin-binding protein HIP) (LOC731796), mRNA [XM_001133762]
A_24_P315405	A_24_P315405	Unknown
BHLHB5	NM_152414	Homo sapiens basic helix-loop-helix domain containing, class B, 5 (BHLHB5), mRNA [NM_152414]
ATP5F1	NM_001688	Homo sapiens ATP synthase, H+ transporting, mitochondrial F0 complex, subunit B1 (ATP5F1), nuclear gene encoding mitochondrial protein, mRNA [NM_001688]
FBLN1	NM_006486	Homo sapiens fibulin 1 (FBLN1), transcript variant D, mRNA [NM_006486]
HMGN3	NM_138730	Homo sapiens high mobility group nucleosomal binding domain 3 (HMGN3), transcript variant 2, mRNA [NM_138730]
NDUFA8	NM_014222	Homo sapiens NADH dehydrogenase (ubiquinone) 1 alpha subcomplex, 8, 19kDa (NDUFA8), nuclear gene encoding mitochondrial protein, mRNA [NM_014222]
CUTA	NM_015921	Homo sapiens cutA divalent cation tolerance homolog (E. coli) (CUTA), transcript variant 2, mRNA [NM_015921]
ZNF254	NM_203282	Homo sapiens zinc finger protein 254 (ZNF254), transcript variant 1, mRNA [NM_203282]
RNF11	NM_014372	Homo sapiens ring finger protein 11 (RNF11), mRNA [NM_014372]
UQCRH	M36647	Homo sapiens mitochondrial hinge protein precursor, mRNA, complete cds. [M36647]
XRCC6	NM_001469	Homo sapiens X-ray repair complementing defective repair in Chinese hamster cells 6 (Ku autoantigen, 70kDa) (XRCC6), mRNA [NM_001469]
HYPK	NM_016400	Homo sapiens Huntingtin interacting protein K (HYPK), mRNA [NM_016400]
A_24_P366457	A_24_P366457	Unknown
ISLR	NM_005545	Homo sapiens immunoglobulin superfamily containing leucine-rich repeat (ISLR), transcript variant 1, mRNA [NM_005545]
S100A13	NM_001024210	Homo sapiens S100 calcium binding protein A13 (S100A13), transcript variant 1, mRNA [NM_001024210]
A_24_P340886	A_24_P340886	Unknown
UQCRFS1	NM_006003	Homo sapiens ubiquinol-cytochrome c reductase, Rieske iron-sulfur polypeptide 1 (UQCRFS1), mRNA [NM_006003]
SNRPE	NM_003094	Homo sapiens small nuclear ribonucleoprotein polypeptide E (SNRPE), mRNA [NM_003094]
CFI	NM_000204	Homo sapiens complement factor I (CFI), mRNA [NM_000204]
MAGED1	AF217963	Homo sapiens NRAGE mRNA, complete cds. [AF217963]
LAMP1	NM_005561	Homo sapiens lysosomal-associated membrane protein 1 (LAMP1), mRNA [NM_005561]
COX7A2L	NM_004718	Homo sapiens cytochrome c oxidase subunit VIIa polypeptide 2 like (COX7A2L), nuclear gene encoding mitochondrial protein, mRNA [NM_004718]
CSTB	NM_000100	Homo sapiens cystatin B (stefin B) (CSTB), mRNA [NM_000100]
BC030112	BC030112	Homo sapiens cDNA clone IMAGE:4799578. [BC030112]
TCEB1	NM_005648	Homo sapiens transcription elongation factor B (SIII), polypeptide 1 (15kDa, elongin C) (TCEB1), mRNA [NM_005648]
PPT1	NM_000310	Homo sapiens palmitoyl-protein thioesterase 1 (ceroid-lipofuscinosis, neuronal 1, infantile) (PPT1), mRNA [NM_000310]
C14orf166	NM_016039	Homo sapiens chromosome 14 open reading frame 166 (C14orf166), mRNA [NM_016039]
A_24_P144163	A_24_P144163	Unknown
A_24_P15502	A_24_P15502	Unknown
EIF4A1	NM_001416	Homo sapiens eukaryotic translation initiation factor 4A, isoform 1 (EIF4A1), mRNA [NM_001416]
ACAT1	NM_000019	Homo sapiens acetyl-Coenzyme A acetyltransferase 1 (acetoacetyl Coenzyme A thiolase) (ACAT1), nuclear gene encoding mitochondrial protein, mRNA [NM_000019]
ZIC1	NM_003412	Homo sapiens Zic family member 1 (odd-paired homolog, Drosophila) (ZIC1), mRNA [NM_003412]
KCNJ13	NM_002242	Homo sapiens potassium inwardly-rectifying channel, subfamily J, member 13 (KCNJ13), mRNA [NM_002242]
COX5B	NM_001862	Homo sapiens cytochrome c oxidase subunit Vb (COX5B), mRNA [NM_001862]
FANCC	BC034271	Homo sapiens Fanconi anemia, complementation group C, mRNA (cDNA clone IMAGE:4777682), with apparent retained intron. [BC034271]
GPI	NM_000175	Homo sapiens glucose phosphate isomerase (GPI), mRNA [NM_000175]
RNF7	NM_014245	Homo sapiens ring finger protein 7 (RNF7), transcript variant 1, mRNA [NM_014245]
A_24_P229756	A_24_P229756	Unknown
LRRN1	NM_020873	Homo sapiens leucine rich repeat neuronal 1 (LRRN1), mRNA [NM_020873]
RBM3	NM_001017430	Homo sapiens RNA binding motif (RNP1, RRM) protein 3 (RBM3), transcript variant 2, mRNA [NM_001017430]
TXN	NM_003329	Homo sapiens thioredoxin (TXN), mRNA [NM_003329]
SUMO2	NM_006937	Homo sapiens SMT3 suppressor of mif two 3 homolog 2 (S. cerevisiae) (SUMO2), transcript variant 1, mRNA [NM_006937]
PDZD7	NM_024895	Homo sapiens PDZ domain containing 7 (PDZD7), mRNA [NM_024895]
SLC23A2	NM_203327	Homo sapiens solute carrier family 23 (nucleobase transporters), member 2 (SLC23A2), transcript variant 2, mRNA [NM_203327]
ADD3	NM_016824	Homo sapiens adducin 3 (gamma) (ADD3), transcript variant 1, mRNA [NM_016824]
PRELP	NM_002725	Homo sapiens proline/arginine-rich end leucine-rich repeat protein (PRELP), transcript variant 1, mRNA [NM_002725]
NR4A1	NM_002135	Homo sapiens nuclear receptor subfamily 4, group A, member 1 (NR4A1), transcript variant 1, mRNA [NM_002135]
ENST00000312528	ENST00000312528	Unknown
MAT2B	NM_182796	Homo sapiens methionine adenosyltransferase II, beta (MAT2B), transcript variant 2, mRNA [NM_182796]
A_32_P15169	A_32_P15169	Unknown
FOLR1	NM_016725	Homo sapiens folate receptor 1 (adult) (FOLR1), transcript variant 1, mRNA [NM_016725]
ITM2A	NM_004867	Homo sapiens integral membrane protein 2A (ITM2A), mRNA [NM_004867]
A_24_P281304	A_24_P281304	Unknown
ZNF675	NM_138330	Homo sapiens zinc finger protein 675 (ZNF675), mRNA [NM_138330]
LOC391102	XR_018430	PREDICTED: Homo sapiens similar to 60S acidic ribosomal protein P0 (L10E) (LOC391102), mRNA [XR_018430]
ARF4	NM_001660	Homo sapiens ADP-ribosylation factor 4 (ARF4), mRNA [NM_001660]
NUDT4	NM_199040	Homo sapiens nudix (nucleoside diphosphate linked moiety X)-type motif 4 (NUDT4), transcript variant 2, mRNA [NM_199040]
A_24_P110591	A_24_P110591	Unknown
YWHAQ	NM_006826	Homo sapiens tyrosine 3-monooxygenase/tryptophan 5-monooxygenase activation protein, theta polypeptide (YWHAQ), mRNA [NM_006826]
PSME1	NM_006263	Homo sapiens proteasome (prosome, macropain) activator subunit 1 (PA28 alpha) (PSME1), transcript variant 1, mRNA [NM_006263]
C1orf122	NM_198446	Homo sapiens chromosome 1 open reading frame 122 (C1orf122), mRNA [NM_198446]
NEDD8	NM_006156	Homo sapiens neural precursor cell expressed, developmentally down-regulated 8 (NEDD8), mRNA [NM_006156]
HNRPC	NM_031314	Homo sapiens heterogeneous nuclear ribonucleoprotein C (C1/C2) (HNRPC), transcript variant 1, mRNA [NM_031314]
CR602285	CR602285	full-length cDNA clone CS0DI063YL16 of Placenta Cot 25-normalized of Homo sapiens (human). [CR602285]
SPINT2	NM_021102	Homo sapiens serine peptidase inhibitor, Kunitz type, 2 (SPINT2), mRNA [NM_021102]
THC2583971	THC2583971	Q5PR09_MOUSE (Q5PR09) Ribosomal protein L32, partial (87%) [THC2583971]
YWHAZ	NM_145690	Homo sapiens tyrosine 3-monooxygenase/tryptophan 5-monooxygenase activation protein, zeta polypeptide (YWHAZ), transcript variant 2, mRNA [NM_145690]
HCN2	NM_001194	Homo sapiens hyperpolarization activated cyclic nucleotide-gated potassium channel 2 (HCN2), mRNA [NM_001194]
THC2572108	THC2572108	Q495B5_HUMAN (Q495B5) C15orf21 protein, partial (75%) [THC2572108]
A_24_P418019	A_24_P418019	Unknown
ENST00000310218	ENST00000310218	PREDICTED: Homo sapiens similar to large subunit ribosomal protein L36a (LOC729621), mRNA [XM_001133900]
SYNGR2	BC105992	Homo sapiens synaptogyrin 2, mRNA (cDNA clone MGC:102914 IMAGE:4746277), complete cds. [BC105992]
TMEM4	NM_014255	Homo sapiens transmembrane protein 4 (TMEM4), mRNA [NM_014255]
NDUFB7	NM_004146	Homo sapiens NADH dehydrogenase (ubiquinone) 1 beta subcomplex, 7, 18kDa (NDUFB7), nuclear gene encoding mitochondrial protein, mRNA [NM_004146]
NOTCH2	NM_024408	Homo sapiens Notch homolog 2 (Drosophila) (NOTCH2), mRNA [NM_024408]
EIF3S12	NM_013234	Homo sapiens eukaryotic translation initiation factor 3, subunit 12 (EIF3S12), mRNA [NM_013234]
GNB2L1	NM_006098	Homo sapiens guanine nucleotide binding protein (G protein), beta polypeptide 2-like 1 (GNB2L1), mRNA [NM_006098]
ZNF395	NM_018660	Homo sapiens zinc finger protein 395 (ZNF395), mRNA [NM_018660]
MORF4L2	NM_012286	Homo sapiens mortality factor 4 like 2 (MORF4L2), mRNA [NM_012286]
A_24_P375932	A_24_P375932	Unknown
MRPL51	NM_016497	Homo sapiens mitochondrial ribosomal protein L51 (MRPL51), nuclear gene encoding mitochondrial protein, mRNA [NM_016497]
LOC202319	XR_016130	PREDICTED: Homo sapiens similar to peptidylprolyl isomerase A isoform 1 (LOC202319), mRNA [XR_016130]
S73202	S73202	argininosuccinate synthetase [human, Japanese classical citrullinemia patient A82, mRNA Partial Mutant, 91 nt]. [S73202]
CSNK1E	NM_152221	Homo sapiens casein kinase 1, epsilon (CSNK1E), transcript variant 1, mRNA [NM_152221]
LOC644029	XR_019233	PREDICTED: Homo sapiens similar to 60S ribosomal protein L7a (LOC644029), mRNA [XR_019233]
2009-09-01	NM_006640	Homo sapiens septin 9 (SEPT9), mRNA [NM_006640]
THC2666804	THC2666804	Q8WVI0_HUMAN (Q8WVI0) LOC440957 protein (Fragment), partial (16%) [THC2666804]
A_24_P333112	A_24_P333112	Unknown
ETFB	NM_001014763	Homo sapiens electron-transfer-flavoprotein, beta polypeptide (ETFB), transcript variant 2, mRNA [NM_001014763]
THC2782843	THC2782843	RL18A_HUMAN (Q02543) 60S ribosomal protein L18a, partial (89%) [THC2782843]
CHI3L1	NM_001276	Homo sapiens chitinase 3-like 1 (cartilage glycoprotein-39) (CHI3L1), mRNA [NM_001276]
UQCRC2	NM_003366	Homo sapiens ubiquinol-cytochrome c reductase core protein II (UQCRC2), mRNA [NM_003366]
NUCKS1	NM_022731	Homo sapiens nuclear casein kinase and cyclin-dependent kinase substrate 1 (NUCKS1), mRNA [NM_022731]
PECI	NM_206836	Homo sapiens peroxisomal D3,D2-enoyl-CoA isomerase (PECI), transcript variant 2, mRNA [NM_206836]
NDUFA2	NM_002488	Homo sapiens NADH dehydrogenase (ubiquinone) 1 alpha subcomplex, 2, 8kDa (NDUFA2), mRNA [NM_002488]
LOC650650	XR_018510	PREDICTED: Homo sapiens similar to ribosomal protein S5 (LOC650650), mRNA [XR_018510]
SAT1	NM_002970	Homo sapiens spermidine/spermine N1-acetyltransferase 1 (SAT1), mRNA [NM_002970]
REPIN1	NM_014374	Homo sapiens replication initiator 1 (REPIN1), transcript variant 2, mRNA [NM_014374]
CD99	NM_002414	Homo sapiens CD99 molecule (CD99), mRNA [NM_002414]
TPI1	NM_000365	Homo sapiens triosephosphate isomerase 1 (TPI1), mRNA [NM_000365]
SLC6A13	BC020867	Homo sapiens solute carrier family 6 (neurotransmitter transporter, GABA), member 13, mRNA (cDNA clone IMAGE:4594185), complete cds. [BC020867]
TUBB2C	NM_006088	Homo sapiens tubulin, beta 2C (TUBB2C), mRNA [NM_006088]
A_24_P878388	A_24_P878388	Unknown
LOC402219	XR_018554	PREDICTED: Homo sapiens similar to ribosomal protein L5 (LOC402219), mRNA [XR_018554]
H3F3B	NM_005324	Homo sapiens H3 histone, family 3B (H3.3B) (H3F3B), mRNA [NM_005324]
C6orf51	NM_138408	Homo sapiens chromosome 6 open reading frame 51 (C6orf51), mRNA [NM_138408]
EIF3S10	NM_003750	Homo sapiens eukaryotic translation initiation factor 3, subunit 10 theta, 150/170kDa (EIF3S10), mRNA [NM_003750]
RRAGA	NM_006570	Homo sapiens Ras-related GTP binding A (RRAGA), mRNA [NM_006570]
TCP1	NM_030752	Homo sapiens t-complex 1 (TCP1), transcript variant 1, mRNA [NM_030752]
A_24_P881608	A_24_P881608	Unknown
VASN	NM_138440	Homo sapiens vasorin (VASN), mRNA [NM_138440]
PSMD4	NM_153822	Homo sapiens proteasome (prosome, macropain) 26S subunit, non-ATPase, 4 (PSMD4), transcript variant 2, mRNA [NM_153822]
C15orf24	NM_020154	Homo sapiens chromosome 15 open reading frame 24 (C15orf24), mRNA [NM_020154]
NACAP1	NR_002182	Homo sapiens nascent-polypeptide-associated complex alpha polypeptide pseudogene 1 (NACAP1) on chromosome 8 [NR_002182]
VEGFB	NM_003377	Homo sapiens vascular endothelial growth factor B (VEGFB), mRNA [NM_003377]
FADS1	NM_013402	Homo sapiens fatty acid desaturase 1 (FADS1), mRNA [NM_013402]
ENST00000237763	ENST00000237763	Transcription factor BTF3 homolog 1 (Basic transcription factor 3-like 1). [Source:Uniprot/SWISSPROT;Acc:Q13890] [ENST00000237763]
ACO2	NM_001098	Homo sapiens aconitase 2, mitochondrial (ACO2), nuclear gene encoding mitochondrial protein, mRNA [NM_001098]
CXCR7	NM_001047841	Homo sapiens chemokine (C-X-C motif) receptor 7 (CXCR7), transcript variant 1, mRNA [NM_001047841]
KIAA1797	NM_017794	Homo sapiens KIAA1797 (KIAA1797), mRNA [NM_017794]
TXNL4A	NM_006701	Homo sapiens thioredoxin-like 4A (TXNL4A), mRNA [NM_006701]
A_24_P169493	A_24_P169493	Unknown
APLP2	NM_001642	Homo sapiens amyloid beta (A4) precursor-like protein 2 (APLP2), mRNA [NM_001642]
LOC391847	XR_019168	PREDICTED: Homo sapiens similar to ribosomal protein L19 (LOC391847), mRNA [XR_019168]
NDUFA13	NM_015965	Homo sapiens NADH dehydrogenase (ubiquinone) 1 alpha subcomplex, 13 (NDUFA13), mRNA [NM_015965]
NDUFV2	NM_021074	Homo sapiens NADH dehydrogenase (ubiquinone) flavoprotein 2, 24kDa (NDUFV2), mRNA [NM_021074]
LOC152663	XM_087499	PREDICTED: Homo sapiens similar to 60S ribosomal protein L7a (LOC152663), mRNA [XM_087499]
CCT4	NM_006430	Homo sapiens chaperonin containing TCP1, subunit 4 (delta) (CCT4), mRNA [NM_006430]
A_24_P101426	A_24_P101426	Unknown
BAG1	NM_004323	Homo sapiens BCL2-associated athanogene (BAG1), mRNA [NM_004323]
SELM	NM_080430	Homo sapiens selenoprotein M (SELM), mRNA [NM_080430]
ENST00000338509	ENST00000338509	PREDICTED: Homo sapiens similar to 60S ribosomal protein L7a (Surfeit locus protein 3) (LOC133748), mRNA [XR_018895]
THEM5	NM_182578	Homo sapiens thioesterase superfamily member 5 (THEM5), mRNA [NM_182578]
MRPL20	NM_017971	Homo sapiens mitochondrial ribosomal protein L20 (MRPL20), nuclear gene encoding mitochondrial protein, mRNA [NM_017971]
MAL	NM_002371	Homo sapiens mal, T-cell differentiation protein (MAL), transcript variant a, mRNA [NM_002371]
RNH1	NM_002939	Homo sapiens ribonuclease/angiogenin inhibitor 1 (RNH1), transcript variant 1, mRNA [NM_002939]
TMEM142A	AK027372	Homo sapiens cDNA FLJ14466 fis, clone MAMMA1000416. [AK027372]
BC062324	BC062324	Homo sapiens cDNA clone MGC:71446 IMAGE:5420082, complete cds. [BC062324]
LSMD1	NM_032356	Homo sapiens LSM domain containing 1 (LSMD1), mRNA [NM_032356]
CGNL1	NM_032866	Homo sapiens cingulin-like 1 (CGNL1), mRNA [NM_032866]
HSD17B12	NM_016142	Homo sapiens hydroxysteroid (17-beta) dehydrogenase 12 (HSD17B12), mRNA [NM_016142]
SFRP1	NM_003012	Homo sapiens secreted frizzled-related protein 1 (SFRP1), mRNA [NM_003012]
DAD1	NM_001344	Homo sapiens defender against cell death 1 (DAD1), mRNA [NM_001344]
A_24_P93052	A_24_P93052	Unknown
ENST00000331425	ENST00000331425	PREDICTED: Homo sapiens zinc finger protein 716 (ZNF716), mRNA [XM_496879]
RAC1	NM_198829	Homo sapiens ras-related C3 botulinum toxin substrate 1 (rho family, small GTP binding protein Rac1) (RAC1), transcript variant Rac1c, mRNA [NM_198829]
MRLC2	NM_033546	Homo sapiens myosin regulatory light chain MRLC2 (MRLC2), mRNA [NM_033546]
TIMM8B	NM_012459	Homo sapiens translocase of inner mitochondrial membrane 8 homolog B (yeast) (TIMM8B), mRNA [NM_012459]
GLRX5	NM_016417	Homo sapiens glutaredoxin 5 homolog (S. cerevisiae) (GLRX5), mRNA [NM_016417]
VDAC2	NM_003375	Homo sapiens voltage-dependent anion channel 2 (VDAC2), mRNA [NM_003375]
AL109695	AL109695	Homo sapiens mRNA full length insert cDNA clone EUROIMAGE 39820. [AL109695]
KPNB1	NM_002265	Homo sapiens karyopherin (importin) beta 1 (KPNB1), mRNA [NM_002265]
LOC120318	XR_018482	PREDICTED: Homo sapiens similar to 40S ribosomal protein S6 (LOC120318), mRNA [XR_018482]
SLCO3A1	XM_001132480	PREDICTED: Homo sapiens solute carrier organic anion transporter family, member 3A1 (SLCO3A1), mRNA [XM_001132480]
ZFAND5	NM_006007	Homo sapiens zinc finger, AN1-type domain 5 (ZFAND5), mRNA [NM_006007]
GADD45B	NM_015675	Homo sapiens growth arrest and DNA-damage-inducible, beta (GADD45B), mRNA [NM_015675]
A_24_P204144	A_24_P204144	Unknown
ERGIC1	NM_001031711	Homo sapiens endoplasmic reticulum-golgi intermediate compartment (ERGIC) 1 (ERGIC1), transcript variant 1, mRNA [NM_001031711]
THC2506377	THC2506377	HSU02032 ribosomal protein L23a {Homo sapiens} (exp=-1; wgp=0; cg=0), partial (92%) [THC2506377]
DKFZP686A01247	NM_014988	Homo sapiens hypothetical protein (DKFZP686A01247), mRNA [NM_014988]
ENST00000308118	ENST00000308118	ribosomal protein S6 pseudogene 1 (RPS6P1), mRNA [Source:RefSeq_dna;Acc:XR_016837] [ENST00000308118]
LOC641827	XM_935576	PREDICTED: Homo sapiens similar to eukaryotic translation elongation factor 1 beta 2 (LOC641827), mRNA [XM_935576]
VTI1B	NM_006370	Homo sapiens vesicle transport through interaction with t-SNAREs homolog 1B (yeast) (VTI1B), mRNA [NM_006370]
LOC391701	XR_018509	PREDICTED: Homo sapiens similar to ribosomal protein S23 (LOC391701), mRNA [XR_018509]
ZNF681	NM_138286	Homo sapiens zinc finger protein 681 (ZNF681), mRNA [NM_138286]
HNRPD	NM_031370	Homo sapiens heterogeneous nuclear ribonucleoprotein D (AU-rich element RNA binding protein 1, 37kDa) (HNRPD), transcript variant 1, mRNA [NM_031370]
MGC27348	BC026177	Homo sapiens ribosomal protein S2 pseudogene, mRNA (cDNA clone MGC:27348 IMAGE:4671259), complete cds. [BC026177]
SNRPD2	NM_177542	Homo sapiens small nuclear ribonucleoprotein D2 polypeptide 16.5kDa (SNRPD2), transcript variant 2, mRNA [NM_177542]
A_32_P22989	A_32_P22989	Unknown
RAD21	NM_006265	Homo sapiens RAD21 homolog (S. pombe) (RAD21), mRNA [NM_006265]
NDUFB3	NM_002491	Homo sapiens NADH dehydrogenase (ubiquinone) 1 beta subcomplex, 3, 12kDa (NDUFB3), mRNA [NM_002491]
CHES1	NM_005197	Homo sapiens checkpoint suppressor 1 (CHES1), mRNA [NM_005197]
MAN1C1	NM_020379	Homo sapiens mannosidase, alpha, class 1C, member 1 (MAN1C1), mRNA [NM_020379]
RCOR2	NM_173587	Homo sapiens REST corepressor 2 (RCOR2), mRNA [NM_173587]
MAEA	NM_001017405	Homo sapiens macrophage erythroblast attacher (MAEA), transcript variant 1, mRNA [NM_001017405]
SEC11C	NM_033280	Homo sapiens SEC11 homolog C (S. cerevisiae) (SEC11C), mRNA [NM_033280]
AP3D1	NM_003938	Homo sapiens adaptor-related protein complex 3, delta 1 subunit (AP3D1), transcript variant 2, mRNA [NM_003938]
RIN2	NM_018993	Homo sapiens Ras and Rab interactor 2 (RIN2), mRNA [NM_018993]
ENST00000247761	ENST00000247761	Unknown
BU783246	BU783246	BU783246 in01c10.y1 Human insulinoma Homo sapiens cDNA clone IMAGE:6123258 5' similar to SW:ADHX_HUMAN P11766 ALCOHOL DEHYDROGENASE CLASS III CHI CHAIN ;, mRNA sequence [BU783246]
THC2494410	THC2494410	2113200F ribosomal protein S9. {Homo sapiens} (exp=-1; wgp=-1; cg=-1), complete [THC2494410]
BMP7	NM_001719	Homo sapiens bone morphogenetic protein 7 (osteogenic protein 1) (BMP7), mRNA [NM_001719]
PABPN1	NM_004643	Homo sapiens poly(A) binding protein, nuclear 1 (PABPN1), mRNA [NM_004643]
BF129169	BF129169	601811439F1 NIH_MGC_48 Homo sapiens cDNA clone IMAGE:4054473 5', mRNA sequence [BF129169]
CSDE1	NM_001007553	Homo sapiens cold shock domain containing E1, RNA-binding (CSDE1), transcript variant 1, mRNA [NM_001007553]
HLA-B	NM_005514	Homo sapiens major histocompatibility complex, class I, B (HLA-B), mRNA [NM_005514]
PNMA1	NM_006029	Homo sapiens paraneoplastic antigen MA1 (PNMA1), mRNA [NM_006029]
SEMA3B	NM_004636	Homo sapiens sema domain, immunoglobulin domain (Ig), short basic domain, secreted, (semaphorin) 3B (SEMA3B), transcript variant 1, mRNA [NM_004636]
OSAP	NM_032623	Homo sapiens ovary-specific acidic protein (OSAP), mRNA [NM_032623]
BX647764	BX647764	Homo sapiens mRNA; cDNA DKFZp686E0352 (from clone DKFZp686E0352). [BX647764]
HRSP12	NM_005836	Homo sapiens heat-responsive protein 12 (HRSP12), mRNA [NM_005836]
PSMB7	NM_002799	Homo sapiens proteasome (prosome, macropain) subunit, beta type, 7 (PSMB7), mRNA [NM_002799]
EIF5	NM_001969	Homo sapiens eukaryotic translation initiation factor 5 (EIF5), transcript variant 1, mRNA [NM_001969]
H2AFZ	NM_002106	Homo sapiens H2A histone family, member Z (H2AFZ), mRNA [NM_002106]
CDC42	NM_001039802	Homo sapiens cell division cycle 42 (GTP binding protein, 25kDa) (CDC42), transcript variant 3, mRNA [NM_001039802]
TCEAL5	NM_001012979	Homo sapiens transcription elongation factor A (SII)-like 5 (TCEAL5), mRNA [NM_001012979]
SNX5	NM_014426	Homo sapiens sorting nexin 5 (SNX5), transcript variant 2, mRNA [NM_014426]
HSP90AB1	NM_007355	Homo sapiens heat shock protein 90kDa alpha (cytosolic), class B member 1 (HSP90AB1), mRNA [NM_007355]
LOC391140	XR_018970	PREDICTED: Homo sapiens similar to ribosomal protein L13 (LOC391140), mRNA [XR_018970]
ID3	NM_002167	Homo sapiens inhibitor of DNA binding 3, dominant negative helix-loop-helix protein (ID3), mRNA [NM_002167]
CR597270	CR597270	full-length cDNA clone CS0DI016YF21 of Placenta Cot 25-normalized of Homo sapiens (human). [CR597270]
MRPS21	NM_031901	Homo sapiens mitochondrial ribosomal protein S21 (MRPS21), nuclear gene encoding mitochondrial protein, transcript variant 1, mRNA [NM_031901]
LOC127099	XM_060328	PREDICTED: Homo sapiens similar to 60S acidic ribosomal protein P1 (LOC127099), mRNA [XM_060328]
NDUFB10	NM_004548	Homo sapiens NADH dehydrogenase (ubiquinone) 1 beta subcomplex, 10, 22kDa (NDUFB10), mRNA [NM_004548]
A_23_P121234	A_23_P121234	Unknown
C6orf72	NM_138785	Homo sapiens chromosome 6 open reading frame 72 (C6orf72), mRNA [NM_138785]
SASH1	NM_015278	Homo sapiens SAM and SH3 domain containing 1 (SASH1), mRNA [NM_015278]
A_24_P913961	A_24_P913961	Unknown
UHMK1	ENST00000282169	Serine/threonine-protein kinase Kist (EC 2.7.11.1) (Kinase interacting with stathmin) (U2AF homology motif kinase 1). [Source:Uniprot/SWISSPROT;Acc:Q8TAS1] [ENST00000282169]
MRPS18B	NM_014046	Homo sapiens mitochondrial ribosomal protein S18B (MRPS18B), nuclear gene encoding mitochondrial protein, mRNA [NM_014046]
BF931515	BF931515	BF931515 IL2-NT0202-141200-308-H03 NT0202 Homo sapiens cDNA, mRNA sequence [BF931515]
CCT7	NM_006429	Homo sapiens chaperonin containing TCP1, subunit 7 (eta) (CCT7), transcript variant 1, mRNA [NM_006429]
GNAQ	ENST00000376611	Guanine nucleotide-binding protein G(q) subunit alpha (Guanine nucleotide-binding protein alpha-q). [Source:Uniprot/SWISSPROT;Acc:P50148] [ENST00000376611]
TMSB10	NM_021103	Homo sapiens thymosin, beta 10 (TMSB10), mRNA [NM_021103]
A_24_P332441	A_24_P332441	Unknown
FAM101A	NM_181709	Homo sapiens family with sequence similarity 101, member A (FAM101A), mRNA [NM_181709]
TCEAL3	NM_001006933	Homo sapiens transcription elongation factor A (SII)-like 3 (TCEAL3), transcript variant 1, mRNA [NM_001006933]
STRAP	NM_007178	Homo sapiens serine/threonine kinase receptor associated protein (STRAP), mRNA [NM_007178]
A_23_P45712	A_23_P45712	Unknown
SSR4	NM_006280	Homo sapiens signal sequence receptor, delta (translocon-associated protein delta) (SSR4), mRNA [NM_006280]
C3orf10	NM_018462	Homo sapiens chromosome 3 open reading frame 10 (C3orf10), mRNA [NM_018462]
CAPN2	NM_001748	Homo sapiens calpain 2, (m/II) large subunit (CAPN2), mRNA [NM_001748]
NDUFB11	NM_019056	Homo sapiens NADH dehydrogenase (ubiquinone) 1 beta subcomplex, 11, 17.3kDa (NDUFB11), mRNA [NM_019056]
SFRS5	NM_001039465	Homo sapiens splicing factor, arginine/serine-rich 5 (SFRS5), transcript variant 1, mRNA [NM_001039465]
FGFR2	NM_022970	Homo sapiens fibroblast growth factor receptor 2 (bacteria-expressed kinase, keratinocyte growth factor receptor, craniofacial dysostosis 1, Crouzon syndrome, Pfeiffer syndrome, Jackson-Weiss syndrome) (FGFR2), transcript variant 2, mRNA [NM_022970]
FKSG30	NM_001017421	Homo sapiens actin-like protein (FKSG30), mRNA [NM_001017421]
A_24_P358205	A_24_P358205	Unknown
C16orf53	NM_024516	Homo sapiens chromosome 16 open reading frame 53 (C16orf53), mRNA [NM_024516]
DUSP23	NM_017823	Homo sapiens dual specificity phosphatase 23 (DUSP23), mRNA [NM_017823]
ACOX2	NM_003500	Homo sapiens acyl-Coenzyme A oxidase 2, branched chain (ACOX2), mRNA [NM_003500]
C6orf89	NM_152734	Homo sapiens chromosome 6 open reading frame 89 (C6orf89), mRNA [NM_152734]
DDR1	NM_013993	Homo sapiens discoidin domain receptor family, member 1 (DDR1), transcript variant 1, mRNA [NM_013993]
LOC341230	XR_018617	PREDICTED: Homo sapiens similar to Argininosuccinate synthase (Citrulline--aspartate ligase) (LOC341230), mRNA [XR_018617]
SSB	NM_003142	Homo sapiens Sjogren syndrome antigen B (autoantigen La) (SSB), mRNA [NM_003142]
BC031320	BC031320	Homo sapiens cDNA clone IMAGE:5278682. [BC031320]
ENST00000283964	ENST00000283964	Ncaml. [Source:Uniprot/SPTREMBL;Acc:Q9NYJ6] [ENST00000283964]
HECTD1	NM_015382	Homo sapiens HECT domain containing 1 (HECTD1), mRNA [NM_015382]
LOC731937	XM_001131332	PREDICTED: Homo sapiens similar to suppressor of initiator codon mutations, related sequence 1 (LOC731937), mRNA [XM_001131332]
IRF2BP2	NM_182972	Homo sapiens interferon regulatory factor 2 binding protein 2 (IRF2BP2), transcript variant 1, mRNA [NM_182972]
ARL3	NM_004311	Homo sapiens ADP-ribosylation factor-like 3 (ARL3), mRNA [NM_004311]
FBXO33	NM_203301	Homo sapiens F-box protein 33 (FBXO33), mRNA [NM_203301]
A_24_P281504	A_24_P281504	Unknown
STMN1	NM_203401	Homo sapiens stathmin 1/oncoprotein 18 (STMN1), transcript variant 1, mRNA [NM_203401]
MYL6B	NM_002475	Homo sapiens myosin, light chain 6B, alkali, smooth muscle and non-muscle (MYL6B), mRNA [NM_002475]
COX6B1	NM_001863	Homo sapiens cytochrome c oxidase subunit Vib polypeptide 1 (ubiquitous) (COX6B1), mRNA [NM_001863]
CB050471	CB050471	CB050471 NISC_gj17g02.y1 NCI_CGAP_Pr28 Homo sapiens cDNA clone IMAGE:3272234 5', mRNA sequence [CB050471]
GRN	NM_002087	Homo sapiens granulin (GRN), mRNA [NM_002087]
ITM2C	NM_030926	Homo sapiens integral membrane protein 2C (ITM2C), transcript variant 1, mRNA [NM_030926]
RAB11A	NM_004663	Homo sapiens RAB11A, member RAS oncogene family (RAB11A), mRNA [NM_004663]
ARL6IP1	NM_015161	Homo sapiens ADP-ribosylation factor-like 6 interacting protein 1 (ARL6IP1), mRNA [NM_015161]
GPR124	NM_032777	Homo sapiens G protein-coupled receptor 124 (GPR124), mRNA [NM_032777]
FLJ45055	BC064938	Homo sapiens hypothetical protein LOC644128, mRNA (cDNA clone IMAGE:6158500). [BC064938]
HBB	NM_000518	Homo sapiens hemoglobin, beta (HBB), mRNA [NM_000518]
HP1BP3	AK023129	Homo sapiens cDNA FLJ13067 fis, clone NT2RP3001712, highly similar to Homo sapiens HP1-BP74 protein mRNA. [AK023129]
GMPR2	NM_001002000	Homo sapiens guanosine monophosphate reductase 2 (GMPR2), transcript variant 2, mRNA [NM_001002000]
DDIT4	NM_019058	Homo sapiens DNA-damage-inducible transcript 4 (DDIT4), mRNA [NM_019058]
C22orf5	NM_012264	Homo sapiens chromosome 22 open reading frame 5 (C22orf5), mRNA [NM_012264]
CAST	NM_001750	Homo sapiens calpastatin (CAST), transcript variant 1, mRNA [NM_001750]
CHCHD8	NM_016565	Homo sapiens coiled-coil-helix-coiled-coil-helix domain containing 8 (CHCHD8), mRNA [NM_016565]
A_24_P127621	A_24_P127621	Unknown
C2orf33	NM_020194	Homo sapiens chromosome 2 open reading frame 33 (C2orf33), mRNA [NM_020194]
HSPC268	NM_197964	Homo sapiens hypothetical protein HSPC268 (HSPC268), mRNA [NM_197964]
NDUFS4	NM_002495	Homo sapiens NADH dehydrogenase (ubiquinone) Fe-S protein 4, 18kDa (NADH-coenzyme Q reductase) (NDUFS4), mRNA [NM_002495]
ENST00000333650	ENST00000333650	PREDICTED: Homo sapiens similar to 60S ribosomal protein L14 (CAG-ISL 7) (LOC730747), mRNA [XR_015398]
SMARCC2	NM_139067	Homo sapiens SWI/SNF related, matrix associated, actin dependent regulator of chromatin, subfamily c, member 2 (SMARCC2), transcript variant 2, mRNA [NM_139067]
A_24_P685729	A_24_P685729	Unknown
A_32_P10100	A_32_P10100	Unknown
TALDO1	NM_006755	Homo sapiens transaldolase 1 (TALDO1), mRNA [NM_006755]
HSPA1A	NM_005345	Homo sapiens heat shock 70kDa protein 1A (HSPA1A), mRNA [NM_005345]
C2orf28	NM_016085	Homo sapiens chromosome 2 open reading frame 28 (C2orf28), transcript variant 1, mRNA [NM_016085]
HNRPH1	NM_005520	Homo sapiens heterogeneous nuclear ribonucleoprotein H1 (H) (HNRPH1), mRNA [NM_005520]
TRPM3	NM_001007471	Homo sapiens transient receptor potential cation channel, subfamily M, member 3 (TRPM3), transcript variant 9, mRNA [NM_001007471]
EBNA1BP2	NM_006824	Homo sapiens EBNA1 binding protein 2 (EBNA1BP2), mRNA [NM_006824]
MRPL34	NM_023937	Homo sapiens mitochondrial ribosomal protein L34 (MRPL34), nuclear gene encoding mitochondrial protein, mRNA [NM_023937]
HIGD1A	NM_014056	Homo sapiens HIG1 domain family, member 1A (HIGD1A), mRNA [NM_014056]
TYR	NM_000372	Homo sapiens tyrosinase (oculocutaneous albinism IA) (TYR), mRNA [NM_000372]
THC2651548	THC2651548	PEBP_MOUSE (P70296) Phosphatidylethanolamine-binding protein (PEBP) (HCNPpp) [Contains: Hippocampal cholinergic neurostimulating peptide (HCNP)], complete [THC2651548]
A_24_P358578	A_24_P358578	Unknown
TSKU	NM_015516	Homo sapiens tsukushin (TSKU), mRNA [NM_015516]
PPP1CC	NM_002710	Homo sapiens protein phosphatase 1, catalytic subunit, gamma isoform (PPP1CC), mRNA [NM_002710]
PPP1R16A	NM_032902	Homo sapiens protein phosphatase 1, regulatory (inhibitor) subunit 16A (PPP1R16A), mRNA [NM_032902]
LOC642652	XR_016196	PREDICTED: Homo sapiens hypothetical LOC642652 (LOC642652), mRNA [XR_016196]
MGC4655	NM_033309	Homo sapiens hypothetical protein MGC4655 (MGC4655), mRNA [NM_033309]
A_24_P136011	A_24_P136011	Unknown
MBNL2	NM_144778	Homo sapiens muscleblind-like 2 (Drosophila) (MBNL2), transcript variant 1, mRNA [NM_144778]
ENST00000324445	ENST00000324445	PREDICTED: Homo sapiens similar to peptidylprolyl isomerase A isoform 1 (LOC202227), mRNA [XR_018309]
THC2516487	THC2516487	Unknown
MGLL	NM_007283	Homo sapiens monoglyceride lipase (MGLL), transcript variant 1, mRNA [NM_007283]
ENST00000309260	ENST00000309260	Transcription factor BTF3 homolog 3 (Basic transcription factor 3-like 3). [Source:Uniprot/SWISSPROT;Acc:Q13892] [ENST00000309260]
C14orf112	NM_016468	Homo sapiens chromosome 14 open reading frame 112 (C14orf112), mRNA [NM_016468]
FNDC3A	NM_001079673	Homo sapiens fibronectin type III domain containing 3A (FNDC3A), transcript variant 1, mRNA [NM_001079673]
CAPZA1	NM_006135	Homo sapiens capping protein (actin filament) muscle Z-line, alpha 1 (CAPZA1), mRNA [NM_006135]
FKBP9	NM_007270	Homo sapiens FK506 binding protein 9, 63 kDa (FKBP9), mRNA [NM_007270]
PSMB6	NM_002798	Homo sapiens proteasome (prosome, macropain) subunit, beta type, 6 (PSMB6), mRNA [NM_002798]
BC063426	BC063426	Homo sapiens cDNA clone IMAGE:5242392, partial cds. [BC063426]
LAPTM4B	NM_018407	Homo sapiens lysosomal associated protein transmembrane 4 beta (LAPTM4B), mRNA [NM_018407]
A_24_P862524	A_24_P862524	Unknown
MCL1	NM_021960	Homo sapiens myeloid cell leukemia sequence 1 (BCL2-related) (MCL1), transcript variant 1, mRNA [NM_021960]
GPSN2	NM_138501	Homo sapiens glycoprotein, synaptic 2 (GPSN2), mRNA [NM_138501]
EEF1G	NM_001404	Homo sapiens eukaryotic translation elongation factor 1 gamma (EEF1G), mRNA [NM_001404]
SLC13A3	NM_001011554	Homo sapiens solute carrier family 13 (sodium-dependent dicarboxylate transporter), member 3 (SLC13A3), transcript variant 2, mRNA [NM_001011554]
PTTG1IP	NM_004339	Homo sapiens pituitary tumor-transforming 1 interacting protein (PTTG1IP), mRNA [NM_004339]
NDUFA11	NM_175614	Homo sapiens NADH dehydrogenase (ubiquinone) 1 alpha subcomplex, 11, 14.7kDa (NDUFA11), mRNA [NM_175614]
PAPLN	NM_173462	Homo sapiens papilin, proteoglycan-like sulfated glycoprotein (PAPLN), mRNA [NM_173462]
LSM3	NM_014463	Homo sapiens LSM3 homolog, U6 small nuclear RNA associated (S. cerevisiae) (LSM3), mRNA [NM_014463]
LASS2	NM_181746	Homo sapiens LAG1 homolog, ceramide synthase 2 (S. cerevisiae) (LASS2), transcript variant 1, mRNA [NM_181746]
ZFP36L1	NM_004926	Homo sapiens zinc finger protein 36, C3H type-like 1 (ZFP36L1), mRNA [NM_004926]
MRPS18C	NM_016067	Homo sapiens mitochondrial ribosomal protein S18C (MRPS18C), nuclear gene encoding mitochondrial protein, mRNA [NM_016067]
LOC286016	NR_002187	Homo sapiens hypothetical protein LOC286016 (LOC286016) on chromosome 7 [NR_002187]
ENY2	NM_020189	Homo sapiens enhancer of yellow 2 homolog (Drosophila) (ENY2), mRNA [NM_020189]
UBE2L3	NM_198157	Homo sapiens ubiquitin-conjugating enzyme E2L 3 (UBE2L3), transcript variant 2, mRNA [NM_198157]
NAP1L1	NM_139207	Homo sapiens nucleosome assembly protein 1-like 1 (NAP1L1), transcript variant 1, mRNA [NM_139207]
PDE11A	NM_016953	Homo sapiens phosphodiesterase 11A (PDE11A), transcript variant 4, mRNA [NM_016953]
PSMA3	NM_002788	Homo sapiens proteasome (prosome, macropain) subunit, alpha type, 3 (PSMA3), transcript variant 1, mRNA [NM_002788]
UTRN	NM_007124	Homo sapiens utrophin (UTRN), mRNA [NM_007124]
SCYL1	NM_020680	Homo sapiens SCY1-like 1 (S. cerevisiae) (SCYL1), transcript variant A, mRNA [NM_020680]
LOC728315	BG209258	RST28773 Athersys RAGE Library Homo sapiens cDNA, mRNA sequence [BG209258]
PGAM1	NM_002629	Homo sapiens phosphoglycerate mutase 1 (brain) (PGAM1), mRNA [NM_002629]
LOC493754	NR_002933	Homo sapiens RAB guanine nucleotide exchange factor (GEF) 1 pseudogene (LOC493754) on chromosome 7 [NR_002933]
TARDBP	NM_007375	Homo sapiens TAR DNA binding protein (TARDBP), mRNA [NM_007375]
SLC35F2	NM_017515	Homo sapiens solute carrier family 35, member F2 (SLC35F2), mRNA [NM_017515]
NDUFS7	NM_024407	Homo sapiens NADH dehydrogenase (ubiquinone) Fe-S protein 7, 20kDa (NADH-coenzyme Q reductase) (NDUFS7), mRNA [NM_024407]
A_24_P178784	A_24_P178784	Unknown
POLR2I	NM_006233	Homo sapiens polymerase (RNA) II (DNA directed) polypeptide I, 14.5kDa (POLR2I), mRNA [NM_006233]
NDUFA12	NM_018838	Homo sapiens NADH dehydrogenase (ubiquinone) 1 alpha subcomplex, 12 (NDUFA12), mRNA [NM_018838]
SELK	NM_021237	Homo sapiens selenoprotein K (SELK), mRNA [NM_021237]
BCL6	NM_138931	Homo sapiens B-cell CLL/lymphoma 6 (zinc finger protein 51) (BCL6), transcript variant 2, mRNA [NM_138931]
ENPP2	NM_006209	Homo sapiens ectonucleotide pyrophosphatase/phosphodiesterase 2 (autotaxin) (ENPP2), transcript variant 1, mRNA [NM_006209]
MSN	NM_002444	Homo sapiens moesin (MSN), mRNA [NM_002444]
SUB1	NM_006713	Homo sapiens SUB1 homolog (S. cerevisiae) (SUB1), mRNA [NM_006713]
HIST1H4L	NM_003546	Homo sapiens histone cluster 1, H4l (HIST1H4L), mRNA [NM_003546]
FLJ10781	NM_018215	Homo sapiens hypothetical protein FLJ10781 (FLJ10781), mRNA [NM_018215]
OSBPL1A	NM_080597	Homo sapiens oxysterol binding protein-like 1A (OSBPL1A), transcript variant OSBPL1B, mRNA [NM_080597]
SERPING1	NM_000062	Homo sapiens serpin peptidase inhibitor, clade G (C1 inhibitor), member 1, (angioedema, hereditary) (SERPING1), transcript variant 1, mRNA [NM_000062]
RPS27L	NM_015920	Homo sapiens ribosomal protein S27-like (RPS27L), mRNA [NM_015920]
GHITM	NM_014394	Homo sapiens growth hormone inducible transmembrane protein (GHITM), mRNA [NM_014394]
ZKSCAN1	AY260738	Homo sapiens truncated zinc finger protein 36 mRNA, complete cds. [AY260738]
A_24_P307255	A_24_P307255	Unknown
MGC71993	NM_001004333	Homo sapiens similar to DNA segment, Chr 11, Brigham & Womens Genetics 0434 expressed (MGC71993), mRNA [NM_001004333]
HSPC171	NM_014187	Homo sapiens HSPC171 protein (HSPC171), mRNA [NM_014187]
HIST2H3PS2	NM_001025303	Homo sapiens histone cluster 2, H3, pseudogene 2 (HIST2H3PS2), mRNA [NM_001025303]
LTA4H	NM_000895	Homo sapiens leukotriene A4 hydrolase (LTA4H), mRNA [NM_000895]
RTN4	NM_020532	Homo sapiens reticulon 4 (RTN4), transcript variant 1, mRNA [NM_020532]
GSTO1	NM_004832	Homo sapiens glutathione S-transferase omega 1 (GSTO1), mRNA [NM_004832]
GAS5	NR_002578	Homo sapiens growth arrest-specific 5 (GAS5) on chromosome 1 [NR_002578]
TUBA6	NM_032704	Homo sapiens tubulin, alpha 6 (TUBA6), mRNA [NM_032704]
HSP90AA1	NM_005348	Homo sapiens heat shock protein 90kDa alpha (cytosolic), class A member 1 (HSP90AA1), transcript variant 2, mRNA [NM_005348]
CTDSP2	NM_005730	Homo sapiens CTD (carboxy-terminal domain, RNA polymerase II, polypeptide A) small phosphatase 2 (CTDSP2), mRNA [NM_005730]
ECHDC2	NM_018281	Homo sapiens enoyl Coenzyme A hydratase domain containing 2 (ECHDC2), mRNA [NM_018281]
A_24_P118382	A_24_P118382	Unknown
CTNNB1	NM_001904	Homo sapiens catenin (cadherin-associated protein), beta 1, 88kDa (CTNNB1), mRNA [NM_001904]
ATP5B	NM_001686	Homo sapiens ATP synthase, H+ transporting, mitochondrial F1 complex, beta polypeptide (ATP5B), nuclear gene encoding mitochondrial protein, mRNA [NM_001686]
LOC388532	ENST00000310822	PREDICTED: Homo sapiens similar to ribosomal protein L21 (LOC388532), mRNA [XM_001127035]
TCEAL2	NM_080390	Homo sapiens transcription elongation factor A (SII)-like 2 (TCEAL2), mRNA [NM_080390]
LOC645412	XR_016930	PREDICTED: Homo sapiens similar to 40S ribosomal protein S16 (LOC645412), mRNA [XR_016930]
SDCBP	NM_005625	Homo sapiens syndecan binding protein (syntenin) (SDCBP), transcript variant 1, mRNA [NM_005625]
PHC2	NM_198040	Homo sapiens polyhomeotic homolog 2 (Drosophila) (PHC2), transcript variant 1, mRNA [NM_198040]
PAFAH1B1	NM_000430	Homo sapiens platelet-activating factor acetylhydrolase, isoform Ib, alpha subunit 45kDa (PAFAH1B1), mRNA [NM_000430]
ATP6V0B	NM_004047	Homo sapiens ATPase, H+ transporting, lysosomal 21kDa, V0 subunit b (ATP6V0B), transcript variant 1, mRNA [NM_004047]
NRXN3	NM_004796	Homo sapiens neurexin 3 (NRXN3), transcript variant alpha, mRNA [NM_004796]
TMEM16F	NM_001025356	Homo sapiens transmembrane protein 16F (TMEM16F), mRNA [NM_001025356]
SMN1	NM_000344	Homo sapiens survival of motor neuron 1, telomeric (SMN1), transcript variant d, mRNA [NM_000344]
KRT18	NM_000224	Homo sapiens keratin 18 (KRT18), transcript variant 1, mRNA [NM_000224]
NONO	NM_007363	Homo sapiens non-POU domain containing, octamer-binding (NONO), mRNA [NM_007363]
ARMC2	NM_032131	Homo sapiens armadillo repeat containing 2 (ARMC2), mRNA [NM_032131]
A_24_P384411	A_24_P384411	Unknown
ABCA4	NM_000350	Homo sapiens ATP-binding cassette, sub-family A (ABC1), member 4 (ABCA4), mRNA [NM_000350]
ABAT	NM_000663	Homo sapiens 4-aminobutyrate aminotransferase (ABAT), nuclear gene encoding mitochondrial protein, transcript variant 2, mRNA [NM_000663]
PTP4A2	NM_080391	Homo sapiens protein tyrosine phosphatase type IVA, member 2 (PTP4A2), transcript variant 1, mRNA [NM_080391]
CCT6A	NM_001762	Homo sapiens chaperonin containing TCP1, subunit 6A (zeta 1) (CCT6A), transcript variant 1, mRNA [NM_001762]
CRYL1	NM_015974	Homo sapiens crystallin, lambda 1 (CRYL1), mRNA [NM_015974]
A_24_P195724	A_24_P195724	Unknown
LGALS3	NM_002306	Homo sapiens lectin, galactoside-binding, soluble, 3 (galectin 3) (LGALS3), transcript variant 1, mRNA [NM_002306]
ENST00000355095	ENST00000355095	Zinc finger protein 492 (Fragment). [Source:Uniprot/SWISSPROT;Acc:Q9P255] [ENST00000355095]
CTBP1	NM_001012614	Homo sapiens C-terminal binding protein 1 (CTBP1), transcript variant 2, mRNA [NM_001012614]
PDZK1	NM_002614	Homo sapiens PDZ domain containing 1 (PDZK1), mRNA [NM_002614]
ALDH1A3	NM_000693	Homo sapiens aldehyde dehydrogenase 1 family, member A3 (ALDH1A3), mRNA [NM_000693]
CB111670	CB111670	K-EST0153390 L5HLK1 Homo sapiens cDNA clone L5HLK1-3-D02 5', mRNA sequence [CB111670]
RPL26L1	NM_016093	Homo sapiens ribosomal protein L26-like 1 (RPL26L1), mRNA [NM_016093]
TXNL1	NM_004786	Homo sapiens thioredoxin-like 1 (TXNL1), mRNA [NM_004786]
DNAJC19	NM_145261	Homo sapiens DnaJ (Hsp40) homolog, subfamily C, member 19 (DNAJC19), mRNA [NM_145261]
NDUFS3	NM_004551	Homo sapiens NADH dehydrogenase (ubiquinone) Fe-S protein 3, 30kDa (NADH-coenzyme Q reductase) (NDUFS3), mRNA [NM_004551]
HSPC148	NM_016403	Homo sapiens hypothetical protein HSPC148 (HSPC148), mRNA [NM_016403]
RTN3	NM_006054	Homo sapiens reticulon 3 (RTN3), transcript variant 1, mRNA [NM_006054]
RBBP7	NM_002893	Homo sapiens retinoblastoma binding protein 7 (RBBP7), mRNA [NM_002893]
KIAA1576	NM_020927	Homo sapiens KIAA1576 protein (KIAA1576), mRNA [NM_020927]
WBP5	NM_016303	Homo sapiens WW domain binding protein 5 (WBP5), transcript variant 1, mRNA [NM_016303]
THC2563387	THC2563387	CD676691 ho04g02.y1 Human Trabecular meshwork cDNA: hohphq Homo sapiens cDNA clone ho04g02 5', mRNA sequence [CD676691]
PSMA1	NM_148976	Homo sapiens proteasome (prosome, macropain) subunit, alpha type, 1 (PSMA1), transcript variant 1, mRNA [NM_148976]
BNIP3L	NM_004331	Homo sapiens BCL2/adenovirus E1B 19kDa interacting protein 3-like (BNIP3L), mRNA [NM_004331]
C1orf41	NM_016126	Homo sapiens chromosome 1 open reading frame 41 (C1orf41), mRNA [NM_016126]
TRMT5	NM_020810	Homo sapiens TRM5 tRNA methyltransferase 5 homolog (S. cerevisiae) (TRMT5), mRNA [NM_020810]
SQSTM1	NM_003900	Homo sapiens sequestosome 1 (SQSTM1), mRNA [NM_003900]
AGXT2L1	NM_031279	Homo sapiens alanine-glyoxylate aminotransferase 2-like 1 (AGXT2L1), mRNA [NM_031279]
LOC647615	XR_018217	PREDICTED: Homo sapiens similar to heterogeneous nuclear ribonucleoprotein K (LOC647615), mRNA [XR_018217]
THC2594845	THC2594845	AF246221 transmembrane protein BRI {Homo sapiens} (exp=-1; wgp=0; cg=0), partial (43%) [THC2594845]
LOC643013	XR_018155	PREDICTED: Homo sapiens similar to laminin receptor 1 (ribosomal protein SA) (LOC643013), mRNA [XR_018155]
HMGB1	NM_002128	Homo sapiens high-mobility group box 1 (HMGB1), mRNA [NM_002128]
TTR	NM_000371	Homo sapiens transthyretin (prealbumin, amyloidosis type I) (TTR), mRNA [NM_000371]
LOC400064	XR_019574	PREDICTED: Homo sapiens hypothetical LOC400064 (LOC400064), mRNA [XR_019574]
ARPC2	NM_152862	Homo sapiens actin related protein 2/3 complex, subunit 2, 34kDa (ARPC2), transcript variant 1, mRNA [NM_152862]
PDLIM3	NM_014476	Homo sapiens PDZ and LIM domain 3 (PDLIM3), mRNA [NM_014476]
LOC647768	XR_018202	PREDICTED: Homo sapiens similar to Tetratricopeptide repeat protein 3 (TPR repeat protein 3) (TPR repeat protein D) (LOC647768), mRNA [XR_018202]
RPA3	NM_002947	Homo sapiens replication protein A3, 14kDa (RPA3), mRNA [NM_002947]
ZMPSTE24	NM_005857	Homo sapiens zinc metallopeptidase (STE24 homolog, yeast) (ZMPSTE24), mRNA [NM_005857]
UBE2D3	NM_181886	Homo sapiens ubiquitin-conjugating enzyme E2D 3 (UBC4/5 homolog, yeast) (UBE2D3), transcript variant 2, mRNA [NM_181886]
LOC643790	ENST00000378969	similar to Nonhistone chromosomal protein HMG-14 (High-mobility group nucleosome-binding domain-containing protein 1) (LOC644534), mRNA [Source:RefSeq_dna;Acc:XR_016359] [ENST00000378969]
PIGT	NM_015937	Homo sapiens phosphatidylinositol glycan anchor biosynthesis, class T (PIGT), mRNA [NM_015937]
LOC442730	XR_018040	PREDICTED: Homo sapiens similar to heat shock 70kD protein binding protein (LOC442730), mRNA [XR_018040]
AK092810	AK092810	Homo sapiens cDNA FLJ35491 fis, clone SMINT2008625, moderately similar to GLYCINE CLEAVAGE SYSTEM H PROTEIN PRECURSOR. [AK092810]
CHMP5	NM_016410	Homo sapiens chromatin modifying protein 5 (CHMP5), mRNA [NM_016410]
ZNF24	NM_006965	Homo sapiens zinc finger protein 24 (ZNF24), mRNA [NM_006965]
SERBP1	NM_001018067	Homo sapiens SERPINE1 mRNA binding protein 1 (SERBP1), transcript variant 1, mRNA [NM_001018067]
PH-4	NM_017732	Homo sapiens hypoxia-inducible factor prolyl 4-hydroxylase (PH-4), transcript variant 2, mRNA [NM_017732]
ZNHIT1	NM_006349	Homo sapiens zinc finger, HIT type 1 (ZNHIT1), mRNA [NM_006349]
PDCD5	NM_004708	Homo sapiens programmed cell death 5 (PDCD5), mRNA [NM_004708]
AF131762	AF131762	Homo sapiens clone 25218 mRNA sequence. [AF131762]
AK125697	AK125697	Homo sapiens cDNA FLJ43709 fis, clone TESOP2002539. [AK125697]
HMGN1	NM_004965	Homo sapiens high-mobility group nucleosome binding domain 1 (HMGN1), mRNA [NM_004965]
RP11-217H1.1	NM_032121	Homo sapiens implantation-associated protein (DKFZp564K142), mRNA [NM_032121]
A_24_P631625	A_24_P631625	Unknown
CBX7	NM_175709	Homo sapiens chromobox homolog 7 (CBX7), mRNA [NM_175709]
SLC25A33	NM_032315	Homo sapiens solute carrier family 25, member 33 (SLC25A33), mRNA [NM_032315]
ARMET	NM_006010	Homo sapiens arginine-rich, mutated in early stage tumors (ARMET), mRNA [NM_006010]
RABAC1	NM_006423	Homo sapiens Rab acceptor 1 (prenylated) (RABAC1), mRNA [NM_006423]
RASD1	NM_016084	Homo sapiens RAS, dexamethasone-induced 1 (RASD1), mRNA [NM_016084]
LOC402069	XR_019634	PREDICTED: Homo sapiens similar to 40S ribosomal protein S16 (LOC402069), mRNA [XR_019634]
LOC391532	XR_017653	PREDICTED: Homo sapiens similar to peptidylprolyl isomerase A isoform 1 (LOC391532), mRNA [XR_017653]
ITPK1	NM_014216	Homo sapiens inositol 1,3,4-triphosphate 5/6 kinase (ITPK1), mRNA [NM_014216]
SDF4	NM_016176	Homo sapiens stromal cell derived factor 4 (SDF4), mRNA [NM_016176]
PHPT1	NM_014172	Homo sapiens phosphohistidine phosphatase 1 (PHPT1), mRNA [NM_014172]
SPP1	NM_001040058	Homo sapiens secreted phosphoprotein 1 (osteopontin, bone sialoprotein I, early T-lymphocyte activation 1) (SPP1), transcript variant 1, mRNA [NM_001040058]
BX648591	BX648591	Homo sapiens mRNA; cDNA DKFZp686G14198 (from clone DKFZp686G14198). [BX648591]
SRP9	NM_003133	Homo sapiens signal recognition particle 9kDa (SRP9), mRNA [NM_003133]
BOLA3	NM_212552	Homo sapiens bolA homolog 3 (E. coli) (BOLA3), transcript variant 1, mRNA [NM_212552]
LEPROT	NM_017526	Homo sapiens leptin receptor overlapping transcript (LEPROT), mRNA [NM_017526]
SF3B14	NM_016047	Homo sapiens splicing factor 3B, 14 kDa subunit (SF3B14), mRNA [NM_016047]
FXR1	NM_001013439	Homo sapiens fragile X mental retardation, autosomal homolog 1 (FXR1), transcript variant 3, mRNA [NM_001013439]
LOC648027	XR_018231	PREDICTED: Homo sapiens similar to Elongation factor 1-gamma (EF-1-gamma) (eEF-1B gamma) (LOC648027), mRNA [XR_018231]
GALNT3	NM_004482	Homo sapiens UDP-N-acetyl-alpha-D-galactosamine:polypeptide N-acetylgalactosaminyltransferase 3 (GalNAc-T3) (GALNT3), mRNA [NM_004482]
A_24_P110541	A_24_P110541	Unknown
ST13	NM_003932	Homo sapiens suppression of tumorigenicity 13 (colon carcinoma) (Hsp70 interacting protein) (ST13), mRNA [NM_003932]
ENST00000355049	ENST00000355049	similar to peptidylprolyl isomerase A isoform 1 (LOC126170), mRNA [Source:RefSeq_dna;Acc:XR_016157] [ENST00000355049]
PSMA6	NM_002791	Homo sapiens proteasome (prosome, macropain) subunit, alpha type, 6 (PSMA6), mRNA [NM_002791]
POLR2F	NM_021974	Homo sapiens polymerase (RNA) II (DNA directed) polypeptide F (POLR2F), mRNA [NM_021974]
CHST2	NM_004267	Homo sapiens carbohydrate (N-acetylglucosamine-6-O) sulfotransferase 2 (CHST2), mRNA [NM_004267]
CR602867	CR602867	full-length cDNA clone CL0BB028ZD03 of Neuroblastoma of Homo sapiens (human). [CR602867]
SERP1	NM_014445	Homo sapiens stress-associated endoplasmic reticulum protein 1 (SERP1), mRNA [NM_014445]
TMEM111	NM_018447	Homo sapiens transmembrane protein 111 (TMEM111), mRNA [NM_018447]
RGN	NM_152869	Homo sapiens regucalcin (senescence marker protein-30) (RGN), transcript variant 2, mRNA [NM_152869]
LMNA	NM_005572	Homo sapiens lamin A/C (LMNA), transcript variant 2, mRNA [NM_005572]
DNAJA1	ENST00000330899	DnaJ homolog subfamily A member 1 (Heat shock 40 kDa protein 4) (DnaJ protein homolog 2) (HSJ-2) (HSDJ). [Source:Uniprot/SWISSPROT;Acc:P31689] [ENST00000330899]
PPP1R1B	NM_032192	Homo sapiens protein phosphatase 1, regulatory (inhibitor) subunit 1B (dopamine and cAMP regulated phosphoprotein, DARPP-32) (PPP1R1B), transcript variant 1, mRNA [NM_032192]
TXNDC13	ENST00000246024	Thioredoxin domain-containing protein 13 precursor. [Source:Uniprot/SWISSPROT;Acc:Q9H1E5] [ENST00000246024]
SP3	NM_003111	Homo sapiens Sp3 transcription factor (SP3), transcript variant 1, mRNA [NM_003111]
ENST00000361329	ENST00000361329	Unknown
FBXO21	NM_033624	Homo sapiens F-box protein 21 (FBXO21), transcript variant 1, mRNA [NM_033624]
TUG1	NR_002323	Homo sapiens taurine upregulated gene 1 (TUG1) on chromosome 22 [NR_002323]
C6orf62	NM_030939	Homo sapiens chromosome 6 open reading frame 62 (C6orf62), mRNA [NM_030939]
A_24_P161459	A_24_P161459	Unknown
TRAM1	NM_014294	Homo sapiens translocation associated membrane protein 1 (TRAM1), mRNA [NM_014294]
A_24_P50489	A_24_P50489	Unknown
A_24_P238427	A_24_P238427	Unknown
FBL	NM_001436	Homo sapiens fibrillarin (FBL), mRNA [NM_001436]
FLJ31951	NM_144726	Homo sapiens hypothetical protein FLJ31951 (FLJ31951), mRNA [NM_144726]
C9orf125	NM_032342	Homo sapiens chromosome 9 open reading frame 125 (C9orf125), mRNA [NM_032342]
C19orf56	NM_016145	Homo sapiens chromosome 19 open reading frame 56 (C19orf56), mRNA [NM_016145]
BTG3	NM_006806	Homo sapiens BTG family, member 3 (BTG3), mRNA [NM_006806]
EMP1	NM_001423	Homo sapiens epithelial membrane protein 1 (EMP1), mRNA [NM_001423]
NP1252191	NP1252191	GB|AACC02000041.1|EAL24419.1 similar to 60S ribosomal protein L32 [Homo sapiens] [NP1252191]
TMEM109	NM_024092	Homo sapiens transmembrane protein 109 (TMEM109), mRNA [NM_024092]
AL137354	AL137354	Homo sapiens mRNA; cDNA DKFZp434A0326 (from clone DKFZp434A0326). [AL137354]
HDDC2	NM_016063	Homo sapiens HD domain containing 2 (HDDC2), mRNA [NM_016063]
LOC402175	ENST00000244249	PREDICTED: Homo sapiens similar to NADH dehydrogenase (ubiquinone) 1 beta subcomplex, 4, 15kDa (LOC402175), mRNA [XM_497963]
EPDR1	NM_017549	Homo sapiens ependymin related protein 1 (zebrafish) (EPDR1), mRNA [NM_017549]
C6orf49	NM_013397	Homo sapiens chromosome 6 open reading frame 49 (C6orf49), mRNA [NM_013397]
SPOCK1	NM_004598	Homo sapiens sparc/osteonectin, cwcv and kazal-like domains proteoglycan (testican) 1 (SPOCK1), mRNA [NM_004598]
BC010009	BC010009	Homo sapiens cDNA clone IMAGE:4310234, partial cds. [BC010009]
TRIM2	NM_015271	Homo sapiens tripartite motif-containing 2 (TRIM2), mRNA [NM_015271]
RBM8A	NM_005105	Homo sapiens RNA binding motif protein 8A (RBM8A), mRNA [NM_005105]
SLC38A2	NM_018976	Homo sapiens solute carrier family 38, member 2 (SLC38A2), mRNA [NM_018976]
MYOC	NM_000261	Homo sapiens myocilin, trabecular meshwork inducible glucocorticoid response (MYOC), mRNA [NM_000261]
MET	NM_000245	Homo sapiens met proto-oncogene (hepatocyte growth factor receptor) (MET), mRNA [NM_000245]
ZNF664	NM_152437	Homo sapiens zinc finger protein 664 (ZNF664), mRNA [NM_152437]
LOC136143	XM_069734	PREDICTED: Homo sapiens similar to ribosomal protein L18 (LOC136143), mRNA [XM_069734]
ADI1	NM_018269	Homo sapiens acireductone dioxygenase 1 (ADI1), mRNA [NM_018269]
PSAP	NM_001042465	Homo sapiens prosaposin (variant Gaucher disease and variant metachromatic leukodystrophy) (PSAP), transcript variant 2, mRNA [NM_001042465]
DNAPTP6	NM_015535	Homo sapiens DNA polymerase-transactivated protein 6 (DNAPTP6), mRNA [NM_015535]
ATP6V0E1	NM_003945	Homo sapiens ATPase, H+ transporting, lysosomal 9kDa, V0 subunit e1 (ATP6V0E1), mRNA [NM_003945]
DGCR2	NM_005137	Homo sapiens DiGeorge syndrome critical region gene 2 (DGCR2), mRNA [NM_005137]
HADHB	NM_000183	Homo sapiens hydroxyacyl-Coenzyme A dehydrogenase/3-ketoacyl-Coenzyme A thiolase/enoyl-Coenzyme A hydratase (trifunctional protein), beta subunit (HADHB), nuclear gene encoding mitochondrial protein, mRNA [NM_000183]
C14orf65	BC110042	Homo sapiens chromosome 14 open reading frame 65, mRNA (cDNA clone MGC:117455 IMAGE:5139193), complete cds. [BC110042]
NFE2L2	NM_006164	Homo sapiens nuclear factor (erythroid-derived 2)-like 2 (NFE2L2), mRNA [NM_006164]
CSNK1D	AB209463	Homo sapiens mRNA for casein kinase 1, delta isoform 1 variant protein. [AB209463]
FAM120AOS	NM_198841	Homo sapiens family with sequence similarity 120A opposite strand (FAM120AOS), mRNA [NM_198841]
PSMA2	NM_002787	Homo sapiens proteasome (prosome, macropain) subunit, alpha type, 2 (PSMA2), mRNA [NM_002787]
PAX6	NM_000280	Homo sapiens paired box gene 6 (aniridia, keratitis) (PAX6), transcript variant 1, mRNA [NM_000280]
TMEM123	NM_052932	Homo sapiens transmembrane protein 123 (TMEM123), mRNA [NM_052932]
MRFAP1	NM_033296	Homo sapiens Mof4 family associated protein 1 (MRFAP1), mRNA [NM_033296]
DSCR1L1	NM_005822	Homo sapiens Down syndrome critical region gene 1-like 1 (DSCR1L1), mRNA [NM_005822]
LOC119358	XM_061427	PREDICTED: Homo sapiens similar to small nuclear ribonucleoprotein D2 (LOC119358), mRNA [XM_061427]
CCDC56	NM_001040431	Homo sapiens coiled-coil domain containing 56 (CCDC56), mRNA [NM_001040431]
MT1G	NM_005950	Homo sapiens metallothionein 1G (MT1G), mRNA [NM_005950]
LOC644936	BC092424	Homo sapiens cDNA clone MGC:102982 IMAGE:30378151, complete cds. [BC092424]
ENST00000306716	ENST00000306716	PREDICTED: Homo sapiens similar to peptidylprolyl isomerase A isoform 1 (LOC643997), mRNA [XM_292963]
RSN	NM_002956	Homo sapiens restin (Reed-Steinberg cell-expressed intermediate filament-associated protein) (RSN), transcript variant 1, mRNA [NM_002956]
NPIP	NM_006985	Homo sapiens nuclear pore complex interacting protein (NPIP), mRNA [NM_006985]
MBTPS1	NM_003791	Homo sapiens membrane-bound transcription factor peptidase, site 1 (MBTPS1), transcript variant 1, mRNA [NM_003791]
GPR177	NM_024911	Homo sapiens G protein-coupled receptor 177 (GPR177), transcript variant 1, mRNA [NM_024911]
ZNF447	NM_023926	Homo sapiens zinc finger protein 447 (ZNF447), mRNA [NM_023926]
C7orf30	NM_138446	Homo sapiens chromosome 7 open reading frame 30 (C7orf30), mRNA [NM_138446]
SRPR	NM_003139	Homo sapiens signal recognition particle receptor ('docking protein') (SRPR), mRNA [NM_003139]
CCNDBP1	NM_037370	Homo sapiens cyclin D-type binding-protein 1 (CCNDBP1), transcript variant 2, mRNA [NM_037370]
FAM102A	NM_001035254	Homo sapiens family with sequence similarity 102, member A (FAM102A), transcript variant 1, mRNA [NM_001035254]
MRPL43	NM_032112	Homo sapiens mitochondrial ribosomal protein L43 (MRPL43), nuclear gene encoding mitochondrial protein, transcript variant 1, mRNA [NM_032112]
LARP1	NM_033551	Homo sapiens La ribonucleoprotein domain family, member 1 (LARP1), transcript variant 2, mRNA [NM_033551]
LSM14A	NM_015578	Homo sapiens LSM14A, SCD6 homolog A (S. cerevisiae) (LSM14A), mRNA [NM_015578]
LOC391020	XR_018907	PREDICTED: Homo sapiens similar to Interferon-induced transmembrane protein 3 (Interferon-inducible protein 1-8U) (LOC391020), mRNA [XR_018907]
A_24_P41593	A_24_P41593	Unknown
DDB1	NM_001923	Homo sapiens damage-specific DNA binding protein 1, 127kDa (DDB1), mRNA [NM_001923]
C1S	NM_001734	Homo sapiens complement component 1, s subcomponent (C1S), transcript variant 1, mRNA [NM_001734]
SLC25A6	NM_001636	Homo sapiens solute carrier family 25 (mitochondrial carrier; adenine nucleotide translocator), member 6 (SLC25A6), mRNA [NM_001636]
A_24_P204604	A_24_P204604	Unknown
HLA-E	NM_005516	Homo sapiens major histocompatibility complex, class I, E (HLA-E), mRNA [NM_005516]
MRPL41	NM_032477	Homo sapiens mitochondrial ribosomal protein L41 (MRPL41), nuclear gene encoding mitochondrial protein, mRNA [NM_032477]
SCCPDH	NM_016002	Homo sapiens saccharopine dehydrogenase (putative) (SCCPDH), mRNA [NM_016002]
HIST1H3C	NM_003531	Homo sapiens histone cluster 1, H3c (HIST1H3C), mRNA [NM_003531]
TRAPPC5	NM_174894	Homo sapiens trafficking protein particle complex 5 (TRAPPC5), transcript variant 1, mRNA [NM_174894]
VPS35	NM_018206	Homo sapiens vacuolar protein sorting 35 homolog (S. cerevisiae) (VPS35), mRNA [NM_018206]
FVT1	NM_002035	Homo sapiens follicular lymphoma variant translocation 1 (FVT1), mRNA [NM_002035]
WAC	ENST00000375664	WW domain-containing adapter protein with coiled-coil. [Source:Uniprot/SWISSPROT;Acc:Q9BTA9] [ENST00000375664]
ACPT	NM_080789	Homo sapiens acid phosphatase, testicular (ACPT), transcript variant A1, mRNA [NM_080789]
SMARCA4	NM_003072	Homo sapiens SWI/SNF related, matrix associated, actin dependent regulator of chromatin, subfamily a, member 4 (SMARCA4), mRNA [NM_003072]
FLJ30901	AK055463	Homo sapiens cDNA FLJ30901 fis, clone FEBRA2005778, weakly similar to INTEGUMENTARY MUCIN A.1 PRECURSOR. [AK055463]
ENST00000249480	ENST00000249480	full-length cDNA clone CS0DC018YF17 of Neuroblastoma Cot 25-normalized of Homo sapiens (human). [CR595813]
C22orf32	NM_033318	Homo sapiens chromosome 22 open reading frame 32 (C22orf32), mRNA [NM_033318]
LAMB2	NM_002292	Homo sapiens laminin, beta 2 (laminin S) (LAMB2), mRNA [NM_002292]
CR612178	CR612178	full-length cDNA clone CS0DI015YM13 of Placenta Cot 25-normalized of Homo sapiens (human). [CR612178]
ARL6IP4	NM_018694	Homo sapiens ADP-ribosylation-like factor 6 interacting protein 4 (ARL6IP4), transcript variant 1, mRNA [NM_018694]
PMPCB	NM_004279	Homo sapiens peptidase (mitochondrial processing) beta (PMPCB), nuclear gene encoding mitochondrial protein, mRNA [NM_004279]
KHDRBS1	NM_006559	Homo sapiens KH domain containing, RNA binding, signal transduction associated 1 (KHDRBS1), mRNA [NM_006559]
GNAZ	NM_002073	Homo sapiens guanine nucleotide binding protein (G protein), alpha z polypeptide (GNAZ), mRNA [NM_002073]
LOC550643	BX537532	Homo sapiens mRNA; cDNA DKFZp686L07201 (from clone DKFZp686L07201). [BX537532]
NCOR2	NM_006312	Homo sapiens nuclear receptor co-repressor 2 (NCOR2), transcript variant 1, mRNA [NM_006312]
KIAA0251	NM_015027	Homo sapiens KIAA0251 protein (KIAA0251), mRNA [NM_015027]
PPIB	NM_000942	Homo sapiens peptidylprolyl isomerase B (cyclophilin B) (PPIB), mRNA [NM_000942]
MXRA8	NM_032348	Homo sapiens matrix-remodelling associated 8 (MXRA8), mRNA [NM_032348]
PPAP2A	NM_176895	Homo sapiens phosphatidic acid phosphatase type 2A (PPAP2A), transcript variant 2, mRNA [NM_176895]
LOC204010	BC107865	Homo sapiens similar to 40S ribosomal protein SA (P40) (34/67 kDa laminin receptor) (Colon carcinoma laminin-binding protein) (NEM/1CHD4) (Multidrug resistance-associated protein MGr1-Ag), mRNA (cDNA clone MGC:104447 IMAGE:4095371), complete cds....
PEBP4	NM_144962	Homo sapiens phosphatidylethanolamine-binding protein 4 (PEBP4), mRNA [NM_144962]
TM2D1	NM_032027	Homo sapiens TM2 domain containing 1 (TM2D1), mRNA [NM_032027]
C3orf39	NM_032806	Homo sapiens chromosome 3 open reading frame 39 (C3orf39), mRNA [NM_032806]
TAF7	NM_005642	Homo sapiens TAF7 RNA polymerase II, TATA box binding protein (TBP)-associated factor, 55kDa (TAF7), mRNA [NM_005642]
RIC8A	NM_021932	Homo sapiens resistance to inhibitors of cholinesterase 8 homolog A (C. elegans) (RIC8A), mRNA [NM_021932]
AKR7A2	NM_003689	Homo sapiens aldo-keto reductase family 7, member A2 (aflatoxin aldehyde reductase) (AKR7A2), mRNA [NM_003689]
ACSS1	NM_032501	Homo sapiens acyl-CoA synthetase short-chain family member 1 (ACSS1), nuclear gene encoding mitochondrial protein, mRNA [NM_032501]
LOC343495	XR_016540	PREDICTED: Homo sapiens similar to 60S ribosomal protein L6 (TAX-responsive enhancer element-binding protein 107) (TAXREB107) (Neoplasm-related protein C140) (LOC343495), mRNA [XR_016540]
RPL22L1	BC049823	Homo sapiens ribosomal protein L22-like 1, mRNA (cDNA clone IMAGE:4865966). [BC049823]
A_24_P118422	A_24_P118422	Unknown
EFHA1	NM_152726	Homo sapiens EF-hand domain family, member A1 (EFHA1), mRNA [NM_152726]
CTBP2	NM_022802	Homo sapiens C-terminal binding protein 2 (CTBP2), transcript variant 2, mRNA [NM_022802]
RABGGTB	NM_004582	Homo sapiens Rab geranylgeranyltransferase, beta subunit (RABGGTB), mRNA [NM_004582]
SCRN1	NM_014766	Homo sapiens secernin 1 (SCRN1), mRNA [NM_014766]
UROD	NM_000374	Homo sapiens uroporphyrinogen decarboxylase (UROD), mRNA [NM_000374]
SLITRK2	AY358828	Homo sapiens clone DNA219240 LSGV9197 (UNQ9197) mRNA, complete cds. [AY358828]
CD99L2	NM_031462	Homo sapiens CD99 molecule-like 2 (CD99L2), transcript variant 1, mRNA [NM_031462]
TMEM98	NM_015544	Homo sapiens transmembrane protein 98 (TMEM98), transcript variant 1, mRNA [NM_015544]
ADD1	NM_176801	Homo sapiens adducin 1 (alpha) (ADD1), transcript variant 4, mRNA [NM_176801]
COL8A2	NM_005202	Homo sapiens collagen, type VIII, alpha 2 (COL8A2), mRNA [NM_005202]
FAM127B	NM_001078172	Homo sapiens family with sequence similarity 127, member B (FAM127B), mRNA [NM_001078172]
PSIP1	NM_033222	Homo sapiens PC4 and SFRS1 interacting protein 1 (PSIP1), transcript variant 2, mRNA [NM_033222]
CHMP4B	NM_176812	Homo sapiens chromatin modifying protein 4B (CHMP4B), mRNA [NM_176812]
THSD4	NM_024817	Homo sapiens thrombospondin, type I, domain containing 4 (THSD4), mRNA [NM_024817]
AK124698	AK124698	Homo sapiens cDNA FLJ42708 fis, clone BRAMY3007311. [AK124698]
MDP-1	NM_138476	Homo sapiens magnesium-dependent phosphatase 1 (MDP-1), mRNA [NM_138476]
PIM3	NM_001001852	Homo sapiens pim-3 oncogene (PIM3), mRNA [NM_001001852]
A_24_P306814	A_24_P306814	Unknown
ASS1	NM_000050	Homo sapiens argininosuccinate synthetase 1 (ASS1), transcript variant 1, mRNA [NM_000050]
FAM14A	NM_032036	Homo sapiens family with sequence similarity 14, member A (FAM14A), mRNA [NM_032036]
HTATSF1	NM_014500	Homo sapiens HIV-1 Tat specific factor 1 (HTATSF1), mRNA [NM_014500]
TOP2B	NM_001068	Homo sapiens topoisomerase (DNA) II beta 180kDa (TOP2B), mRNA [NM_001068]
ENST00000375923	ENST00000375923	Actin-like protein (Fragment). [Source:Uniprot/SPTREMBL;Acc:Q562T7] [ENST00000375923]
RBPSUH	NM_203284	Homo sapiens recombining binding protein suppressor of hairless (Drosophila) (RBPSUH), transcript variant 4, mRNA [NM_203284]
SERGEF	NM_012139	Homo sapiens secretion regulating guanine nucleotide exchange factor (SERGEF), mRNA [NM_012139]
LOC387867	ENST00000361461	Homo sapiens cDNA clone IMAGE:30318308, partial cds. [BC070327]
CYP51A1	NM_000786	Homo sapiens cytochrome P450, family 51, subfamily A, polypeptide 1 (CYP51A1), mRNA [NM_000786]
MGC15523	NM_001037984	Homo sapiens hypothetical protein MGC15523 (MGC15523), transcript variant 1, mRNA [NM_001037984]
ATP5J2	NM_001003714	Homo sapiens ATP synthase, H+ transporting, mitochondrial F0 complex, subunit F2 (ATP5J2), nuclear gene encoding mitochondrial protein, transcript variant 3, mRNA [NM_001003714]
ATP6AP1	NM_001183	Homo sapiens ATPase, H+ transporting, lysosomal accessory protein 1 (ATP6AP1), mRNA [NM_001183]
ZNF714	NM_182515	Homo sapiens zinc finger protein 714 (ZNF714), mRNA [NM_182515]
HSPH1	NM_006644	Homo sapiens heat shock 105kDa/110kDa protein 1 (HSPH1), mRNA [NM_006644]
PIGP	NM_153681	Homo sapiens phosphatidylinositol glycan anchor biosynthesis, class P (PIGP), transcript variant 1, mRNA [NM_153681]
COX7A1	NM_001864	Homo sapiens cytochrome c oxidase subunit VIIa polypeptide 1 (muscle) (COX7A1), mRNA [NM_001864]
PALLD	NM_016081	Homo sapiens palladin, cytoskeletal associated protein (PALLD), mRNA [NM_016081]
NR3C1	NM_001018077	Homo sapiens nuclear receptor subfamily 3, group C, member 1 (glucocorticoid receptor) (NR3C1), transcript variant 1, mRNA [NM_001018077]
THRA	NM_003250	Homo sapiens thyroid hormone receptor, alpha (erythroblastic leukemia viral (v-erb-a) oncogene homolog, avian) (THRA), transcript variant 2, mRNA [NM_003250]
CR603982	CR603982	full-length cDNA clone CS0DF021YL03 of Fetal brain of Homo sapiens (human). [CR603982]
FZD4	NM_012193	Homo sapiens frizzled homolog 4 (Drosophila) (FZD4), mRNA [NM_012193]
G3BP2	NM_203505	Homo sapiens GTPase activating protein (SH3 domain) binding protein 2 (G3BP2), transcript variant 1, mRNA [NM_203505]
DNAJB6	NM_005494	Homo sapiens DnaJ (Hsp40) homolog, subfamily B, member 6 (DNAJB6), transcript variant 2, mRNA [NM_005494]
HBD	NM_000519	Homo sapiens hemoglobin, delta (HBD), mRNA [NM_000519]
EIF4EBP2	ENST00000373218	Eukaryotic translation initiation factor 4E-binding protein 2 (4E-BP2) (eIF4E-binding protein 2). [Source:Uniprot/SWISSPROT;Acc:Q13542] [ENST00000373218]
SUPT4H1	NM_003168	Homo sapiens suppressor of Ty 4 homolog 1 (S. cerevisiae) (SUPT4H1), mRNA [NM_003168]
HOXA3	NM_153631	Homo sapiens homeobox A3 (HOXA3), transcript variant 2, mRNA [NM_153631]
AMOTL2	NM_016201	Homo sapiens angiomotin like 2 (AMOTL2), mRNA [NM_016201]
SEC31A	NM_001077207	Homo sapiens SEC31 homolog A (S. cerevisiae) (SEC31A), transcript variant 5, mRNA [NM_001077207]
PRPF8	NM_006445	Homo sapiens PRP8 pre-mRNA processing factor 8 homolog (S. cerevisiae) (PRPF8), mRNA [NM_006445]
C10orf61	NM_015631	Homo sapiens chromosome 10 open reading frame 61 (C10orf61), transcript variant 2, mRNA [NM_015631]
CR603845	CR603845	full-length cDNA clone CS0DI026YH22 of Placenta Cot 25-normalized of Homo sapiens (human). [CR603845]
HEXB	NM_000521	Homo sapiens hexosaminidase B (beta polypeptide) (HEXB), mRNA [NM_000521]
CLEC2D	NM_001004419	Homo sapiens C-type lectin domain family 2, member D (CLEC2D), transcript variant 2, mRNA [NM_001004419]
BBS5	NM_152384	Homo sapiens Bardet-Biedl syndrome 5 (BBS5), mRNA [NM_152384]
ZNF85	NM_003429	Homo sapiens zinc finger protein 85 (ZNF85), mRNA [NM_003429]
TBC1D9B	NM_198868	Homo sapiens TBC1 domain family, member 9B (with GRAM domain) (TBC1D9B), transcript variant 1, mRNA [NM_198868]
COPB2	NM_004766	Homo sapiens coatomer protein complex, subunit beta 2 (beta prime) (COPB2), mRNA [NM_004766]
A_24_P289573	A_24_P289573	Unknown
SIDT2	NM_001040455	Homo sapiens SID1 transmembrane family, member 2 (SIDT2), mRNA [NM_001040455]
SDF2L1	NM_022044	Homo sapiens stromal cell-derived factor 2-like 1 (SDF2L1), mRNA [NM_022044]
BTG2	NM_006763	Homo sapiens BTG family, member 2 (BTG2), mRNA [NM_006763]
SDHB	NM_003000	Homo sapiens succinate dehydrogenase complex, subunit B, iron sulfur (Ip) (SDHB), mRNA [NM_003000]
A_24_P914208	A_24_P914208	Unknown
HNRPH3	NM_012207	Homo sapiens heterogeneous nuclear ribonucleoprotein H3 (2H9) (HNRPH3), transcript variant 2H9, mRNA [NM_012207]
SQRDL	NM_021199	Homo sapiens sulfide quinone reductase-like (yeast) (SQRDL), mRNA [NM_021199]
A_24_P745670	A_24_P745670	Unknown
C10orf116	NM_006829	Homo sapiens chromosome 10 open reading frame 116 (C10orf116), mRNA [NM_006829]
PTPLAD1	NM_016395	Homo sapiens protein tyrosine phosphatase-like A domain containing 1 (PTPLAD1), mRNA [NM_016395]
IGF1R	NM_000875	Homo sapiens insulin-like growth factor 1 receptor (IGF1R), mRNA [NM_000875]
LOC401863	XR_019597	PREDICTED: Homo sapiens similar to ribosomal protein L10a (LOC401863), mRNA [XR_019597]
C11orf59	NM_017907	Homo sapiens chromosome 11 open reading frame 59 (C11orf59), mRNA [NM_017907]
ENST00000299756	ENST00000299756	Unknown
AHCY	NM_000687	Homo sapiens S-adenosylhomocysteine hydrolase (AHCY), mRNA [NM_000687]
CR603215	CR603215	full-length cDNA clone CS0DI023YC17 of Placenta Cot 25-normalized of Homo sapiens (human). [CR603215]
CACYBP	NM_014412	Homo sapiens calcyclin binding protein (CACYBP), transcript variant 1, mRNA [NM_014412]
PYCR2	NM_013328	Homo sapiens pyrroline-5-carboxylate reductase family, member 2 (PYCR2), mRNA [NM_013328]
MRP63	NM_024026	Homo sapiens mitochondrial ribosomal protein 63 (MRP63), nuclear gene encoding mitochondrial protein, mRNA [NM_024026]
GAA	NM_000152	Homo sapiens glucosidase, alpha; acid (Pompe disease, glycogen storage disease type II) (GAA), transcript variant 1, mRNA [NM_000152]
MEIS3P1	NR_002211	Homo sapiens Meis1 homolog 3 (mouse) pseudogene 1 (MEIS3P1) on chromosome 17 [NR_002211]
CHSY1	NM_014918	Homo sapiens carbohydrate (chondroitin) synthase 1 (CHSY1), mRNA [NM_014918]
KIAA0562	ENST00000263739	glycine-, glutamate-, thienylcyclohexylpiperidine-binding protein [Source:RefSeq_peptide;Acc:NP_055519] [ENST00000263739]
A_24_P186354	A_24_P186354	Unknown
METTL5	NM_014168	Homo sapiens methyltransferase like 5 (METTL5), mRNA [NM_014168]
ARL2BP	NM_012106	Homo sapiens ADP-ribosylation factor-like 2 binding protein (ARL2BP), mRNA [NM_012106]
MRPL47	NM_020409	Homo sapiens mitochondrial ribosomal protein L47 (MRPL47), nuclear gene encoding mitochondrial protein, transcript variant 1, mRNA [NM_020409]
SLC25A5	NM_001152	Homo sapiens solute carrier family 25 (mitochondrial carrier; adenine nucleotide translocator), member 5 (SLC25A5), mRNA [NM_001152]
VPS28	NM_183057	Homo sapiens vacuolar protein sorting 28 homolog (S. cerevisiae) (VPS28), transcript variant 2, mRNA [NM_183057]
RPL23AP13	NR_002229	Homo sapiens ribosomal protein L23a pseudogene 13 (RPL23AP13) on chromosome 2 [NR_002229]
SPCS2	NM_014752	Homo sapiens signal peptidase complex subunit 2 homolog (S. cerevisiae) (SPCS2), mRNA [NM_014752]
CPXM2	NM_198148	Homo sapiens carboxypeptidase X (M14 family), member 2 (CPXM2), mRNA [NM_198148]
C1orf43	NM_138740	Homo sapiens chromosome 1 open reading frame 43 (C1orf43), transcript variant 2, mRNA [NM_138740]
PSMC1	NM_002802	Homo sapiens proteasome (prosome, macropain) 26S subunit, ATPase, 1 (PSMC1), mRNA [NM_002802]
PPP2CA	NM_002715	Homo sapiens protein phosphatase 2 (formerly 2A), catalytic subunit, alpha isoform (PPP2CA), mRNA [NM_002715]
KIAA1191	NM_020444	Homo sapiens KIAA1191 (KIAA1191), transcript variant 1, mRNA [NM_020444]
DDX1	NM_004939	Homo sapiens DEAD (Asp-Glu-Ala-Asp) box polypeptide 1 (DDX1), mRNA [NM_004939]
WIPI2	NM_015610	Homo sapiens WD repeat domain, phosphoinositide interacting 2 (WIPI2), transcript variant 1, mRNA [NM_015610]
CDO1	NM_001801	Homo sapiens cysteine dioxygenase, type I (CDO1), mRNA [NM_001801]
TSPAN4	NM_001025237	Homo sapiens tetraspanin 4 (TSPAN4), transcript variant 1, mRNA [NM_001025237]
CTNNA1	NM_001903	Homo sapiens catenin (cadherin-associated protein), alpha 1, 102kDa (CTNNA1), mRNA [NM_001903]
DNAJB9	NM_012328	Homo sapiens DnaJ (Hsp40) homolog, subfamily B, member 9 (DNAJB9), mRNA [NM_012328]
C11orf10	NM_014206	Homo sapiens chromosome 11 open reading frame 10 (C11orf10), mRNA [NM_014206]
DARS	NM_001349	Homo sapiens aspartyl-tRNA synthetase (DARS), mRNA [NM_001349]
HSPC159	ENST00000238875	galectin-related protein (HSPC159), mRNA [Source:RefSeq_dna;Acc:NM_014181] [ENST00000238875]
DC2	NM_021227	Homo sapiens DC2 protein (DC2), mRNA [NM_021227]
VKORC1	NM_206824	Homo sapiens vitamin K epoxide reductase complex, subunit 1 (VKORC1), transcript variant 2, mRNA [NM_206824]
PDE1A	NM_001003683	Homo sapiens phosphodiesterase 1A, calmodulin-dependent (PDE1A), transcript variant 2, mRNA [NM_001003683]
STXBP3	NM_007269	Homo sapiens syntaxin binding protein 3 (STXBP3), mRNA [NM_007269]
PREPL	NM_006036	Homo sapiens prolyl endopeptidase-like (PREPL), transcript variant C, mRNA [NM_006036]
C21orf59	NM_021254	Homo sapiens chromosome 21 open reading frame 59 (C21orf59), mRNA [NM_021254]
MGEA5	NM_012215	Homo sapiens meningioma expressed antigen 5 (hyaluronidase) (MGEA5), mRNA [NM_012215]
A_24_P41662	A_24_P41662	Unknown
MBP	NM_001025100	Homo sapiens myelin basic protein (MBP), transcript variant 8, mRNA [NM_001025100]
HNRPK	NM_031262	Homo sapiens heterogeneous nuclear ribonucleoprotein K (HNRPK), transcript variant 2, mRNA [NM_031262]
NBPF10	NM_001039703	Homo sapiens neuroblastoma breakpoint family, member 10 (NBPF10), mRNA [NM_001039703]
BEST2	NM_017682	Homo sapiens bestrophin 2 (BEST2), mRNA [NM_017682]
IGFBP6	NM_002178	Homo sapiens insulin-like growth factor binding protein 6 (IGFBP6), mRNA [NM_002178]
TNFRSF11B	NM_002546	Homo sapiens tumor necrosis factor receptor superfamily, member 11b (osteoprotegerin) (TNFRSF11B), mRNA [NM_002546]
X92493	X92493	H.sapiens mRNA for STM-7 protein. [X92493]
ALG5	NM_013338	Homo sapiens asparagine-linked glycosylation 5 homolog (S. cerevisiae, dolichyl-phosphate beta-glucosyltransferase) (ALG5), mRNA [NM_013338]
SNRPN	NM_022807	Homo sapiens small nuclear ribonucleoprotein polypeptide N (SNRPN), transcript variant 4, mRNA [NM_022807]
CKB	NM_001823	Homo sapiens creatine kinase, brain (CKB), mRNA [NM_001823]
GNB1	NM_002074	Homo sapiens guanine nucleotide binding protein (G protein), beta polypeptide 1 (GNB1), mRNA [NM_002074]
THC2572820	THC2572820	Unknown
C2orf12	BC065192	Homo sapiens chromosome 2 open reading frame 12, mRNA (cDNA clone MGC:70597 IMAGE:5205269), complete cds. [BC065192]
MARS	NM_004990	Homo sapiens methionine-tRNA synthetase (MARS), mRNA [NM_004990]
CCDC104	NM_080667	Homo sapiens coiled-coil domain containing 104 (CCDC104), mRNA [NM_080667]
METAP2	NM_006838	Homo sapiens methionyl aminopeptidase 2 (METAP2), mRNA [NM_006838]
EMP2	NM_001424	Homo sapiens epithelial membrane protein 2 (EMP2), mRNA [NM_001424]
VEZF1	NM_007146	Homo sapiens vascular endothelial zinc finger 1 (VEZF1), mRNA [NM_007146]
MAP3K7IP2	NM_015093	Homo sapiens mitogen-activated protein kinase kinase kinase 7 interacting protein 2 (MAP3K7IP2), mRNA [NM_015093]
GANAB	NM_198335	Homo sapiens glucosidase, alpha; neutral AB (GANAB), transcript variant 3, mRNA [NM_198335]
PTCH1	NM_000264	Homo sapiens patched homolog 1 (Drosophila) (PTCH1), mRNA [NM_000264]
TMED10	NM_006827	Homo sapiens transmembrane emp24-like trafficking protein 10 (yeast) (TMED10), mRNA [NM_006827]
CALR	NM_004343	Homo sapiens calreticulin (CALR), mRNA [NM_004343]
MT1L	X97261	H.sapiens mRNA for metallothionein isoform 1R. [X97261]
FLJ22662	NM_024829	Homo sapiens hypothetical protein FLJ22662 (FLJ22662), mRNA [NM_024829]
GBE1	NM_000158	Homo sapiens glucan (1,4-alpha-), branching enzyme 1 (glycogen branching enzyme, Andersen disease, glycogen storage disease type IV) (GBE1), mRNA [NM_000158]
ELAC2	NM_018127	Homo sapiens elaC homolog 2 (E. coli) (ELAC2), mRNA [NM_018127]
FAM129B	AF151783	Homo sapiens MEG3 (MEG3) mRNA, complete cds. [AF151783]
RNF13	NM_007282	Homo sapiens ring finger protein 13 (RNF13), transcript variant 1, mRNA [NM_007282]
ADIPOR1	NM_015999	Homo sapiens adiponectin receptor 1 (ADIPOR1), mRNA [NM_015999]
HTR2A	NM_000621	Homo sapiens 5-hydroxytryptamine (serotonin) receptor 2A (HTR2A), mRNA [NM_000621]
MRPL18	NM_014161	Homo sapiens mitochondrial ribosomal protein L18 (MRPL18), nuclear gene encoding mitochondrial protein, mRNA [NM_014161]
THC2704459	THC2704459	Unknown
SLC25A36	NM_018155	Homo sapiens solute carrier family 25, member 36 (SLC25A36), mRNA [NM_018155]
MDH2	NM_005918	Homo sapiens malate dehydrogenase 2, NAD (mitochondrial) (MDH2), mRNA [NM_005918]
FLJ44894	NM_001039884	Homo sapiens similar to zinc finger protein 91 (FLJ44894), mRNA [NM_001039884]
SFRS4	NM_005626	Homo sapiens splicing factor, arginine/serine-rich 4 (SFRS4), mRNA [NM_005626]
DCT	NM_001922	Homo sapiens dopachrome tautomerase (dopachrome delta-isomerase, tyrosine-related protein 2) (DCT), mRNA [NM_001922]
IL13RA1	NM_001560	Homo sapiens interleukin 13 receptor, alpha 1 (IL13RA1), mRNA [NM_001560]
CCL2	NM_002982	Homo sapiens chemokine (C-C motif) ligand 2 (CCL2), mRNA [NM_002982]
BZW1	NM_014670	Homo sapiens basic leucine zipper and W2 domains 1 (BZW1), mRNA [NM_014670]
RHEB	NM_005614	Homo sapiens Ras homolog enriched in brain (RHEB), mRNA [NM_005614]
GALM	NM_138801	Homo sapiens galactose mutarotase (aldose 1-epimerase) (GALM), mRNA [NM_138801]
BC035146	BC035146	Homo sapiens cDNA clone IMAGE:5264735. [BC035146]
MOBKL2B	NM_024761	Homo sapiens MOB1, Mps One Binder kinase activator-like 2B (yeast) (MOBKL2B), mRNA [NM_024761]
NTAN1	NM_173474	Homo sapiens N-terminal asparagine amidase (NTAN1), mRNA [NM_173474]
SLC39A12	NM_152725	Homo sapiens solute carrier family 39 (zinc transporter), member 12 (SLC39A12), mRNA [NM_152725]
PDDC1	NM_182612	Homo sapiens Parkinson disease 7 domain containing 1 (PDDC1), mRNA [NM_182612]
AOX1	NM_001159	Homo sapiens aldehyde oxidase 1 (AOX1), mRNA [NM_001159]
A_24_P306964	A_24_P306964	Unknown
SIX6	NM_007374	Homo sapiens sine oculis homeobox homolog 6 (Drosophila) (SIX6), mRNA [NM_007374]
VWA1	NM_022834	Homo sapiens von Willebrand factor A domain containing 1 (VWA1), transcript variant 1, mRNA [NM_022834]
C20orf108	NM_080821	Homo sapiens chromosome 20 open reading frame 108 (C20orf108), mRNA [NM_080821]
A_24_P367369	A_24_P367369	Unknown
FAM121B	NM_024122	Homo sapiens family with sequence similarity 121B (FAM121B), mRNA [NM_024122]
UPF1	NM_002911	Homo sapiens UPF1 regulator of nonsense transcripts homolog (yeast) (UPF1), mRNA [NM_002911]
HNRPH2	NM_019597	Homo sapiens heterogeneous nuclear ribonucleoprotein H2 (H') (HNRPH2), transcript variant 1, mRNA [NM_019597]
VPS29	NM_016226	Homo sapiens vacuolar protein sorting 29 homolog (S. cerevisiae) (VPS29), transcript variant 1, mRNA [NM_016226]
RARRES3	NM_004585	Homo sapiens retinoic acid receptor responder (tazarotene induced) 3 (RARRES3), mRNA [NM_004585]
KIF21A	NM_017641	Homo sapiens kinesin family member 21A (KIF21A), mRNA [NM_017641]
ARL8B	NM_018184	Homo sapiens ADP-ribosylation factor-like 8B (ARL8B), mRNA [NM_018184]
EIF1AY	NM_004681	Homo sapiens eukaryotic translation initiation factor 1A, Y-linked (EIF1AY), mRNA [NM_004681]
PTPMT1	BC020242	Homo sapiens protein tyrosine phosphatase, mitochondrial 1, mRNA (cDNA clone MGC:31981 IMAGE:4591438), complete cds. [BC020242]
IK	NM_006083	Homo sapiens IK cytokine, down-regulator of HLA II (IK), mRNA [NM_006083]
THC2510119	THC2510119	BC000359 SPC18 protein {Homo sapiens} (exp=-1; wgp=0; cg=0), partial (77%) [THC2510119]
LTBP2	NM_000428	Homo sapiens latent transforming growth factor beta binding protein 2 (LTBP2), mRNA [NM_000428]
CPEB4	NM_030627	Homo sapiens cytoplasmic polyadenylation element binding protein 4 (CPEB4), mRNA [NM_030627]
LRP8	NM_033300	Homo sapiens low density lipoprotein receptor-related protein 8, apolipoprotein e receptor (LRP8), transcript variant 2, mRNA [NM_033300]
ZFP36	NM_003407	Homo sapiens zinc finger protein 36, C3H type, homolog (mouse) (ZFP36), mRNA [NM_003407]
C5orf15	NM_020199	Homo sapiens chromosome 5 open reading frame 15 (C5orf15), mRNA [NM_020199]
A_23_P255637	A_23_P255637	Unknown
LOC652489	ENST00000331458	PREDICTED: Homo sapiens similar to SMT3 suppressor of mif two 3 homolog 2 (LOC652489), mRNA [XM_001126213]
RHOH	NM_004310	Homo sapiens ras homolog gene family, member H (RHOH), mRNA [NM_004310]
MACF1	NM_033044	Homo sapiens microtubule-actin crosslinking factor 1 (MACF1), transcript variant 2, mRNA [NM_033044]
MRPS36	NM_033281	Homo sapiens mitochondrial ribosomal protein S36 (MRPS36), nuclear gene encoding mitochondrial protein, mRNA [NM_033281]
AX721087	AX721087	Sequence 47 from Patent WO0220754. [AX721087]
ABR	NM_021962	Homo sapiens active BCR-related gene (ABR), transcript variant 1, mRNA [NM_021962]
BBX	NM_020235	Homo sapiens bobby sox homolog (Drosophila) (BBX), mRNA [NM_020235]
BCLAF1	NM_014739	Homo sapiens BCL2-associated transcription factor 1 (BCLAF1), transcript variant 1, mRNA [NM_014739]
NARS	NM_004539	Homo sapiens asparaginyl-tRNA synthetase (NARS), mRNA [NM_004539]
ENST00000355793	ENST00000355793	Prothymosin alpha. [Source:Uniprot/SPTREMBL;Acc:Q15203] [ENST00000355793]
DNAJB2	NM_006736	Homo sapiens DnaJ (Hsp40) homolog, subfamily B, member 2 (DNAJB2), transcript variant 2, mRNA [NM_006736]
C1orf54	NM_024579	Homo sapiens chromosome 1 open reading frame 54 (C1orf54), mRNA [NM_024579]
TUBB	NM_178014	Homo sapiens tubulin, beta (TUBB), mRNA [NM_178014]
RHOQ	NM_012249	Homo sapiens ras homolog gene family, member Q (RHOQ), mRNA [NM_012249]
CCDC47	NM_020198	Homo sapiens coiled-coil domain containing 47 (CCDC47), mRNA [NM_020198]
FAM110C	CR601458	full-length cDNA clone CS0DJ001YJ05 of T cells (Jurkat cell line) Cot 10-normalized of Homo sapiens (human). [CR601458]
DDX17	NM_006386	Homo sapiens DEAD (Asp-Glu-Ala-Asp) box polypeptide 17 (DDX17), transcript variant 1, mRNA [NM_006386]
STUB1	NM_005861	Homo sapiens STIP1 homology and U-box containing protein 1 (STUB1), mRNA [NM_005861]
LBH	NM_030915	Homo sapiens limb bud and heart development homolog (mouse) (LBH), mRNA [NM_030915]
BLVRA	NM_000712	Homo sapiens biliverdin reductase A (BLVRA), mRNA [NM_000712]
DEFB1	NM_005218	Homo sapiens defensin, beta 1 (DEFB1), mRNA [NM_005218]
CYB561	NM_001017916	Homo sapiens cytochrome b-561 (CYB561), transcript variant 2, mRNA [NM_001017916]
POP7	NM_005837	Homo sapiens processing of precursor 7, ribonuclease P subunit (S. cerevisiae) (POP7), mRNA [NM_005837]
CLIC1	NM_001288	Homo sapiens chloride intracellular channel 1 (CLIC1), mRNA [NM_001288]
RPS5	NM_001009	Homo sapiens ribosomal protein S5 (RPS5), mRNA [NM_001009]
LOC649233	XR_018843	PREDICTED: Homo sapiens similar to Keratin, type I cytoskeletal 18 (Cytokeratin-18) (CK-18) (Keratin-18) (K18) (LOC649233), mRNA [XR_018843]
ENST00000372072	ENST00000372072	Transmembrane protein 164. [Source:Uniprot/SWISSPROT;Acc:Q5U3C3] [ENST00000372072]
SNN	NM_003498	Homo sapiens stannin (SNN), mRNA [NM_003498]
TTRAP	NM_016614	Homo sapiens TRAF and TNF receptor associated protein (TTRAP), mRNA [NM_016614]
ARIH2	NM_006321	Homo sapiens ariadne homolog 2 (Drosophila) (ARIH2), mRNA [NM_006321]
LSM5	NM_012322	Homo sapiens LSM5 homolog, U6 small nuclear RNA associated (S. cerevisiae) (LSM5), mRNA [NM_012322]
RDH10	NM_172037	Homo sapiens retinol dehydrogenase 10 (all-trans) (RDH10), mRNA [NM_172037]
WSB1	NM_015626	Homo sapiens WD repeat and SOCS box-containing 1 (WSB1), transcript variant 1, mRNA [NM_015626]
CCDC53	NM_016053	Homo sapiens coiled-coil domain containing 53 (CCDC53), mRNA [NM_016053]
RRAGC	NM_022157	Homo sapiens Ras-related GTP binding C (RRAGC), mRNA [NM_022157]
EXOSC7	NM_015004	Homo sapiens exosome component 7 (EXOSC7), mRNA [NM_015004]
CHMP2A	NM_014453	Homo sapiens chromatin modifying protein 2A (CHMP2A), transcript variant 1, mRNA [NM_014453]
SPARC	NM_003118	Homo sapiens secreted protein, acidic, cysteine-rich (osteonectin) (SPARC), mRNA [NM_003118]
ZNF364	ENST00000369291	Zinc finger protein 364 (Rabring 7) (RING finger protein 115). [Source:Uniprot/SWISSPROT;Acc:Q9Y4L5] [ENST00000369291]
UBE2V1	NM_001032288	Homo sapiens ubiquitin-conjugating enzyme E2 variant 1 (UBE2V1), transcript variant 4, mRNA [NM_001032288]
COPS4	NM_016129	Homo sapiens COP9 constitutive photomorphogenic homolog subunit 4 (Arabidopsis) (COPS4), mRNA [NM_016129]
A_24_P67638	A_24_P67638	Unknown
IAH1	NM_001039613	Homo sapiens isoamyl acetate-hydrolyzing esterase 1 homolog (S. cerevisiae) (IAH1), mRNA [NM_001039613]
MRFAP1L1	NM_152301	Homo sapiens Morf4 family associated protein 1-like 1 (MRFAP1L1), transcript variant 1, mRNA [NM_152301]
PHIP	NM_017934	Homo sapiens pleckstrin homology domain interacting protein (PHIP), mRNA [NM_017934]
SNRPF	NM_003095	Homo sapiens small nuclear ribonucleoprotein polypeptide F (SNRPF), mRNA [NM_003095]
ZMIZ1	NM_020338	Homo sapiens zinc finger, MIZ-type containing 1 (ZMIZ1), mRNA [NM_020338]
FGF13	NM_004114	Homo sapiens fibroblast growth factor 13 (FGF13), transcript variant 1A, mRNA [NM_004114]
C17orf79	NM_018405	Homo sapiens chromosome 17 open reading frame 79 (C17orf79), mRNA [NM_018405]
FAM20B	NM_014864	Homo sapiens family with sequence similarity 20, member B (FAM20B), mRNA [NM_014864]
TSPAN5	AK055659	Homo sapiens cDNA FLJ31097 fis, clone IMR321000210. [AK055659]
MRPL54	NM_172251	Homo sapiens mitochondrial ribosomal protein L54 (MRPL54), nuclear gene encoding mitochondrial protein, mRNA [NM_172251]
IER2	NM_004907	Homo sapiens immediate early response 2 (IER2), mRNA [NM_004907]
W31297	W31297	W31297 zb64a03.r1 Soares_fetal_lung_NbHL19W Homo sapiens cDNA clone IMAGE:308332 5' similar to gb:M36341 ADP-RIBOSYLATION FACTOR 4 (HUMAN);, mRNA sequence [W31297]
EML4	NM_019063	Homo sapiens echinoderm microtubule associated protein like 4 (EML4), mRNA [NM_019063]
TERF2IP	NM_018975	Homo sapiens telomeric repeat binding factor 2, interacting protein (TERF2IP), mRNA [NM_018975]
CAPS	NM_004058	Homo sapiens calcyphosine (CAPS), transcript variant 1, mRNA [NM_004058]
MFSD1	NM_022736	Homo sapiens major facilitator superfamily domain containing 1 (MFSD1), mRNA [NM_022736]
LOC650808	XR_018989	PREDICTED: Homo sapiens similar to 60S ribosomal protein L4 (L1) (LOC650808), mRNA [XR_018989]
APEX1	NM_080649	Homo sapiens APEX nuclease (multifunctional DNA repair enzyme) 1 (APEX1), transcript variant 3, mRNA [NM_080649]
SFRS1	NM_001078166	Homo sapiens splicing factor, arginine/serine-rich 1 (splicing factor 2, alternate splicing factor) (SFRS1), transcript variant 2, mRNA [NM_001078166]
COPS5	NM_006837	Homo sapiens COP9 constitutive photomorphogenic homolog subunit 5 (Arabidopsis) (COPS5), mRNA [NM_006837]
TXNDC5	NM_022085	Homo sapiens thioredoxin domain containing 5 (TXNDC5), transcript variant 2, mRNA [NM_022085]
MUT	NM_000255	Homo sapiens methylmalonyl Coenzyme A mutase (MUT), nuclear gene encoding mitochondrial protein, mRNA [NM_000255]
C15orf15	NM_016304	Homo sapiens chromosome 15 open reading frame 15 (C15orf15), mRNA [NM_016304]
CTSA	NM_000308	Homo sapiens cathepsin A (CTSA), mRNA [NM_000308]
SRRM1	NM_005839	Homo sapiens serine/arginine repetitive matrix 1 (SRRM1), mRNA [NM_005839]
PTRF	NM_012232	Homo sapiens polymerase I and transcript release factor (PTRF), mRNA [NM_012232]
SILV	NM_006928	Homo sapiens silver homolog (mouse) (SILV), mRNA [NM_006928]
LOC619208	NM_001033564	Homo sapiens hypothetical protein LOC619208 (LOC619208), mRNA [NM_001033564]
CTGF	NM_001901	Homo sapiens connective tissue growth factor (CTGF), mRNA [NM_001901]
HGS	NM_004712	Homo sapiens hepatocyte growth factor-regulated tyrosine kinase substrate (HGS), mRNA [NM_004712]
FBXO7	NM_012179	Homo sapiens F-box protein 7 (FBXO7), transcript variant 1, mRNA [NM_012179]
TPM1	NM_001018004	Homo sapiens tropomyosin 1 (alpha) (TPM1), transcript variant 3, mRNA [NM_001018004]
IQCA	NM_024726	Homo sapiens IQ motif containing with AAA domain (IQCA), mRNA [NM_024726]
ANKHD1	NM_017747	Homo sapiens ankyrin repeat and KH domain containing 1 (ANKHD1), transcript variant 1, mRNA [NM_017747]
APP	NM_000484	Homo sapiens amyloid beta (A4) precursor protein (peptidase nexin-II, Alzheimer disease) (APP), transcript variant 1, mRNA [NM_000484]
DIO3	NM_001362	Homo sapiens deiodinase, iodothyronine, type III (DIO3), mRNA [NM_001362]
LOC440353	NR_002603	Homo sapiens nuclear pore complex interacting protein pseudogene (LOC440353) on chromosome 16 [NR_002603]
ANAPC5	NM_016237	Homo sapiens anaphase promoting complex subunit 5 (ANAPC5), mRNA [NM_016237]
VWCE	NM_152718	Homo sapiens von Willebrand factor C and EGF domains (VWCE), mRNA [NM_152718]
SH3BGRL2	NM_031469	Homo sapiens SH3 domain binding glutamic acid-rich protein like 2 (SH3BGRL2), mRNA [NM_031469]
COX5A	NM_004255	Homo sapiens cytochrome c oxidase subunit Va (COX5A), nuclear gene encoding mitochondrial protein, mRNA [NM_004255]
A_24_P845631	A_24_P845631	Unknown
A_24_P417996	A_24_P417996	Unknown
POLE4	NM_019896	Homo sapiens polymerase (DNA-directed), epsilon 4 (p12 subunit) (POLE4), mRNA [NM_019896]
FOS	NM_005252	Homo sapiens v-fos FBJ murine osteosarcoma viral oncogene homolog (FOS), mRNA [NM_005252]
MST150	NM_032947	Homo sapiens MSTP150 (MST150), mRNA [NM_032947]
DLD	NM_000108	Homo sapiens dihydrolipoamide dehydrogenase (DLD), mRNA [NM_000108]
A_24_P633686	A_24_P633686	Unknown
LOC401975	XR_017247	PREDICTED: Homo sapiens similar to ribosomal protein S3a (LOC401975), mRNA [XR_017247]
KIAA0789	NM_014653	Homo sapiens KIAA0789 gene product (KIAA0789), mRNA [NM_014653]
TOMM20	NM_014765	Homo sapiens translocase of outer mitochondrial membrane 20 homolog (yeast) (TOMM20), mRNA [NM_014765]
VGLL4	NM_014667	Homo sapiens vestigial like 4 (Drosophila) (VGLL4), mRNA [NM_014667]
NFIA	NM_005595	Homo sapiens nuclear factor I/A (NFIA), mRNA [NM_005595]
DNAJC8	NM_014280	Homo sapiens DnaJ (Hsp40) homolog, subfamily C, member 8 (DNAJC8), mRNA [NM_014280]
SLC3A2	NM_001012661	Homo sapiens solute carrier family 3 (activators of dibasic and neutral amino acid transport), member 2 (SLC3A2), transcript variant 1, mRNA [NM_001012661]
BNIP3	NM_004052	Homo sapiens BCL2/adenovirus E1B 19kDa interacting protein 3 (BNIP3), nuclear gene encoding mitochondrial protein, mRNA [NM_004052]
ASPH	NM_032466	Homo sapiens aspartate beta-hydroxylase (ASPH), transcript variant 3, mRNA [NM_032466]
YPEL5	NM_016061	Homo sapiens yippee-like 5 (Drosophila) (YPEL5), mRNA [NM_016061]
LOC51255	NM_016494	Homo sapiens hypothetical protein LOC51255 (LOC51255), mRNA [NM_016494]
A_23_P253774	A_23_P253774	Unknown
LOC731731	XR_015583	PREDICTED: Homo sapiens similar to Nucleosome assembly protein 1-like 1 (NAP-1-related protein) (hNRP) (LOC731731), mRNA [XR_015583]
FSTL1	NM_007085	Homo sapiens follistatin-like 1 (FSTL1), mRNA [NM_007085]
TNS3	NM_022748	Homo sapiens tensin 3 (TNS3), mRNA [NM_022748]
ADH5	NM_000671	Homo sapiens alcohol dehydrogenase 5 (class III), chi polypeptide (ADH5), mRNA [NM_000671]
BTBD6	NM_033271	Homo sapiens BTB (POZ) domain containing 6 (BTBD6), mRNA [NM_033271]
RAB3GAP2	NM_012414	Homo sapiens RAB3 GTPase activating protein subunit 2 (non-catalytic) (RAB3GAP2), mRNA [NM_012414]
SYNE1	NM_182961	Homo sapiens spectrin repeat containing, nuclear envelope 1 (SYNE1), transcript variant longest, mRNA [NM_182961]
CIP29	NM_033082	Homo sapiens cytokine induced protein 29 kDa (CIP29), mRNA [NM_033082]
LOC390299	ENST00000312958	Unknown
NLRP1	BC051787	Homo sapiens NLR family, pyrin domain containing 1, mRNA (cDNA clone MGC:57544 IMAGE:5756099), complete cds. [BC051787]
GPIAP1	NM_005898	Homo sapiens GPI-anchored membrane protein 1 (GPIAP1), transcript variant 1, mRNA [NM_005898]
AK026351	AK026351	Homo sapiens cDNA: FLJ22698 fis, clone HSI12044. [AK026351]
NFIB	NM_005596	Homo sapiens nuclear factor I/B (NFIB), mRNA [NM_005596]
SCP2	NM_002979	Homo sapiens sterol carrier protein 2 (SCP2), transcript variant 1, mRNA [NM_002979]
CBX1	NM_006807	Homo sapiens chromobox homolog 1 (HP1 beta homolog Drosophila ) (CBX1), mRNA [NM_006807]
MRPL23	NM_021134	Homo sapiens mitochondrial ribosomal protein L23 (MRPL23), nuclear gene encoding mitochondrial protein, mRNA [NM_021134]
LOC390612	XR_018903	PREDICTED: Homo sapiens similar to ribosomal protein L18 (LOC390612), mRNA [XR_018903]
MARCH6	NM_005885	Homo sapiens membrane-associated ring finger (C3HC4) 6 (MARCH6), mRNA [NM_005885]
DYNLT3	NM_006520	Homo sapiens dynein, light chain, Tctex-type 3 (DYNLT3), mRNA [NM_006520]
OAZ2	NM_002537	Homo sapiens ornithine decarboxylase antizyme 2 (OAZ2), mRNA [NM_002537]
ODC1	NM_002539	Homo sapiens ornithine decarboxylase 1 (ODC1), mRNA [NM_002539]
MRPL33	NM_004891	Homo sapiens mitochondrial ribosomal protein L33 (MRPL33), nuclear gene encoding mitochondrial protein, transcript variant 1, mRNA [NM_004891]
B4GALT1	NM_001497	Homo sapiens UDP-Gal:betaGlcNAc beta 1,4- galactosyltransferase, polypeptide 1 (B4GALT1), mRNA [NM_001497]
KLHDC2	NM_014315	Homo sapiens kelch domain containing 2 (KLHDC2), mRNA [NM_014315]
PARVA	NM_018222	Homo sapiens parvin, alpha (PARVA), mRNA [NM_018222]
LAMB1	NM_002291	Homo sapiens laminin, beta 1 (LAMB1), mRNA [NM_002291]
FLJ10081	NM_017991	Homo sapiens hypothetical protein FLJ10081 (FLJ10081), mRNA [NM_017991]
A_24_P7181	A_24_P7181	Unknown
RAB14	NM_016322	Homo sapiens RAB14, member RAS oncogene family (RAB14), mRNA [NM_016322]
KCTD6	NM_153331	Homo sapiens potassium channel tetramerisation domain containing 6 (KCTD6), mRNA [NM_153331]
PCYOX1	NM_016297	Homo sapiens prenylcysteine oxidase 1 (PCYOX1), mRNA [NM_016297]
SSU72	NM_014188	Homo sapiens SSU72 RNA polymerase II CTD phosphatase homolog (S. cerevisiae) (SSU72), mRNA [NM_014188]
LOC390993	XR_018411	PREDICTED: Homo sapiens similar to 60S ribosomal protein L7a (LOC390993), mRNA [XR_018411]
H2AFY	NM_138610	Homo sapiens H2A histone family, member Y (H2AFY), transcript variant 3, mRNA [NM_138610]
CR616528	CR616528	full-length cDNA clone CS0DC014YA20 of Neuroblastoma Cot 25-normalized of Homo sapiens (human). [CR616528]
C11orf1	NM_022761	Homo sapiens chromosome 11 open reading frame 1 (C11orf1), mRNA [NM_022761]
CR593845	CR593845	full-length cDNA clone CS0DF024YI14 of Fetal brain of Homo sapiens (human). [CR593845]
FAM129A	NM_052966	Homo sapiens family with sequence similarity 129, member A (FAM129A), transcript variant 2, mRNA [NM_052966]
ATP6V1H	NM_015941	Homo sapiens ATPase, H+ transporting, lysosomal 50/57kDa, V1 subunit H (ATP6V1H), transcript variant 1, mRNA [NM_015941]
HDHD2	NM_032124	Homo sapiens haloacid dehalogenase-like hydrolase domain containing 2 (HDHD2), mRNA [NM_032124]
RBMX	NM_002139	Homo sapiens RNA binding motif protein, X-linked (RBMX), mRNA [NM_002139]
DDT	NM_001355	Homo sapiens D-dopachrome tautomerase (DDT), mRNA [NM_001355]
LOC497661	NM_001035005	Homo sapiens putative NFkB activating protein (LOC497661), mRNA [NM_001035005]
POLR2J2	NM_145325	Homo sapiens DNA directed RNA polymerase II polypeptide J-related gene (POLR2J2), transcript variant 1, mRNA [NM_145325]
ENST00000371189	ENST00000371189	Nuclear factor 1 A-type (Nuclear factor 1/A) (NF1-A) (NFI-A) (NF-I/A) (CCAAT-box-binding transcription factor) (CTF) (TGGCA-binding protein). [Source:Uniprot/SWISSPROT;Acc:Q12857] [ENST00000371189]
FASTK	NM_006712	Homo sapiens Fas-activated serine/threonine kinase (FASTK), transcript variant 1, mRNA [NM_006712]
A_24_P24724	A_24_P24724	Unknown
CBX3	NM_016587	Homo sapiens chromobox homolog 3 (HP1 gamma homolog, Drosophila) (CBX3), transcript variant 2, mRNA [NM_016587]
CCT8	NM_006585	Homo sapiens chaperonin containing TCP1, subunit 8 (theta) (CCT8), mRNA [NM_006585]
ENST00000373930	ENST00000373930	Multiple epidermal growth factor-like domains 9 precursor (EGF-like domain-containing protein 5) (Multiple EGF-like domain protein 5). [Source:Uniprot/SWISSPROT;Acc:Q9H1U4] [ENST00000373930]
PEPD	NM_000285	Homo sapiens peptidase D (PEPD), mRNA [NM_000285]
TM7SF2	NM_003273	Homo sapiens transmembrane 7 superfamily member 2 (TM7SF2), mRNA [NM_003273]
TBC1D1	NM_015173	Homo sapiens TBC1 (tre-2/USP6, BUB2, cdc16) domain family, member 1 (TBC1D1), mRNA [NM_015173]
RERG	NM_032918	Homo sapiens RAS-like, estrogen-regulated, growth inhibitor (RERG), mRNA [NM_032918]
SCN4B	NM_174934	Homo sapiens sodium channel, voltage-gated, type IV, beta (SCN4B), mRNA [NM_174934]
CFL2	NM_021914	Homo sapiens cofilin 2 (muscle) (CFL2), transcript variant 1, mRNA [NM_021914]
PJA2	NM_014819	Homo sapiens praja 2, RING-H2 motif containing (PJA2), mRNA [NM_014819]
GNGT1	NM_021955	Homo sapiens guanine nucleotide binding protein (G protein), gamma transducing activity polypeptide 1 (GNGT1), mRNA [NM_021955]
HBLD1	NM_194279	Homo sapiens HesB like domain containing 1 (HBLD1), mRNA [NM_194279]
KHSRP	NM_003685	Homo sapiens KH-type splicing regulatory protein (FUSE binding protein 2) (KHSRP), mRNA [NM_003685]
MAGEF1	NM_022149	Homo sapiens melanoma antigen family F, 1 (MAGEF1), mRNA [NM_022149]
COL9A1	NM_001851	Homo sapiens collagen, type IX, alpha 1 (COL9A1), transcript variant 1, mRNA [NM_001851]
WSB2	NM_018639	Homo sapiens WD repeat and SOCS box-containing 2 (WSB2), mRNA [NM_018639]
GTF2A2	NM_004492	Homo sapiens general transcription factor IIA, 2 (12kD subunit) (GTF2A2), mRNA [NM_004492]
UNC84A	NM_025154	Homo sapiens unc-84 homolog A (C. elegans) (UNC84A), mRNA [NM_025154]
THEM2	NM_018473	Homo sapiens thioesterase superfamily member 2 (THEM2), mRNA [NM_018473]
ZNF313	NM_018683	Homo sapiens zinc finger protein 313 (ZNF313), mRNA [NM_018683]
TMEM58	NM_198149	Homo sapiens transmembrane protein 58 (TMEM58), mRNA [NM_198149]
CSRP2	NM_001321	Homo sapiens cysteine and glycine-rich protein 2 (CSRP2), mRNA [NM_001321]
SLC41A3	NM_017836	Homo sapiens solute carrier family 41, member 3 (SLC41A3), transcript variant 2, mRNA [NM_017836]
EPM2AIP1	NM_014805	Homo sapiens EPM2A (laforin) interacting protein 1 (EPM2AIP1), mRNA [NM_014805]
NUCB2	NM_005013	Homo sapiens nucleobindin 2 (NUCB2), mRNA [NM_005013]
C18orf10	NM_015476	Homo sapiens chromosome 18 open reading frame 10 (C18orf10), mRNA [NM_015476]
A_24_P101742	A_24_P101742	Unknown
ZNHIT3	NM_004773	Homo sapiens zinc finger, HIT type 3 (ZNHIT3), transcript variant 2, mRNA [NM_004773]
LOC391160	XR_018489	PREDICTED: Homo sapiens similar to Actin-related protein 2 [XR_018489]
C14orf147	NM_138288	Homo sapiens chromosome 14 open reading frame 147 (C14orf147), mRNA [NM_138288]
KIAA0174	NM_014761	Homo sapiens KIAA0174 (KIAA0174), mRNA [NM_014761]
CX3CL1	NM_002996	Homo sapiens chemokine (C-X3-C motif) ligand 1 (CX3CL1), mRNA [NM_002996]
C5orf4	NM_032385	Homo sapiens chromosome 5 open reading frame 4 (C5orf4), transcript variant 2, mRNA [NM_032385]
A_24_P272735	A_24_P272735	Unknown
GADD45GIP1	NM_052850	Homo sapiens growth arrest and DNA-damage-inducible, gamma interacting protein 1 (GADD45GIP1), mRNA [NM_052850]
PTOV1	NM_017432	Homo sapiens prostate tumor overexpressed gene 1 (PTOV1), mRNA [NM_017432]
GOT2	NM_002080	Homo sapiens glutamic-oxaloacetic transaminase 2, mitochondrial (aspartate aminotransferase 2) (GOT2), nuclear gene encoding mitochondrial protein, mRNA [NM_002080]
POLR2G	NM_002696	Homo sapiens polymerase (RNA) II (DNA directed) polypeptide G (POLR2G), mRNA [NM_002696]
XYLT2	NM_022167	Homo sapiens xylosyltransferase II (XYLT2), mRNA [NM_022167]
ENST00000389400	ENST00000389400	similar to 40S ribosomal protein S3a (V-fos transformation effector protein) (LOC391706), mRNA [Source:RefSeq_dna;Acc:XR_018587] [ENST00000389400]
ABHD6	NM_020676	Homo sapiens abhydrolase domain containing 6 (ABHD6), mRNA [NM_020676]
A_24_P7380	A_24_P7380	Unknown
CTSL	NM_001912	Homo sapiens cathepsin L (CTSL), transcript variant 1, mRNA [NM_001912]
UCHL1	NM_004181	Homo sapiens ubiquitin carboxyl-terminal esterase L1 (ubiquitin thiolesterase) (UCHL1), mRNA [NM_004181]
ALDH6A1	NM_005589	Homo sapiens aldehyde dehydrogenase 6 family, member A1 (ALDH6A1), nuclear gene encoding mitochondrial protein, mRNA [NM_005589]
SBDS	NM_016038	Homo sapiens Shwachman-Bodian-Diamond syndrome (SBDS), mRNA [NM_016038]
ATF4	NM_001675	Homo sapiens activating transcription factor 4 (tax-responsive enhancer element B67) (ATF4), transcript variant 1, mRNA [NM_001675]
A_24_P683734	A_24_P683734	Unknown
TPR	NM_003292	Homo sapiens translocated promoter region (to activated MET oncogene) (TPR), mRNA [NM_003292]
TTC35	NM_014673	Homo sapiens tetratricopeptide repeat domain 35 (TTC35), mRNA [NM_014673]
CR603184	CR603184	full-length cDNA clone CS0DM012YE16 of Fetal liver of Homo sapiens (human). [CR603184]
SLTM	NM_024755	Homo sapiens SAFB-like, transcription modulator (SLTM), transcript variant 1, mRNA [NM_024755]
KIAA0828	NM_015328	Homo sapiens adenosylhomocysteinase 3 (KIAA0828), mRNA [NM_015328]
DDX3X	NM_001356	Homo sapiens DEAD (Asp-Glu-Ala-Asp) box polypeptide 3, X-linked (DDX3X), mRNA [NM_001356]
DDX50	NM_024045	Homo sapiens DEAD (Asp-Glu-Ala-Asp) box polypeptide 50 (DDX50), mRNA [NM_024045]
CNOT7	NM_013354	Homo sapiens CCR4-NOT transcription complex, subunit 7 (CNOT7), transcript variant 1, mRNA [NM_013354]
LRRC8A	NM_019594	Homo sapiens leucine rich repeat containing 8 family, member A (LRRC8A), mRNA [NM_019594]
DAP3	NM_033657	Homo sapiens death associated protein 3 (DAP3), nuclear gene encoding mitochondrial protein, transcript variant 1, mRNA [NM_033657]
RAB5A	NM_004162	Homo sapiens RAB5A, member RAS oncogene family (RAB5A), mRNA [NM_004162]
AA837799	AA837799	AA837799 oe06h09.s1 NCI_CGAP_Ov2 Homo sapiens cDNA clone IMAGE:1385153, mRNA sequence [AA837799]
ARPC1A	NM_006409	Homo sapiens actin related protein 2/3 complex, subunit 1A, 41kDa (ARPC1A), mRNA [NM_006409]
BRP44	NM_015415	Homo sapiens brain protein 44 (BRP44), mRNA [NM_015415]
PPA2	NM_176869	Homo sapiens pyrophosphatase (inorganic) 2 (PPA2), nuclear gene encoding mitochondrial protein, transcript variant 1, mRNA [NM_176869]
GNA13	NM_006572	Homo sapiens guanine nucleotide binding protein (G protein), alpha 13 (GNA13), mRNA [NM_006572]
SDCCAG1	NM_004713	Homo sapiens serologically defined colon cancer antigen 1 (SDCCAG1), mRNA [NM_004713]
DA292134	DA292134	DA292134 BRHIP2 Homo sapiens cDNA clone BRHIP2003939 5', mRNA sequence [DA292134]
BLOC1S2	NM_001001342	Homo sapiens biogenesis of lysosome-related organelles complex-1, subunit 2 (BLOC1S2), transcript variant 2, mRNA [NM_001001342]
ACAA2	NM_006111	Homo sapiens acetyl-Coenzyme A acyltransferase 2 (mitochondrial 3-oxoacyl-Coenzyme A thiolase) (ACAA2), nuclear gene encoding mitochondrial protein, mRNA [NM_006111]
DYNC1LI2	NM_006141	Homo sapiens dynein, cytoplasmic 1, light intermediate chain 2 (DYNC1LI2), mRNA [NM_006141]
DVL1	NM_181870	Homo sapiens dishevelled, dsh homolog 1 (Drosophila) (DVL1), transcript variant 2, mRNA [NM_181870]
A_24_P144275	A_24_P144275	Unknown
CSNK2B	NM_001320	Homo sapiens casein kinase 2, beta polypeptide (CSNK2B), mRNA [NM_001320]
C3orf18	NM_016210	Homo sapiens chromosome 3 open reading frame 18 (C3orf18), mRNA [NM_016210]
NDUFA12L	NM_174889	Homo sapiens NDUFA12-like (NDUFA12L), mRNA [NM_174889]
NEK9	ENST00000238616	Serine/threonine-protein kinase Nek9 (EC 2.7.11.1) (NimA-related protein kinase 9) (Never in mitosis A-related kinase 9) (Nercc1 kinase) (NIMA-related kinase 8) (Nek8). [Source:Uniprot/SWISSPROT;Acc:Q8TD19] [ENST00000238616]
BTG1	NM_001731	Homo sapiens B-cell translocation gene 1, anti-proliferative (BTG1), mRNA [NM_001731]
RHOC	NM_175744	Homo sapiens ras homolog gene family, member C (RHOC), transcript variant 1, mRNA [NM_175744]
NCSTN	NM_015331	Homo sapiens nicastrin (NCSTN), mRNA [NM_015331]
ENST00000343756	ENST00000343756	similar to peptidyl-Pro cis trans isomerase (LOC121981), misc RNA [Source:RefSeq_dna;Acc:XR_017783] [ENST00000343756]
USP4	NM_003363	Homo sapiens ubiquitin specific peptidase 4 (proto-oncogene) (USP4), transcript variant 1, mRNA [NM_003363]
SLC20A1	NM_005415	Homo sapiens solute carrier family 20 (phosphate transporter), member 1 (SLC20A1), mRNA [NM_005415]
ENST00000358335	ENST00000358335	RAC-beta serine/threonine-protein kinase (EC 2.7.11.1) (RAC-PK-beta) (Protein kinase Akt-2) (Protein kinase B, beta) (PKB beta). [Source:Uniprot/SWISSPROT;Acc:P31751] [ENST00000358335]
C1orf149	NM_022756	Homo sapiens chromosome 1 open reading frame 149 (C1orf149), mRNA [NM_022756]
PSMD3	NM_002809	Homo sapiens proteasome (prosome, macropain) 26S subunit, non-ATPase, 3 (PSMD3), mRNA [NM_002809]
NIT2	NM_020202	Homo sapiens nitrilase family, member 2 (NIT2), mRNA [NM_020202]
PKN2	NM_006256	Homo sapiens protein kinase N2 (PKN2), mRNA [NM_006256]
DUSP3	NM_004090	Homo sapiens dual specificity phosphatase 3 (vaccinia virus phosphatase VH1-related) (DUSP3), mRNA [NM_004090]
UACA	NM_001008224	Homo sapiens uveal autoantigen with coiled-coil domains and ankyrin repeats (UACA), transcript variant 2, mRNA [NM_001008224]
FAM36A	NM_198076	Homo sapiens family with sequence similarity 36, member A (FAM36A), mRNA [NM_198076]
MBD2	NM_003927	Homo sapiens methyl-CpG binding domain protein 2 (MBD2), transcript variant 1, mRNA [NM_003927]
EIF4A3	NM_014740	Homo sapiens eukaryotic translation initiation factor 4A, isoform 3 (EIF4A3), mRNA [NM_014740]
ITGAM	NM_000632	Homo sapiens integrin, alpha M (complement component 3 receptor 3 subunit) (ITGAM), mRNA [NM_000632]
A_24_P212605	A_24_P212605	Unknown
SLC7A8	NM_182728	Homo sapiens solute carrier family 7 (cationic amino acid transporter, y+ system), member 8 (SLC7A8), transcript variant 2, mRNA [NM_182728]
GLT8D2	NM_031302	Homo sapiens glycosyltransferase 8 domain containing 2 (GLT8D2), mRNA [NM_031302]
EIF3S5	NM_003754	Homo sapiens eukaryotic translation initiation factor 3, subunit 5 epsilon, 47kDa (EIF3S5), mRNA [NM_003754]
MT1B	NM_005947	Homo sapiens metallothionein 1B (functional) (MT1B), mRNA [NM_005947]
EFNA5	ENST00000379748	Ephrin-A5 precursor (EPH-related receptor tyrosine kinase ligand 7) (LERK-7) (AL-1). [Source:Uniprot/SWISSPROT;Acc:P52803] [ENST00000379748]
A_24_P127442	A_24_P127442	Unknown
THC2554943	THC2554943	HSU77948 Bruton's tyrosine kinase-associated protein-135 {Homo sapiens} (exp=-1; wgp=0; cg=0), partial (18%) [THC2554943]
THC2676797	THC2676797	Unknown
CCT3	NM_005998	Homo sapiens chaperonin containing TCP1, subunit 3 (gamma) (CCT3), transcript variant 1, mRNA [NM_005998]
TMCO3	NM_017905	Homo sapiens transmembrane and coiled-coil domains 3 (TMCO3), mRNA [NM_017905]
COX11	NM_004375	Homo sapiens COX11 homolog, cytochrome c oxidase assembly protein (yeast) (COX11), nuclear gene encoding mitochondrial protein, mRNA [NM_004375]
LOC646417	XR_019584	PREDICTED: Homo sapiens similar to 60S ribosomal protein L29 (P23) (LOC646417), mRNA [XR_019584]
PRO0478	AF090930	Homo sapiens clone HQ0478 PRO0478 mRNA, complete cds. [AF090930]
ATP6AP2	NM_005765	Homo sapiens ATPase, H+ transporting, lysosomal accessory protein 2 (ATP6AP2), mRNA [NM_005765]
MT1F	NM_005949	Homo sapiens metallothionein 1F (functional) (MT1F), mRNA [NM_005949]
HLA-H	NR_001434	Homo sapiens major histocompatibility complex, class I, H (pseudogene) (HLA-H) on chromosome 6 [NR_001434]
STAU1	NM_017453	Homo sapiens staufen, RNA binding protein, homolog 1 (Drosophila) (STAU1), transcript variant T3, mRNA [NM_017453]
POLR2K	NM_005034	Homo sapiens polymerase (RNA) II (DNA directed) polypeptide K, 7.0kDa (POLR2K), mRNA [NM_005034]
BC087732	BC087732	Homo sapiens cDNA clone IMAGE:6253289, **** WARNING: chimeric clone ****. [BC087732]
ATOX1	NM_004045	Homo sapiens ATX1 antioxidant protein 1 homolog (yeast) (ATOX1), mRNA [NM_004045]
ALDH9A1	NM_000696	Homo sapiens aldehyde dehydrogenase 9 family, member A1 (ALDH9A1), mRNA [NM_000696]
C11orf58	NM_014267	Homo sapiens chromosome 11 open reading frame 58 (C11orf58), mRNA [NM_014267]
TRIP6	NM_003302	Homo sapiens thyroid hormone receptor interactor 6 (TRIP6), mRNA [NM_003302]
BC039246	BC039246	Homo sapiens cDNA clone IMAGE:5278517. [BC039246]
HK2	NM_000189	Homo sapiens hexokinase 2 (HK2), mRNA [NM_000189]
MFN2	NM_014874	Homo sapiens mitofusin 2 (MFN2), nuclear gene encoding mitochondrial protein, mRNA [NM_014874]
AASDHPPT	NM_015423	Homo sapiens aminoadipate-semialdehyde dehydrogenase-phosphopantetheinyl transferase (AASDHPPT), mRNA [NM_015423]
ADAR	NM_001111	Homo sapiens adenosine deaminase, RNA-specific (ADAR), transcript variant 1, mRNA [NM_001111]
PTAR1	AL832683	Homo sapiens mRNA; cDNA DKFZp313P0917 (from clone DKFZp313P0917). [AL832683]
TERF1	NM_017489	Homo sapiens telomeric repeat binding factor (NIMA-interacting) 1 (TERF1), transcript variant 1, mRNA [NM_017489]
SF1	NM_004630	Homo sapiens splicing factor 1 (SF1), transcript variant 1, mRNA [NM_004630]
A_24_P144084	A_24_P144084	Unknown
SEMA3C	NM_006379	Homo sapiens sema domain, immunoglobulin domain (Ig), short basic domain, secreted, (semaphorin) 3C (SEMA3C), mRNA [NM_006379]
C10orf32	NM_144591	Homo sapiens chromosome 10 open reading frame 32 (C10orf32), mRNA [NM_144591]
ITIH5	NM_030569	Homo sapiens inter-alpha (globulin) inhibitor H5 (ITIH5), transcript variant 1, mRNA [NM_030569]
RPRML	NM_203400	Homo sapiens reprimo-like (RPRML), mRNA [NM_203400]
PON2	NM_000305	Homo sapiens paraoxonase 2 (PON2), transcript variant 1, mRNA [NM_000305]
HLA-F	NM_018950	Homo sapiens major histocompatibility complex, class I, F (HLA-F), mRNA [NM_018950]
ENO2	NM_001975	Homo sapiens enolase 2 (gamma, neuronal) (ENO2), mRNA [NM_001975]
ACYP2	NM_138448	Homo sapiens acylphosphatase 2, muscle type (ACYP2), mRNA [NM_138448]
A_24_P135391	A_24_P135391	Unknown
HNRPDL	NM_031372	Homo sapiens heterogeneous nuclear ribonucleoprotein D-like (HNRPDL), transcript variant 2, mRNA [NM_031372]
CALU	NM_001219	Homo sapiens calumenin (CALU), mRNA [NM_001219]
FLJ20489	NM_017842	Homo sapiens hypothetical protein FLJ20489 (FLJ20489), mRNA [NM_017842]
ENOSF1	NM_017512	Homo sapiens enolase superfamily member 1 (ENOSF1), mRNA [NM_017512]
RNF10	NM_014868	Homo sapiens ring finger protein 10 (RNF10), mRNA [NM_014868]
MYO6	NM_004999	Homo sapiens myosin VI (MYO6), mRNA [NM_004999]
KIAA0152	NM_014730	Homo sapiens KIAA0152 (KIAA0152), mRNA [NM_014730]
CR622308	CR622308	full-length cDNA clone CS0DI030YH01 of Placenta Cot 25-normalized of Homo sapiens (human). [CR622308]
CHERP	NM_006387	Homo sapiens calcium homeostasis endoplasmic reticulum protein (CHERP), mRNA [NM_006387]
A_24_P717305	A_24_P717305	Unknown
LARP6	NM_018357	Homo sapiens La ribonucleoprotein domain family, member 6 (LARP6), transcript variant 1, mRNA [NM_018357]
A_24_P561165	A_24_P561165	Unknown
OR51E2	NM_030774	Homo sapiens olfactory receptor, family 51, subfamily E, member 2 (OR51E2), mRNA [NM_030774]
SAR1A	NM_020150	Homo sapiens SAR1 gene homolog A (S. cerevisiae) (SAR1A), mRNA [NM_020150]
KRT10	NM_000421	Homo sapiens keratin 10 (epidermolytic hyperkeratosis; keratosis palmaris et plantaris) (KRT10), mRNA [NM_000421]
NFAT5	NM_138714	Homo sapiens nuclear factor of activated T-cells 5, tonicity-responsive (NFAT5), transcript variant 1, mRNA [NM_138714]
LOC130728	XR_019248	PREDICTED: Homo sapiens similar to 60S ribosomal protein L7 (LOC130728), mRNA [XR_019248]
LOC644563	XR_016572	PREDICTED: Homo sapiens hypothetical LOC644563 (LOC644563), mRNA [XR_016572]
LOC441783	XR_018872	PREDICTED: Homo sapiens similar to T04C12.5 (LOC441783), mRNA [XR_018872]
H2AFV	NM_012412	Homo sapiens H2A histone family, member V (H2AFV), transcript variant 1, mRNA [NM_012412]
GALNT1	NM_020474	Homo sapiens UDP-N-acetyl-alpha-D-galactosamine:polypeptide N-acetylgalactosaminyltransferase 1 (GalNAc-T1) (GALNT1), mRNA [NM_020474]
NBEA	NM_015678	Homo sapiens neurobeachin (NBEA), mRNA [NM_015678]
SNRPD1	NM_006938	Homo sapiens small nuclear ribonucleoprotein D1 polypeptide 16kDa (SNRPD1), mRNA [NM_006938]
GLG1	NM_012201	Homo sapiens golgi apparatus protein 1 (GLG1), mRNA [NM_012201]
RAB18	NM_021252	Homo sapiens RAB18, member RAS oncogene family (RAB18), mRNA [NM_021252]
BC045718	BC045718	Homo sapiens cDNA clone IMAGE:4797078. [BC045718]
SULT1A2	NM_177528	Homo sapiens sulfotransferase family, cytosolic, 1A, phenol-preferring, member 2 (SULT1A2), transcript variant 2, mRNA [NM_177528]
ZNF219	NM_016423	Homo sapiens zinc finger protein 219 (ZNF219), mRNA [NM_016423]
SAS10	NM_020368	Homo sapiens disrupter of silencing 10 (SAS10), mRNA [NM_020368]
DHRS7	NM_016029	Homo sapiens dehydrogenase/reductase (SDR family) member 7 (DHRS7), mRNA [NM_016029]
PEA15	NM_003768	Homo sapiens phosphoprotein enriched in astrocytes 15 (PEA15), mRNA [NM_003768]
NDNL2	NM_138704	Homo sapiens necdin-like 2 (NDNL2), mRNA [NM_138704]
ZNF429	NM_001001415	Homo sapiens zinc finger protein 429 (ZNF429), mRNA [NM_001001415]
SVH	NM_031905	Homo sapiens SVH protein (SVH), mRNA [NM_031905]
CRABP1	NM_004378	Homo sapiens cellular retinoic acid binding protein 1 (CRABP1), mRNA [NM_004378]
MGC61571	NM_182523	Homo sapiens hypothetical protein MGC61571 (MGC61571), mRNA [NM_182523]
ELP4	NM_019040	Homo sapiens elongation protein 4 homolog (S. cerevisiae) (ELP4), mRNA [NM_019040]
PCBP4	NM_033010	Homo sapiens poly(rC) binding protein 4 (PCBP4), transcript variant 4, mRNA [NM_033010]
GRSF1	NM_002092	Homo sapiens G-rich RNA sequence binding factor 1 (GRSF1), mRNA [NM_002092]
THC2526410	THC2526410	Q9BUZ3_HUMAN (Q9BUZ3) QARS protein (Fragment), partial (25%) [THC2526410]
CD4	NM_000616	Homo sapiens CD4 molecule (CD4), mRNA [NM_000616]
MLL3	NM_170606	Homo sapiens myeloid/lymphoid or mixed-lineage leukemia 3 (MLL3), transcript variant 2, mRNA [NM_170606]
SRRM2	NM_016333	Homo sapiens serine/arginine repetitive matrix 2 (SRRM2), mRNA [NM_016333]
ENST00000358618	ENST00000358618	PREDICTED: Homo sapiens similar to ribosomal protein S2 (LOC729842), mRNA [XM_001134158]
ZBTB38	BC072415	Homo sapiens cDNA clone IMAGE:6168734. [BC072415]
TRDN	NM_006073	Homo sapiens triadin (TRDN), mRNA [NM_006073]
C14orf11	NM_018453	Homo sapiens chromosome 14 open reading frame 11 (C14orf11), mRNA [NM_018453]
SRP72	NM_006947	Homo sapiens signal recognition particle 72kDa (SRP72), mRNA [NM_006947]
AK2	NM_001625	Homo sapiens adenylate kinase 2 (AK2), transcript variant AK2A, mRNA [NM_001625]
C22orf28	NM_014306	Homo sapiens chromosome 22 open reading frame 28 (C22orf28), mRNA [NM_014306]
RP11-393H10.2	NM_152780	Homo sapiens hypothetical protein FLJ14503 (FLJ14503), mRNA [NM_152780]
THC2713663	THC2713663	Unknown
GDI2	NM_001494	Homo sapiens GDP dissociation inhibitor 2 (GDI2), mRNA [NM_001494]
LSM7	NM_016199	Homo sapiens LSM7 homolog, U6 small nuclear RNA associated (S. cerevisiae) (LSM7), mRNA [NM_016199]
COL9A2	NM_001852	Homo sapiens collagen, type IX, alpha 2 (COL9A2), mRNA [NM_001852]
TIMM13	NM_012458	Homo sapiens translocase of inner mitochondrial membrane 13 homolog (yeast) (TIMM13), nuclear gene encoding mitochondrial protein, mRNA [NM_012458]
PFDN2	NM_012394	Homo sapiens prefoldin subunit 2 (PFDN2), mRNA [NM_012394]
PDLIM5	NM_006457	Homo sapiens PDZ and LIM domain 5 (PDLIM5), transcript variant 1, mRNA [NM_006457]
ACTR10	NM_018477	Homo sapiens actin-related protein 10 homolog (S. cerevisiae) (ACTR10), mRNA [NM_018477]
DYNC1I2	NM_001378	Homo sapiens dynein, cytoplasmic 1, intermediate chain 2 (DYNC1I2), mRNA [NM_001378]
KPNA4	NM_002268	Homo sapiens karyopherin alpha 4 (importin alpha 3) (KPNA4), mRNA [NM_002268]
ARHGAP1	NM_004308	Homo sapiens Rho GTPase activating protein 1 (ARHGAP1), mRNA [NM_004308]
ZFAND6	NM_019006	Homo sapiens zinc finger, AN1-type domain 6 (ZFAND6), mRNA [NM_019006]
ACADVL	NM_000018	Homo sapiens acyl-Coenzyme A dehydrogenase, very long chain (ACADVL), nuclear gene encoding mitochondrial protein, transcript variant 1, mRNA [NM_000018]
MRPS28	NM_014018	Homo sapiens mitochondrial ribosomal protein S28 (MRPS28), nuclear gene encoding mitochondrial protein, mRNA [NM_014018]
PDZRN3	NM_015009	Homo sapiens PDZ domain containing RING finger 3 (PDZRN3), mRNA [NM_015009]
TF	NM_001063	Homo sapiens transferrin (TF), mRNA [NM_001063]
UFC1	NM_016406	Homo sapiens ubiquitin-fold modifier conjugating enzyme 1 (UFC1), mRNA [NM_016406]
NDUFS1	NM_005006	Homo sapiens NADH dehydrogenase (ubiquinone) Fe-S protein 1, 75kDa (NADH-coenzyme Q reductase) (NDUFS1), nuclear gene encoding mitochondrial protein, mRNA [NM_005006]
MRPS25	NM_022497	Homo sapiens mitochondrial ribosomal protein S25 (MRPS25), nuclear gene encoding mitochondrial protein, mRNA [NM_022497]
C11orf75	NM_020179	Homo sapiens chromosome 11 open reading frame 75 (C11orf75), mRNA [NM_020179]
C2orf25	NM_015702	Homo sapiens chromosome 2 open reading frame 25 (C2orf25), mRNA [NM_015702]
TMCO1	NM_019026	Homo sapiens transmembrane and coiled-coil domains 1 (TMCO1), mRNA [NM_019026]
LOC650848	XR_019013	PREDICTED: Homo sapiens similar to 60S ribosomal protein L17 (L23) (LOC650848), mRNA [XR_019013]
VDP	NM_003715	Homo sapiens vesicle docking protein p115 (VDP), mRNA [NM_003715]
SURF4	NM_033161	Homo sapiens surfeit 4 (SURF4), mRNA [NM_033161]
CR626634	CR626634	full-length cDNA clone CS0DI056YF22 of Placenta Cot 25-normalized of Homo sapiens (human). [CR626634]
ENST00000310773	ENST00000310773	Probable cation-transporting ATPase 13A3 (EC 3.6.3.-) (ATPase family homolog up-regulated in senescence cells 1). [Source:Uniprot/SWISSPROT;Acc:Q9H7F0] [ENST00000310773]
MAB21L1	NM_005584	Homo sapiens mab-21-like 1 (C. elegans) (MAB21L1), mRNA [NM_005584]
PSMB5	NM_002797	Homo sapiens proteasome (prosome, macropain) subunit, beta type, 5 (PSMB5), mRNA [NM_002797]
PSMA4	NM_002789	Homo sapiens proteasome (prosome, macropain) subunit, alpha type, 4 (PSMA4), mRNA [NM_002789]
C19orf43	NM_024038	Homo sapiens chromosome 19 open reading frame 43 (C19orf43), mRNA [NM_024038]
GPR64	NM_001079858	Homo sapiens G protein-coupled receptor 64 (GPR64), transcript variant 1, mRNA [NM_001079858]
NDFIP1	NM_030571	Homo sapiens Nedd4 family interacting protein 1 (NDFIP1), mRNA [NM_030571]
OGFR	NM_007346	Homo sapiens opioid growth factor receptor (OGFR), mRNA [NM_007346]
UBQLN2	NM_013444	Homo sapiens ubiquilin 2 (UBQLN2), mRNA [NM_013444]
TM2D3	NM_078474	Homo sapiens TM2 domain containing 3 (TM2D3), transcript variant 1, mRNA [NM_078474]
ANXA4	NM_001153	Homo sapiens annexin A4 (ANXA4), mRNA [NM_001153]
LOC201229	NM_001076680	Homo sapiens hypothetical protein LOC201229 (LOC201229), mRNA [NM_001076680]
A_24_P341386	A_24_P341386	Unknown
H2AFJ	NM_177925	Homo sapiens H2A histone family, member J (H2AFJ), transcript variant 2, mRNA [NM_177925]
COPB1	NM_016451	Homo sapiens coatomer protein complex, subunit beta 1 (COPB1), mRNA [NM_016451]
CCNG1	NM_004060	Homo sapiens cyclin G1 (CCNG1), transcript variant 1, mRNA [NM_004060]
DGUOK	NM_080916	Homo sapiens deoxyguanosine kinase (DGUOK), nuclear gene encoding mitochondrial protein, transcript variant 1, mRNA [NM_080916]
A_32_P32923	A_32_P32923	Unknown
A_23_P206718	A_23_P206718	Unknown
ACY1L2	NM_001010853	Homo sapiens aminoacylase 1-like 2 (ACY1L2), mRNA [NM_001010853]
CIB1	NM_006384	Homo sapiens calcium and integrin binding 1 (calmyrin) (CIB1), mRNA [NM_006384]
CCNH	NM_001239	Homo sapiens cyclin H (CCNH), mRNA [NM_001239]
EVI1	NM_005241	Homo sapiens ecotropic viral integration site 1 (EVI1), mRNA [NM_005241]
TMEM50A	NM_014313	Homo sapiens transmembrane protein 50A (TMEM50A), mRNA [NM_014313]
MRPL55	NM_181462	Homo sapiens mitochondrial ribosomal protein L55 (MRPL55), nuclear gene encoding mitochondrial protein, transcript variant 4, mRNA [NM_181462]
UBE4A	NM_004788	Homo sapiens ubiquitination factor E4A (UFD2 homolog, yeast) (UBE4A), mRNA [NM_004788]
GNG5	NM_005274	Homo sapiens guanine nucleotide binding protein (G protein), gamma 5 (GNG5), mRNA [NM_005274]
LOC84661	NM_032574	Homo sapiens dpy-30-like protein (LOC84661), mRNA [NM_032574]
UXT	NM_004182	Homo sapiens ubiquitously-expressed transcript (UXT), transcript variant 2, mRNA [NM_004182]
ENST00000368025	ENST00000368025	Junctional adhesion molecule A precursor (JAM-A) (Junctional adhesion molecule 1) (JAM-1) (Platelet adhesion molecule 1) (PAM-1) (Platelet F11 receptor) (CD321 antigen). [Source:Uniprot/SWISSPROT;Acc:Q9Y624] [ENST00000368025]
STT3A	NM_152713	Homo sapiens STT3, subunit of the oligosaccharyltransferase complex, homolog A (S. cerevisiae) (STT3A), mRNA [NM_152713]
PPHLN1	NM_201515	Homo sapiens periphilin 1 (PPHLN1), transcript variant 2, mRNA [NM_201515]
DCTN6	NM_006571	Homo sapiens dynactin 6 (DCTN6), mRNA [NM_006571]
CNP	NM_033133	Homo sapiens 2',3'-cyclic nucleotide 3' phosphodiesterase (CNP), mRNA [NM_033133]
CR624291	CR624291	full-length cDNA clone CS0DF016YN05 of Fetal brain of Homo sapiens (human). [CR624291]
SALL2	NM_005407	Homo sapiens sal-like 2 (Drosophila) (SALL2), mRNA [NM_005407]
LOC391738	XR_019052	PREDICTED: Homo sapiens similar to 60S ribosomal protein L29 (Cell surface heparin-binding protein HIP) (LOC391738), mRNA [XR_019052]
IMMT	NM_006839	Homo sapiens inner membrane protein, mitochondrial (mitofilin) (IMMT), mRNA [NM_006839]
LOC402026	XR_019171	PREDICTED: Homo sapiens similar to Splicing factor, arginine [XR_019171]
GORASP2	NM_015530	Homo sapiens golgi reassembly stacking protein 2, 55kDa (GORASP2), mRNA [NM_015530]
TMEM130	NM_152913	Homo sapiens transmembrane protein 130 (TMEM130), mRNA [NM_152913]
SPG21	NM_016630	Homo sapiens spastic paraplegia 21, maspardin (autosomal recessive, Mast syndrome) (SPG21), mRNA [NM_016630]
TMEM157	NM_198507	Homo sapiens transmembrane protein 157 (TMEM157), mRNA [NM_198507]
DPM1	NM_003859	Homo sapiens dolichyl-phosphate mannosyltransferase polypeptide 1, catalytic subunit (DPM1), mRNA [NM_003859]
ECHDC3	NM_024693	Homo sapiens enoyl Coenzyme A hydratase domain containing 3 (ECHDC3), mRNA [NM_024693]
SULT1A4	NM_001017389	Homo sapiens sulfotransferase family, cytosolic, 1A, phenol-preferring, member 4 (SULT1A4), transcript variant 1, mRNA [NM_001017389]
LOC441131	XR_018731	PREDICTED: Homo sapiens similar to Actin-related protein 2 [XR_018731]
SYPL1	NM_182715	Homo sapiens synaptophysin-like 1 (SYPL1), transcript variant 2, mRNA [NM_182715]
IGF2	NM_000612	Homo sapiens insulin-like growth factor 2 (somatomedin A) (IGF2), transcript variant 1, mRNA [NM_000612]
CTR9	NM_014633	Homo sapiens Ctr9, Paf1/RNA polymerase II complex component, homolog (S. cerevisiae) (CTR9), mRNA [NM_014633]
SEC22C	NM_004206	Homo sapiens SEC22 vesicle trafficking protein homolog C (S. cerevisiae) (SEC22C), transcript variant 2, mRNA [NM_004206]
DNAJC15	NM_013238	Homo sapiens DnaJ (Hsp40) homolog, subfamily C, member 15 (DNAJC15), mRNA [NM_013238]
RDH11	NM_016026	Homo sapiens retinol dehydrogenase 11 (all-trans/9-cis/11-cis) (RDH11), mRNA [NM_016026]
TM9SF2	NM_004800	Homo sapiens transmembrane 9 superfamily member 2 (TM9SF2), mRNA [NM_004800]
CBS	NM_000071	Homo sapiens cystathionine-beta-synthase (CBS), mRNA [NM_000071]
AK3L1	NM_001005353	Homo sapiens adenylate kinase 3-like 1 (AK3L1), nuclear gene encoding mitochondrial protein, transcript variant 5, mRNA [NM_001005353]
PALM2-AKAP2	NM_147150	Homo sapiens PALM2-AKAP2 protein (PALM2-AKAP2), transcript variant 2, mRNA [NM_147150]
AZI2	NM_022461	Homo sapiens 5-azacytidine induced 2 (AZI2), mRNA [NM_022461]
ATP5G1	NM_005175	Homo sapiens ATP synthase, H+ transporting, mitochondrial F0 complex, subunit C1 (subunit 9) (ATP5G1), nuclear gene encoding mitochondrial protein, transcript variant 1, mRNA [NM_005175]
A_24_P298099	A_24_P298099	Unknown
LOC650108	XR_018781	PREDICTED: Homo sapiens similar to Glyceraldehyde-3-phosphate dehydrogenase (GAPDH) (LOC650108), mRNA [XR_018781]
SLC38A1	NM_030674	Homo sapiens solute carrier family 38, member 1 (SLC38A1), transcript variant 1, mRNA [NM_030674]
FAM120A	NM_014612	Homo sapiens family with sequence similarity 120A (FAM120A), mRNA [NM_014612]
CHID1	NM_023947	Homo sapiens chitinase domain containing 1 (CHID1), mRNA [NM_023947]
2007-09-01	NM_001011553	Homo sapiens septin 7 (SEPT7), transcript variant 2, mRNA [NM_001011553]
ANKRD37	NM_181726	Homo sapiens ankyrin repeat domain 37 (ANKRD37), mRNA [NM_181726]
IBTK	NM_015525	Homo sapiens inhibitor of Bruton agammaglobulinemia tyrosine kinase (IBTK), mRNA [NM_015525]
STAG2	NM_001042749	Homo sapiens stromal antigen 2 (STAG2), transcript variant 1, mRNA [NM_001042749]
NDUFV1	NM_007103	Homo sapiens NADH dehydrogenase (ubiquinone) flavoprotein 1, 51kDa (NDUFV1), mRNA [NM_007103]
UBE2N	NM_003348	Homo sapiens ubiquitin-conjugating enzyme E2N (UBC13 homolog, yeast) (UBE2N), mRNA [NM_003348]
MRPL3	NM_007208	Homo sapiens mitochondrial ribosomal protein L3 (MRPL3), nuclear gene encoding mitochondrial protein, mRNA [NM_007208]
ENST00000341591	ENST00000341591	PHD finger protein 10 (XAP135). [Source:Uniprot/SWISSPROT;Acc:Q8WUB8] [ENST00000341591]
NFIX	NM_002501	Homo sapiens nuclear factor I/X (CCAAT-binding transcription factor) (NFIX), mRNA [NM_002501]
THC2528386	THC2528386	Q9LQ44_ARATH (Q9LQ44) T30E16.29, partial (8%) [THC2528386]
FLJ20309	NM_017759	Homo sapiens hypothetical protein FLJ20309 (FLJ20309), mRNA [NM_017759]
OSBPL9	NM_148909	Homo sapiens oxysterol binding protein-like 9 (OSBPL9), transcript variant 7, mRNA [NM_148909]
JUN	NM_002228	Homo sapiens jun oncogene (JUN), mRNA [NM_002228]
SPOP	NM_001007226	Homo sapiens speckle-type POZ protein (SPOP), transcript variant 1, mRNA [NM_001007226]
C17orf25	NM_016080	Homo sapiens chromosome 17 open reading frame 25 (C17orf25), mRNA [NM_016080]
SDF2	NM_006923	Homo sapiens stromal cell-derived factor 2 (SDF2), mRNA [NM_006923]
SLC25A28	NM_031212	Homo sapiens solute carrier family 25, member 28 (SLC25A28), mRNA [NM_031212]
STK24	NM_001032296	Homo sapiens serine/threonine kinase 24 (STE20 homolog, yeast) (STK24), transcript variant 2, mRNA [NM_001032296]
FBXO9	NM_033480	Homo sapiens F-box protein 9 (FBXO9), transcript variant 2, mRNA [NM_033480]
MT3	NM_005954	Homo sapiens metallothionein 3 (growth inhibitory factor (neurotrophic)) (MT3), mRNA [NM_005954]
MTIF3	NM_152912	Homo sapiens mitochondrial translational initiation factor 3 (MTIF3), mRNA [NM_152912]
LOC790955	BC090057	Homo sapiens cDNA clone MGC:87549 IMAGE:30347387, complete cds. [BC090057]
RNF150	NM_020724	Homo sapiens ring finger protein 150 (RNF150), mRNA [NM_020724]
RABL5	NM_022777	Homo sapiens RAB, member RAS oncogene family-like 5 (RABL5), mRNA [NM_022777]
PUM1	NM_001020658	Homo sapiens pumilio homolog 1 (Drosophila) (PUM1), transcript variant 1, mRNA [NM_001020658]
UPF3A	NM_023011	Homo sapiens UPF3 regulator of nonsense transcripts homolog A (yeast) (UPF3A), transcript variant 1, mRNA [NM_023011]
NFIL3	NM_005384	Homo sapiens nuclear factor, interleukin 3 regulated (NFIL3), mRNA [NM_005384]
THC2699786	THC2699786	Unknown
ZFYVE27	NM_001002261	Homo sapiens zinc finger, FYVE domain containing 27 (ZFYVE27), transcript variant 1, mRNA [NM_001002261]
HIATL1	NM_032558	Homo sapiens hippocampus abundant transcript-like 1 (HIATL1), mRNA [NM_032558]
LYRM2	NM_020466	Homo sapiens LYR motif containing 2 (LYRM2), mRNA [NM_020466]
GUSB	NM_000181	Homo sapiens glucuronidase, beta (GUSB), mRNA [NM_000181]
ZFYVE21	NM_024071	Homo sapiens zinc finger, FYVE domain containing 21 (ZFYVE21), mRNA [NM_024071]
TSPYL4	NM_021648	Homo sapiens TSPY-like 4 (TSPYL4), mRNA [NM_021648]
PSMC6	NM_002806	Homo sapiens proteasome (prosome, macropain) 26S subunit, ATPase, 6 (PSMC6), mRNA [NM_002806]
RNF141	NM_016422	Homo sapiens ring finger protein 141 (RNF141), mRNA [NM_016422]
C1orf31	NM_001012985	Homo sapiens chromosome 1 open reading frame 31 (C1orf31), mRNA [NM_001012985]
LRBA	NM_006726	Homo sapiens LPS-responsive vesicle trafficking, beach and anchor containing (LRBA), mRNA [NM_006726]
FBS1	NM_022452	Homo sapiens fibrosin 1 (FBS1), mRNA [NM_022452]
TMEM93	NM_001014764	Homo sapiens transmembrane protein 93 (TMEM93), transcript variant 1, mRNA [NM_001014764]
DPP8	NM_130434	Homo sapiens dipeptidyl-peptidase 8 (DPP8), transcript variant 1, mRNA [NM_130434]
IDH1	NM_005896	Homo sapiens isocitrate dehydrogenase 1 (NADP+), soluble (IDH1), mRNA [NM_005896]
C7orf27	NM_152743	Homo sapiens chromosome 7 open reading frame 27 (C7orf27), mRNA [NM_152743]
MYLK	NM_053025	Homo sapiens myosin, light chain kinase (MYLK), transcript variant 1, mRNA [NM_053025]
PCNA	NM_002592	Homo sapiens proliferating cell nuclear antigen (PCNA), transcript variant 1, mRNA [NM_002592]
LOC647094	XR_017377	PREDICTED: Homo sapiens similar to acidic ribosomal phosphoprotein P0 (LOC647094), mRNA [XR_017377]
FLJ10357	NM_018071	Homo sapiens hypothetical protein FLJ10357 (FLJ10357), mRNA [NM_018071]
ZNF148	NM_021964	Homo sapiens zinc finger protein 148 (ZNF148), mRNA [NM_021964]
FER1L3	NM_013451	Homo sapiens fer-1-like 3, myoferlin (C. elegans) (FER1L3), transcript variant 1, mRNA [NM_013451]
OCRL	NM_000276	Homo sapiens oculocerebrorenal syndrome of Lowe (OCRL), transcript variant a, mRNA [NM_000276]
IARS	NM_013417	Homo sapiens isoleucine-tRNA synthetase (IARS), transcript variant long, mRNA [NM_013417]
APPBP1	NM_001018159	Homo sapiens amyloid beta precursor protein binding protein 1 (APPBP1), transcript variant 2, mRNA [NM_001018159]
M15530	M15530	Human B-cell growth factor (BCGF1) mRNA, complete cds. [M15530]
C21orf33	NM_004649	Homo sapiens chromosome 21 open reading frame 33 (C21orf33), nuclear gene encoding mitochondrial protein, transcript variant 1, mRNA [NM_004649]
PMVK	NM_006556	Homo sapiens phosphomevalonate kinase (PMVK), mRNA [NM_006556]
ENST00000383513	ENST00000383513	PREDICTED: Homo sapiens similar to peptidylprolyl isomerase A isoform 1 (LOC128192), mRNA [XM_060887]
TMEM64	AK095472	Homo sapiens cDNA FLJ38153 fis, clone DFNES1000083. [AK095472]
DSCR1	NM_004414	Homo sapiens Down syndrome critical region gene 1 (DSCR1), transcript variant 1, mRNA [NM_004414]
NSMCE1	NM_145080	Homo sapiens non-SMC element 1 homolog (S. cerevisiae) (NSMCE1), mRNA [NM_145080]
TBC1D14	NM_020773	Homo sapiens TBC1 domain family, member 14 (TBC1D14), mRNA [NM_020773]
ARID5B	NM_032199	Homo sapiens AT rich interactive domain 5B (MRF1-like) (ARID5B), mRNA [NM_032199]
HIBADH	NM_152740	Homo sapiens 3-hydroxyisobutyrate dehydrogenase (HIBADH), mRNA [NM_152740]
HIST1H4B	NM_003544	Homo sapiens histone cluster 1, H4b (HIST1H4B), mRNA [NM_003544]
C14orf32	NM_144578	Homo sapiens chromosome 14 open reading frame 32 (C14orf32), mRNA [NM_144578]
FAM62B	NM_020728	Homo sapiens family with sequence similarity 62 (C2 domain containing) member B (FAM62B), mRNA [NM_020728]
C12orf23	NM_152261	Homo sapiens chromosome 12 open reading frame 23 (C12orf23), mRNA [NM_152261]
LPGAT1	NM_014873	Homo sapiens lysophosphatidylglycerol acyltransferase 1 (LPGAT1), mRNA [NM_014873]
CLPP	NM_006012	Homo sapiens ClpP caseinolytic peptidase, ATP-dependent, proteolytic subunit homolog (E. coli) (CLPP), nuclear gene encoding mitochondrial protein, mRNA [NM_006012]
EIF4E	NM_001968	Homo sapiens eukaryotic translation initiation factor 4E (EIF4E), mRNA [NM_001968]
WTAP	NM_004906	Homo sapiens Wilms tumor 1 associated protein (WTAP), transcript variant 1, mRNA [NM_004906]
THC2719293	THC2719293	Q2LZS5_DROPS (Q2LZS5) GA12313-PA (Fragment), partial (5%) [THC2719293]
ACAA1	NM_001607	Homo sapiens acetyl-Coenzyme A acyltransferase 1 (peroxisomal 3-oxoacyl-Coenzyme A thiolase) (ACAA1), nuclear gene encoding mitochondrial protein, mRNA [NM_001607]
MEIS1	NM_002398	Homo sapiens Meis1, myeloid ecotropic viral integration site 1 homolog (mouse) (MEIS1), mRNA [NM_002398]
SLBP	NM_006527	Homo sapiens stem-loop (histone) binding protein (SLBP), mRNA [NM_006527]
LOC121054	XR_019191	PREDICTED: Homo sapiens similar to Keratin, type I cytoskeletal 18 (Cytokeratin-18) (CK-18) (Keratin-18) (K18) (LOC121054), mRNA [XR_019191]
MRPL46	NM_022163	Homo sapiens mitochondrial ribosomal protein L46 (MRPL46), nuclear gene encoding mitochondrial protein, mRNA [NM_022163]
INE1	BC069772	Homo sapiens cDNA clone MGC:97335 IMAGE:7262587, complete cds. [BC069772]
WDR1	NM_017491	Homo sapiens WD repeat domain 1 (WDR1), transcript variant 1, mRNA [NM_017491]
IVNS1ABP	NM_016389	Homo sapiens influenza virus NS1A binding protein (IVNS1ABP), transcript variant 2, mRNA [NM_016389]
A_24_P33525	A_24_P33525	Unknown
THOC7	NM_025075	Homo sapiens THO complex 7 homolog (Drosophila) (THOC7), mRNA [NM_025075]
A_24_P341408	A_24_P341408	Unknown
GSK3A	NM_019884	Homo sapiens glycogen synthase kinase 3 alpha (GSK3A), mRNA [NM_019884]
ULK1	NM_003565	Homo sapiens unc-51-like kinase 1 (C. elegans) (ULK1), mRNA [NM_003565]
CYP4V2	NM_207352	Homo sapiens cytochrome P450, family 4, subfamily V, polypeptide 2 (CYP4V2), mRNA [NM_207352]
PCDH7	NM_032457	Homo sapiens BH-protocadherin (brain-heart) (PCDH7), transcript variant c, mRNA [NM_032457]
DCBLD2	NM_080927	Homo sapiens discoidin, CUB and LCCL domain containing 2 (DCBLD2), mRNA [NM_080927]
JDP2	NM_130469	Homo sapiens jun dimerization protein 2 (JDP2), mRNA [NM_130469]
AFTPH	NM_017657	Homo sapiens aftiphilin (AFTPH), transcript variant 2, mRNA [NM_017657]
NUDCD2	NM_145266	Homo sapiens NudC domain containing 2 (NUDCD2), mRNA [NM_145266]
PSMD7	NM_002811	Homo sapiens proteasome (prosome, macropain) 26S subunit, non-ATPase, 7 (Mov34 homolog) (PSMD7), mRNA [NM_002811]
C20orf11	NM_017896	Homo sapiens chromosome 20 open reading frame 11 (C20orf11), mRNA [NM_017896]
THC2526537	THC2526537	Unknown
A_24_P178643	A_24_P178643	Unknown
LOC644357	XM_927514	PREDICTED: Homo sapiens similar to Elongation factor 1-delta (EF-1-delta) (Antigen NY-CO-4) (LOC644357), mRNA [XM_927514]
GOLGA4	NM_002078	Homo sapiens golgi autoantigen, golgin subfamily a, 4 (GOLGA4), mRNA [NM_002078]
PSMD8	NM_002812	Homo sapiens proteasome (prosome, macropain) 26S subunit, non-ATPase, 8 (PSMD8), mRNA [NM_002812]
A_24_P780353	A_24_P780353	Unknown
TAF9	NM_001015892	Homo sapiens TAF9 RNA polymerase II, TATA box binding protein (TBP)-associated factor, 32kDa (TAF9), transcript variant 4, mRNA [NM_001015892]
MRPS15	NM_031280	Homo sapiens mitochondrial ribosomal protein S15 (MRPS15), nuclear gene encoding mitochondrial protein, mRNA [NM_031280]
SNURF	NM_022804	Homo sapiens SNRPN upstream reading frame (SNURF), transcript variant 2, mRNA [NM_022804]
PHACTR2	NM_014721	Homo sapiens phosphatase and actin regulator 2 (PHACTR2), mRNA [NM_014721]
WDR45L	NM_019613	Homo sapiens WDR45-like (WDR45L), mRNA [NM_019613]
LOC645000	XR_016848	PREDICTED: Homo sapiens similar to 40S ribosomal protein S3 (LOC645000), mRNA [XR_016848]
AIFM3	NM_001018060	Homo sapiens apoptosis-inducing factor, mitochondrion-associated, 3 (AIFM3), transcript variant 2, mRNA [NM_001018060]
NBPF3	NM_032264	Homo sapiens neuroblastoma breakpoint family, member 3 (NBPF3), mRNA [NM_032264]
RB1	NM_000321	Homo sapiens retinoblastoma 1 (including osteosarcoma) (RB1), mRNA [NM_000321]
PRKAR1A	NM_212472	Homo sapiens protein kinase, cAMP-dependent, regulatory, type I, alpha (tissue specific extinguisher 1) (PRKAR1A), transcript variant 3, mRNA [NM_212472]
PSMA7	NM_002792	Homo sapiens proteasome (prosome, macropain) subunit, alpha type, 7 (PSMA7), mRNA [NM_002792]
ARPP-19	NM_006628	Homo sapiens cyclic AMP phosphoprotein, 19 kD (ARPP-19), mRNA [NM_006628]
HLA-A	NM_002116	Homo sapiens major histocompatibility complex, class I, A (HLA-A), mRNA [NM_002116]
TMEM126B	NM_018480	Homo sapiens transmembrane protein 126B (TMEM126B), mRNA [NM_018480]
FBXO2	NM_012168	Homo sapiens F-box protein 2 (FBXO2), mRNA [NM_012168]
GPR30	NM_001039966	Homo sapiens G protein-coupled receptor 30 (GPR30), transcript variant 3, mRNA [NM_001039966]
SERPINA3	NM_001085	Homo sapiens serpin peptidase inhibitor, clade A (alpha-1 antiproteinase, antitrypsin), member 3 (SERPINA3), mRNA [NM_001085]
BASP1	NM_006317	Homo sapiens brain abundant, membrane attached signal protein 1 (BASP1), mRNA [NM_006317]
ZNF117	NM_024498	Homo sapiens zinc finger protein 117 (ZNF117), mRNA [NM_024498]
TIMM9	NM_012460	Homo sapiens translocase of inner mitochondrial membrane 9 homolog (yeast) (TIMM9), mRNA [NM_012460]
POLD4	NM_021173	Homo sapiens polymerase (DNA-directed), delta 4 (POLD4), mRNA [NM_021173]
IGBP1	NM_001551	Homo sapiens immunoglobulin (CD79A) binding protein 1 (IGBP1), mRNA [NM_001551]
MAX	NM_145113	Homo sapiens MYC associated factor X (MAX), transcript variant 3, mRNA [NM_145113]
ATP6V0D1	NM_004691	Homo sapiens ATPase, H+ transporting, lysosomal 38kDa, V0 subunit d1 (ATP6V0D1), mRNA [NM_004691]
LOC153222	NM_153607	Homo sapiens adult retina protein (LOC153222), mRNA [NM_153607]
MTA1	NM_004689	Homo sapiens metastasis associated 1 (MTA1), mRNA [NM_004689]
C20orf43	NM_016407	Homo sapiens chromosome 20 open reading frame 43 (C20orf43), mRNA [NM_016407]
NFU1	NM_015700	Homo sapiens NFU1 iron-sulfur cluster scaffold homolog (S. cerevisiae) (NFU1), transcript variant 1, mRNA [NM_015700]
LOC202459	NM_145303	Homo sapiens similar to RIKEN cDNA 2310008M10 (LOC202459), mRNA [NM_145303]
UFD1L	NM_005659	Homo sapiens ubiquitin fusion degradation 1 like (yeast) (UFD1L), transcript variant 1, mRNA [NM_005659]
C6orf166	NM_018064	Homo sapiens chromosome 6 open reading frame 166 (C6orf166), mRNA [NM_018064]
BC038245	BC038245	Homo sapiens, clone IMAGE:5241654, mRNA. [BC038245]
COPS3	NM_003653	Homo sapiens COP9 constitutive photomorphogenic homolog subunit 3 (Arabidopsis) (COPS3), mRNA [NM_003653]
SUZ12	NM_015355	Homo sapiens suppressor of zeste 12 homolog (Drosophila) (SUZ12), mRNA [NM_015355]
SLC16A6	NM_004694	Homo sapiens solute carrier family 16, member 6 (monocarboxylic acid transporter 7) (SLC16A6), mRNA [NM_004694]
SNX6	NM_021249	Homo sapiens sorting nexin 6 (SNX6), transcript variant 1, mRNA [NM_021249]
NDN	NM_002487	Homo sapiens necdin homolog (mouse) (NDN), mRNA [NM_002487]
RNASEN	NM_013235	Homo sapiens ribonuclease III, nuclear (RNASEN), mRNA [NM_013235]
A_24_P480464	A_24_P480464	Unknown
YTHDF2	NM_016258	Homo sapiens YTH domain family, member 2 (YTHDF2), mRNA [NM_016258]
A_24_P392312	A_24_P392312	Unknown
TPCN1	AB032995	Homo sapiens mRNA for KIAA1169 protein, partial cds. [AB032995]
TTC3	NM_003316	Homo sapiens tetratricopeptide repeat domain 3 (TTC3), transcript variant 1, mRNA [NM_003316]
CCDC28A	NM_015439	Homo sapiens coiled-coil domain containing 28A (CCDC28A), mRNA [NM_015439]
THC2551769	THC2551769	AA411302 zv24g06.r1 Soares_NhHMPu_S1 Homo sapiens cDNA clone IMAGE:754618 5', mRNA sequence [AA411302]
CREM	NM_183013	Homo sapiens cAMP responsive element modulator (CREM), transcript variant 19, mRNA [NM_183013]
GOLGA7	NM_001002296	Homo sapiens golgi autoantigen, golgin subfamily a, 7 (GOLGA7), transcript variant 2, mRNA [NM_001002296]
FRG1	NM_004477	Homo sapiens FSHD region gene 1 (FRG1), mRNA [NM_004477]
BTBD1	NM_025238	Homo sapiens BTB (POZ) domain containing 1 (BTBD1), transcript variant 1, mRNA [NM_025238]
RANBP3	NM_003624	Homo sapiens RAN binding protein 3 (RANBP3), transcript variant RANBP3-a, mRNA [NM_003624]
LOC392382	XR_019110	PREDICTED: Homo sapiens similar to ribosomal protein L31 (LOC392382), mRNA [XR_019110]
ZMAT2	NM_144723	Homo sapiens zinc finger, matrin type 2 (ZMAT2), mRNA [NM_144723]
PQLC1	AK026031	Homo sapiens cDNA: FLJ22378 fis, clone HRC07430. [AK026031]
ENST00000379855	ENST00000379855	OTTHUMP00000021181. [Source:Uniprot/SPTREMBL;Acc:Q5VYT7] [ENST00000379855]
A_24_P67432	A_24_P67432	Unknown
ZC3H6	NM_198581	Homo sapiens zinc finger CCCH-type containing 6 (ZC3H6), mRNA [NM_198581]
C11orf73	NM_016401	Homo sapiens chromosome 11 open reading frame 73 (C11orf73), mRNA [NM_016401]
A_24_P264549	A_24_P264549	Unknown
C6orf115	BC014953	Homo sapiens chromosome 6 open reading frame 115, mRNA (cDNA clone IMAGE:4849571), complete cds. [BC014953]
AK075484	AK075484	Homo sapiens cDNA PSEC0178 fis, clone OVARC1000636, moderately similar to Sterile alpha motif domain containing protein 4. [AK075484]
TMEM70	NM_001040613	Homo sapiens transmembrane protein 70 (TMEM70), transcript variant 2, mRNA [NM_001040613]
ATP5D	NM_001001975	Homo sapiens ATP synthase, H+ transporting, mitochondrial F1 complex, delta subunit (ATP5D), nuclear gene encoding mitochondrial protein, transcript variant 2, mRNA [NM_001001975]
LOC283666	BC048264	Homo sapiens hypothetical protein LOC283666, mRNA (cDNA clone IMAGE:4415549), partial cds. [BC048264]
GPR107	NM_020960	Homo sapiens G protein-coupled receptor 107 (GPR107), mRNA [NM_020960]
RAI1	NM_030665	Homo sapiens retinoic acid induced 1 (RAI1), mRNA [NM_030665]
A_24_P730256	A_24_P730256	Unknown
TCAP	NM_003673	Homo sapiens titin-cap (telethonin) (TCAP), mRNA [NM_003673]
VCL	NM_014000	Homo sapiens vinculin (VCL), transcript variant 1, mRNA [NM_014000]
C1orf164	NM_018150	Homo sapiens chromosome 1 open reading frame 164 (C1orf164), mRNA [NM_018150]
TSHZ1	NM_005786	Homo sapiens teashirt family zinc finger 1 (TSHZ1), mRNA [NM_005786]
RGS2	NM_002923	Homo sapiens regulator of G-protein signalling 2, 24kDa (RGS2), mRNA [NM_002923]
DYM	NM_017653	Homo sapiens dymeclin (DYM), mRNA [NM_017653]
BOLA2B	NM_001039182	Homo sapiens bolA homolog 2B (E. coli) (BOLA2B), mRNA [NM_001039182]
BC037919	BC037919	Homo sapiens cDNA clone IMAGE:5278089. [BC037919]
BEXL1	AK000959	Homo sapiens cDNA FLJ10097 fis, clone HEMBA1002458, weakly similar to OVARIAN GRANULOSA CELL 13.0 KD PROTEIN HGR74. [AK000959]
ZFP106	NM_022473	Homo sapiens zinc finger protein 106 homolog (mouse) (ZFP106), mRNA [NM_022473]
HNRPUL2	XM_495877	PREDICTED: Homo sapiens heterogeneous nuclear ribonucleoprotein U-like 2 (HNRPUL2), mRNA [XM_495877]
GOLPH3	NM_022130	Homo sapiens golgi phosphoprotein 3 (coat-protein) (GOLPH3), mRNA [NM_022130]
SAP30	NM_003864	Homo sapiens Sin3A-associated protein, 30kDa (SAP30), mRNA [NM_003864]
LAMC1	NM_002293	Homo sapiens laminin, gamma 1 (formerly LAMB2) (LAMC1), mRNA [NM_002293]
AK092544	AK092544	Homo sapiens cDNA FLJ35225 fis, clone PROST2001116. [AK092544]
RNASE1	NM_198232	Homo sapiens ribonuclease, RNase A family, 1 (pancreatic) (RNASE1), transcript variant 3, mRNA [NM_198232]
PIM1	NM_002648	Homo sapiens pim-1 oncogene (PIM1), mRNA [NM_002648]
SDHA	NM_004168	Homo sapiens succinate dehydrogenase complex, subunit A, flavoprotein (Fp) (SDHA), nuclear gene encoding mitochondrial protein, mRNA [NM_004168]
C14orf100	NM_016475	Homo sapiens chromosome 14 open reading frame 100 (C14orf100), mRNA [NM_016475]
MAT2A	NM_005911	Homo sapiens methionine adenosyltransferase II, alpha (MAT2A), mRNA [NM_005911]
SNX12	ENST00000374274	Sorting nexin-12. [Source:Uniprot/SWISSPROT;Acc:Q9UMY4] [ENST00000374274]
WASF2	ENST00000374019	Wiskott-Aldrich syndrome protein family member 2 (WASP-family protein member 2) (Protein WAVE-2) (Verprolin homology domain-containing protein 2). [Source:Uniprot/SWISSPROT;Acc:Q9Y6W5] [ENST00000374019]
TSN	NM_004622	Homo sapiens translin (TSN), mRNA [NM_004622]
SMAD2	NM_001003652	Homo sapiens SMAD family member 2 (SMAD2), transcript variant 2, mRNA [NM_001003652]
C17orf61	NM_152766	Homo sapiens chromosome 17 open reading frame 61 (C17orf61), mRNA [NM_152766]
IDI1	NM_004508	Homo sapiens isopentenyl-diphosphate delta isomerase 1 (IDI1), mRNA [NM_004508]
SLC39A14	NM_015359	Homo sapiens solute carrier family 39 (zinc transporter), member 14 (SLC39A14), mRNA [NM_015359]
CDC26	NM_139286	Homo sapiens cell division cycle 26 homolog (S. cerevisiae) (CDC26), mRNA [NM_139286]
TRPM1	NM_002420	Homo sapiens transient receptor potential cation channel, subfamily M, member 1 (TRPM1), mRNA [NM_002420]
CCDC6	NM_005436	Homo sapiens coiled-coil domain containing 6 (CCDC6), mRNA [NM_005436]
UBL3	NM_007106	Homo sapiens ubiquitin-like 3 (UBL3), mRNA [NM_007106]
STAC2	NM_198993	Homo sapiens SH3 and cysteine rich domain 2 (STAC2), mRNA [NM_198993]
C17orf37	NM_032339	Homo sapiens chromosome 17 open reading frame 37 (C17orf37), mRNA [NM_032339]
NPEPPS	NM_006310	Homo sapiens aminopeptidase puromycin sensitive (NPEPPS), mRNA [NM_006310]
PDPK1	NM_002613	Homo sapiens 3-phosphoinositide dependent protein kinase-1 (PDPK1), transcript variant 1, mRNA [NM_002613]
FAM63B	NM_001040450	Homo sapiens family with sequence similarity 63, member B (FAM63B), transcript variant 1, mRNA [NM_001040450]
HNRPU	NM_031844	Homo sapiens heterogeneous nuclear ribonucleoprotein U (scaffold attachment factor A) (HNRPU), transcript variant 1, mRNA [NM_031844]
A_23_P331087	A_23_P331087	Unknown
THC2522889	THC2522889	GPR27_HUMAN (Q9NS67) Probable G-protein coupled receptor 27 (Super conserved receptor expressed in brain 1), complete [THC2522889]
SFRS7	NM_001031684	Homo sapiens splicing factor, arginine/serine-rich 7, 35kDa (SFRS7), mRNA [NM_001031684]
UQCRC1	NM_003365	Homo sapiens ubiquinol-cytochrome c reductase core protein I (UQCRC1), mRNA [NM_003365]
PTPN13	NM_080685	Homo sapiens protein tyrosine phosphatase, non-receptor type 13 (APO-1/CD95 (Fas)-associated phosphatase) (PTPN13), transcript variant 4, mRNA [NM_080685]
MRPL14	NM_032111	Homo sapiens mitochondrial ribosomal protein L14 (MRPL14), nuclear gene encoding mitochondrial protein, mRNA [NM_032111]
DNAJC10	NM_018981	Homo sapiens DnaJ (Hsp40) homolog, subfamily C, member 10 (DNAJC10), mRNA [NM_018981]
UBE2Z	NM_023079	Homo sapiens ubiquitin-conjugating enzyme E2Z (putative) (UBE2Z), mRNA [NM_023079]
KNS2	NM_182923	Homo sapiens kinesin 2 (KNS2), transcript variant 2, mRNA [NM_182923]
CYFIP2	NM_001037332	Homo sapiens cytoplasmic FMR1 interacting protein 2 (CYFIP2), transcript variant 2, mRNA [NM_001037332]
AKAP11	NM_016248	Homo sapiens A kinase (PRKA) anchor protein 11 (AKAP11), transcript variant 1, mRNA [NM_016248]
YY1	NM_003403	Homo sapiens YY1 transcription factor (YY1), mRNA [NM_003403]
ERP29	NM_006817	Homo sapiens endoplasmic reticulum protein 29 (ERP29), transcript variant 1, mRNA [NM_006817]
YIF1A	NM_020470	Homo sapiens Yip1 interacting factor homolog A (S. cerevisiae) (YIF1A), mRNA [NM_020470]
FAM18B	NM_016078	Homo sapiens family with sequence similarity 18, member B (FAM18B), mRNA [NM_016078]
MSRB2	NM_012228	Homo sapiens methionine sulfoxide reductase B2 (MSRB2), mRNA [NM_012228]
MARVELD2	NM_144724	Homo sapiens MARVEL domain containing 2 (MARVELD2), transcript variant 2, mRNA [NM_144724]
PITPNA	NM_006224	Homo sapiens phosphatidylinositol transfer protein, alpha (PITPNA), mRNA [NM_006224]
PAIP1	NM_006451	Homo sapiens poly(A) binding protein interacting protein 1 (PAIP1), transcript variant 1, mRNA [NM_006451]
LOC390411	XR_018240	PREDICTED: Homo sapiens similar to nucleophosmin 1 isoform 1 (LOC390411), mRNA [XR_018240]
RARS	NM_002887	Homo sapiens arginyl-tRNA synthetase (RARS), mRNA [NM_002887]
MPZL1	NM_003953	Homo sapiens myelin protein zero-like 1 (MPZL1), transcript variant 1, mRNA [NM_003953]
ATP2B4	NM_001001396	Homo sapiens ATPase, Ca++ transporting, plasma membrane 4 (ATP2B4), transcript variant 1, mRNA [NM_001001396]
TARS	NM_152295	Homo sapiens threonyl-tRNA synthetase (TARS), mRNA [NM_152295]
SNW1	NM_012245	Homo sapiens SNW domain containing 1 (SNW1), mRNA [NM_012245]
PGM1	NM_002633	Homo sapiens phosphoglucomutase 1 (PGM1), mRNA [NM_002633]
TUFM	NM_003321	Homo sapiens Tu translation elongation factor, mitochondrial (TUFM), mRNA [NM_003321]
STARD7	NM_020151	Homo sapiens START domain containing 7 (STARD7), transcript variant 1, mRNA [NM_020151]
EPB41L4B	NM_018424	Homo sapiens erythrocyte membrane protein band 4.1 like 4B (EPB41L4B), transcript variant 1, mRNA [NM_018424]
ZYG11B	ENST00000371534	zyg-11 homolog B [Source:RefSeq_peptide;Acc:NP_078922] [ENST00000371534]
MTMR14	NM_001077526	Homo sapiens myotubularin related protein 14 (MTMR14), transcript variant 1, mRNA [NM_001077526]
FLJ20850	NM_017967	Homo sapiens hypothetical protein FLJ20850 (FLJ20850), mRNA [NM_017967]
JAGN1	NM_032492	Homo sapiens jagunal homolog 1 (Drosophila) (JAGN1), mRNA [NM_032492]
ZNF403	NM_024835	Homo sapiens zinc finger protein 403 (ZNF403), mRNA [NM_024835]
ASNSD1	NM_019048	Homo sapiens asparagine synthetase domain containing 1 (ASNSD1), mRNA [NM_019048]
PPP3CB	NM_021132	Homo sapiens protein phosphatase 3 (formerly 2B), catalytic subunit, beta isoform (calcineurin A beta) (PPP3CB), mRNA [NM_021132]
OVCA2	NM_080822	Homo sapiens candidate tumor suppressor in ovarian cancer 2 (OVCA2), mRNA [NM_080822]
TIMM17A	NM_006335	Homo sapiens translocase of inner mitochondrial membrane 17 homolog A (yeast) (TIMM17A), mRNA [NM_006335]
CHMP4A	NM_014169	Homo sapiens chromatin modifying protein 4A (CHMP4A), mRNA [NM_014169]
THC2529452	THC2529452	Unknown
IFRD1	NM_001007245	Homo sapiens interferon-related developmental regulator 1 (IFRD1), transcript variant 2, mRNA [NM_001007245]
SUGT1	NM_006704	Homo sapiens SGT1, suppressor of G2 allele of SKP1 (S. cerevisiae) (SUGT1), mRNA [NM_006704]
ENST00000378179	ENST00000378179	Peripheral plasma membrane protein CASK (EC 2.7.11.1) (hCASK) (Calcium/calmodulin-dependent serine protein kinase) (Lin-2 homolog). [Source:Uniprot/SWISSPROT;Acc:O14936] [ENST00000378179]
A_24_P50057	A_24_P50057	Unknown
GPR98	NM_032119	Homo sapiens G protein-coupled receptor 98 (GPR98), transcript variant 1, mRNA [NM_032119]
DAAM1	NM_014992	Homo sapiens dishevelled associated activator of morphogenesis 1 (DAAM1), mRNA [NM_014992]
NDUFA5	NM_005000	Homo sapiens NADH dehydrogenase (ubiquinone) 1 alpha subcomplex, 5, 13kDa (NDUFA5), nuclear gene encoding mitochondrial protein, mRNA [NM_005000]
KDELR1	NM_006801	Homo sapiens KDEL (Lys-Asp-Glu-Leu) endoplasmic reticulum protein retention receptor 1 (KDELR1), mRNA [NM_006801]
[truncated: 458 more rows]
