# Supplementary material for: Gene Expression and Functional Annotation of the Human Ciliary Body Epithelia
Source: PLoS One. 2012 Sep 18;7(9):e44973. doi: 10.1371/journal.pone.0044973 (PMC3445623; doi:10.1371/journal.pone.0044973)
Supplement: Table S8 — 10%H PE. (XLS) [file pone.0044973.s050.xls]

## Sheet: Sheet1
GeneName	SystematicName	Description
COX1	ENST00000361624	Cytochrome c oxidase subunit 1 (EC 1.9.3.1) (Cytochrome c oxidase polypeptide I). [Source:Uniprot/SWISSPROT;Acc:P00395] [ENST00000361624]
RPLP1	NM_001003	Homo sapiens ribosomal protein, large, P1 (RPLP1), transcript variant 1, mRNA [NM_001003]
ENST00000332649	ENST00000332649	PREDICTED: Homo sapiens NY-REN-7 antigen (NY-REN-7), mRNA [XM_001132409]
RPL37A	NM_000998	Homo sapiens ribosomal protein L37a (RPL37A), mRNA [NM_000998]
CYTB	ENST00000361789	Cytochrome b. [Source:Uniprot/SWISSPROT;Acc:P00156] [ENST00000361789]
PTGDS	NM_000954	Homo sapiens prostaglandin D2 synthase 21kDa (brain) (PTGDS), mRNA [NM_000954]
VIM	NM_003380	Homo sapiens vimentin (VIM), mRNA [NM_003380]
UBC	NM_021009	Homo sapiens ubiquitin C (UBC), mRNA [NM_021009]
RPS20	NM_001023	Homo sapiens ribosomal protein S20 (RPS20), mRNA [NM_001023]
AB019564	AB019564	Homo sapiens mRNA expressed only in placental villi, clone SMAP47. [AB019564]
CALM2	NM_001743	Homo sapiens calmodulin 2 (phosphorylase kinase, delta) (CALM2), mRNA [NM_001743]
FRZB	NM_001463	Homo sapiens frizzled-related protein (FRZB), mRNA [NM_001463]
COL9A3	NM_001853	Homo sapiens collagen, type IX, alpha 3 (COL9A3), mRNA [NM_001853]
BC090061	BC090061	Homo sapiens hypothetical protein DKFZp761H1710, mRNA (cDNA clone MGC:88636 IMAGE:6480507), complete cds. [BC090061]
BC006998	BC006998	Homo sapiens, clone IMAGE:4052494, mRNA. [BC006998]
EFEMP1	NM_004105	Homo sapiens EGF-containing fibulin-like extracellular matrix protein 1 (EFEMP1), transcript variant 1, mRNA [NM_004105]
LOC92196	NM_001017920	Homo sapiens similar to death-associated protein (LOC92196), mRNA [NM_001017920]
RPL31	NM_000993	Homo sapiens ribosomal protein L31 (RPL31), mRNA [NM_000993]
A_24_P852099	A_24_P852099	Unknown
FTH1	NM_002032	Homo sapiens ferritin, heavy polypeptide 1 (FTH1), mRNA [NM_002032]
RPL23A	NM_000984	Homo sapiens ribosomal protein L23a (RPL23A), mRNA [NM_000984]
RPS3A	NM_001006	Homo sapiens ribosomal protein S3A (RPS3A), mRNA [NM_001006]
LOC400055	ENST00000356196	PREDICTED: Homo sapiens similar to 60S ribosomal protein L26 (LOC646161), mRNA [XR_018048]
RPL30	NM_000989	Homo sapiens ribosomal protein L30 (RPL30), mRNA [NM_000989]
IGFBP7	NM_001553	Homo sapiens insulin-like growth factor binding protein 7 (IGFBP7), mRNA [NM_001553]
RPL39	NM_001000	Homo sapiens ribosomal protein L39 (RPL39), mRNA [NM_001000]
RPL41	NM_001035267	Homo sapiens ribosomal protein L41 (RPL41), transcript variant 2, mRNA [NM_001035267]
AY033611	AY033611	Homo sapiens placenta immunoregulatory factor PLIF mRNA, complete cds. [AY033611]
TIMP3	NM_000362	Homo sapiens TIMP metallopeptidase inhibitor 3 (Sorsby fundus dystrophy, pseudoinflammatory) (TIMP3), mRNA [NM_000362]
RPL37	NM_000997	Homo sapiens ribosomal protein L37 (RPL37), mRNA [NM_000997]
RPS27	NM_001030	Homo sapiens ribosomal protein S27 (metallopanstimulin 1) (RPS27), mRNA [NM_001030]
RPS11	NM_001015	Homo sapiens ribosomal protein S11 (RPS11), mRNA [NM_001015]
RPL11	NM_000975	Homo sapiens ribosomal protein L11 (RPL11), mRNA [NM_000975]
RPL9	NM_001024921	Homo sapiens ribosomal protein L9 (RPL9), transcript variant 2, mRNA [NM_001024921]
USP11	NM_004651	Homo sapiens ubiquitin specific peptidase 11 (USP11), mRNA [NM_004651]
RPS16	NM_001020	Homo sapiens ribosomal protein S16 (RPS16), mRNA [NM_001020]
CR593048	CR593048	full-length cDNA clone CS0DC002YJ17 of Neuroblastoma Cot 25-normalized of Homo sapiens (human). [CR593048]
SERPINF1	NM_002615	Homo sapiens serpin peptidase inhibitor, clade F (alpha-2 antiplasmin, pigment epithelium derived factor), member 1 (SERPINF1), mRNA [NM_002615]
RPL13	NM_033251	Homo sapiens ribosomal protein L13 (RPL13), transcript variant 2, mRNA [NM_033251]
RPS8	NM_001012	Homo sapiens ribosomal protein S8 (RPS8), mRNA [NM_001012]
RPS29	NM_001032	Homo sapiens ribosomal protein S29 (RPS29), transcript variant 1, mRNA [NM_001032]
RPL23	NM_000978	Homo sapiens ribosomal protein L23 (RPL23), mRNA [NM_000978]
RPL24	NM_000986	Homo sapiens ribosomal protein L24 (RPL24), mRNA [NM_000986]
RPS25	NM_001028	Homo sapiens ribosomal protein S25 (RPS25), mRNA [NM_001028]
ATP1A2	NM_000702	Homo sapiens ATPase, Na+/K+ transporting, alpha 2 (+) polypeptide (ATP1A2), mRNA [NM_000702]
TPT1	NM_003295	Homo sapiens tumor protein, translationally-controlled 1 (TPT1), mRNA [NM_003295]
C1orf198	NM_032800	Homo sapiens chromosome 1 open reading frame 198 (C1orf198), mRNA [NM_032800]
RPL10A	NM_007104	Homo sapiens ribosomal protein L10a (RPL10A), mRNA [NM_007104]
UBB	NM_018955	Homo sapiens ubiquitin B (UBB), mRNA [NM_018955]
RPS13	NM_001017	Homo sapiens ribosomal protein S13 (RPS13), mRNA [NM_001017]
RPL27A	NM_000990	Homo sapiens ribosomal protein L27a (RPL27A), mRNA [NM_000990]
B2M	NM_004048	Homo sapiens beta-2-microglobulin (B2M), mRNA [NM_004048]
RPL21	NM_000982	Homo sapiens ribosomal protein L21 (RPL21), mRNA [NM_000982]
A_24_P145787	A_24_P145787	Unknown
RPL32	NM_001007074	Homo sapiens ribosomal protein L32 (RPL32), transcript variant 3, mRNA [NM_001007074]
ACTB	NM_001101	Homo sapiens actin, beta (ACTB), mRNA [NM_001101]
COX7C	NM_001867	Homo sapiens cytochrome c oxidase subunit VIIc (COX7C), nuclear gene encoding mitochondrial protein, mRNA [NM_001867]
ENST00000337102	ENST00000337102	40S ribosomal protein S21. [Source:Uniprot/SWISSPROT;Acc:P63220] [ENST00000337102]
EIF1	NM_005801	Homo sapiens eukaryotic translation initiation factor 1 (EIF1), mRNA [NM_005801]
RPL31P10	XR_018695	PREDICTED: Homo sapiens similar to ribosomal protein L31 (LOC390283), mRNA [XR_018695]
RPS24	NM_001026	Homo sapiens ribosomal protein S24 (RPS24), transcript variant 2, mRNA [NM_001026]
RPL35	NM_007209	Homo sapiens ribosomal protein L35 (RPL35), mRNA [NM_007209]
RPL3	NM_000967	Homo sapiens ribosomal protein L3 (RPL3), transcript variant 1, mRNA [NM_000967]
RPL31P4	XR_018222	PREDICTED: Homo sapiens ribosomal protein L31 pseudogene 4 (RPL31P4), mRNA [XR_018222]
ND3	ENST00000361227	NADH-ubiquinone oxidoreductase chain 3 (EC 1.6.5.3) (NADH dehydrogenase subunit 3). [Source:Uniprot/SWISSPROT;Acc:P03897] [ENST00000361227]
AK097322	AK097322	Homo sapiens cDNA FLJ40003 fis, clone STOMA2003716. [AK097322]
GJA1	NM_000165	Homo sapiens gap junction protein, alpha 1, 43kDa (connexin 43) (GJA1), mRNA [NM_000165]
RPL36A	NM_021029	Homo sapiens ribosomal protein L36a (RPL36A), mRNA [NM_021029]
RPL13A	NM_012423	Homo sapiens ribosomal protein L13a (RPL13A), mRNA [NM_012423]
LDHA	NM_005566	Homo sapiens lactate dehydrogenase A (LDHA), mRNA [NM_005566]
RPL26	NM_000987	Homo sapiens ribosomal protein L26 (RPL26), mRNA [NM_000987]
RPS18	NM_022551	Homo sapiens ribosomal protein S18 (RPS18), mRNA [NM_022551]
RPL10	NM_006013	Homo sapiens ribosomal protein L10 (RPL10), mRNA [NM_006013]
ATP5E	NM_006886	Homo sapiens ATP synthase, H+ transporting, mitochondrial F1 complex, epsilon subunit (ATP5E), nuclear gene encoding mitochondrial protein, mRNA [NM_006886]
NDUFA4	NM_002489	Homo sapiens NADH dehydrogenase (ubiquinone) 1 alpha subcomplex, 4, 9kDa (NDUFA4), nuclear gene encoding mitochondrial protein, mRNA [NM_002489]
TMSL3	NM_183049	Homo sapiens thymosin-like 3 (TMSL3), mRNA [NM_183049]
LOC391595	XR_019529	PREDICTED: Homo sapiens similar to 60S ribosomal protein L32 (LOC391595), mRNA [XR_019529]
ENST00000340005	ENST00000340005	similar to 60S ribosomal protein L12 (LOC644202), mRNA [Source:RefSeq_dna;Acc:XR_016588] [ENST00000340005]
SGK	NM_005627	Homo sapiens serum/glucocorticoid regulated kinase (SGK), mRNA [NM_005627]
RPL34	NM_033625	Homo sapiens ribosomal protein L34 (RPL34), transcript variant 2, mRNA [NM_033625]
HLA-C	NM_002117	Homo sapiens major histocompatibility complex, class I, C (HLA-C), mRNA [NM_002117]
S100A6	NM_014624	Homo sapiens S100 calcium binding protein A6 (S100A6), mRNA [NM_014624]
A_24_P84408	A_24_P84408	Unknown
NGFRAP1	NM_014380	Homo sapiens nerve growth factor receptor (TNFRSF16) associated protein 1 (NGFRAP1), transcript variant 3, mRNA [NM_014380]
SOD1	NM_000454	Homo sapiens superoxide dismutase 1, soluble (amyotrophic lateral sclerosis 1 (adult)) (SOD1), mRNA [NM_000454]
A_24_P410256	A_24_P410256	Unknown
RPS17	NM_001021	Homo sapiens ribosomal protein S17 (RPS17), mRNA [NM_001021]
COX6A1	NM_004373	Homo sapiens cytochrome c oxidase subunit VIa polypeptide 1 (COX6A1), nuclear gene encoding mitochondrial protein, mRNA [NM_004373]
RPL14	NM_001034996	Homo sapiens ribosomal protein L14 (RPL14), transcript variant 1, mRNA [NM_001034996]
RPL12	NM_000976	Homo sapiens ribosomal protein L12 (RPL12), mRNA [NM_000976]
PEBP1	NM_002567	Homo sapiens phosphatidylethanolamine binding protein 1 (PEBP1), mRNA [NM_002567]
LOC391560	XR_016842	PREDICTED: Homo sapiens similar to 60S ribosomal protein L32 (LOC391560), mRNA [XR_016842]
RPL7A	NM_000972	Homo sapiens ribosomal protein L7a (RPL7A), mRNA [NM_000972]
RPLP0	NM_053275	Homo sapiens ribosomal protein, large, P0 (RPLP0), transcript variant 2, mRNA [NM_053275]
LOC731681	XR_015944	PREDICTED: Homo sapiens similar to 60S ribosomal protein L9 (LOC731681), mRNA [XR_015944]
RPS27A	NM_002954	Homo sapiens ribosomal protein S27a (RPS27A), mRNA [NM_002954]
GNG11	NM_004126	Homo sapiens guanine nucleotide binding protein (G protein), gamma 11 (GNG11), mRNA [NM_004126]
PPIA	NM_021130	Homo sapiens peptidylprolyl isomerase A (cyclophilin A) (PPIA), mRNA [NM_021130]
GPNMB	NM_001005340	Homo sapiens glycoprotein (transmembrane) nmb (GPNMB), transcript variant 1, mRNA [NM_001005340]
A_32_P128781	A_32_P128781	Unknown
LOC643932	XR_017289	PREDICTED: Homo sapiens similar to 40S ribosomal protein S3a (V-fos transformation effector protein) (LOC643932), mRNA [XR_017289]
RPS23	NM_001025	Homo sapiens ribosomal protein S23 (RPS23), mRNA [NM_001025]
BCAM	NM_005581	Homo sapiens basal cell adhesion molecule (Lutheran blood group) (BCAM), transcript variant 1, mRNA [NM_005581]
LOC730663	XM_001128309	PREDICTED: Homo sapiens similar to 60S ribosomal protein L23a (LOC730663), mRNA [XM_001128309]
TMC8	NM_152468	Homo sapiens transmembrane channel-like 8 (TMC8), mRNA [NM_152468]
ENST00000343149	ENST00000343149	Unknown
H3F3A	NM_002107	Homo sapiens H3 histone, family 3A (H3F3A), mRNA [NM_002107]
A_32_P25809	A_32_P25809	Unknown
LOC402214	XR_018574	PREDICTED: Homo sapiens hypothetical LOC402214 (LOC402214), mRNA [XR_018574]
ENST00000307437	ENST00000307437	PREDICTED: Homo sapiens similar to ribosomal protein S12 (LOC727997), mRNA [XM_001127053]
OAZ1	NM_004152	Homo sapiens ornithine decarboxylase antizyme 1 (OAZ1), mRNA [NM_004152]
ATP1B3	NM_001679	Homo sapiens ATPase, Na+/K+ transporting, beta 3 polypeptide (ATP1B3), mRNA [NM_001679]
LOC389404	XR_018133	PREDICTED: Homo sapiens similar to 60S ribosomal protein L9 (LOC389404), mRNA [XR_018133]
A_24_P221375	A_24_P221375	Unknown
RPL38	NM_000999	Homo sapiens ribosomal protein L38 (RPL38), transcript variant 1, mRNA [NM_000999]
RPS14	NM_001025071	Homo sapiens ribosomal protein S14 (RPS14), transcript variant 1, mRNA [NM_001025071]
RPS26	NM_001029	Homo sapiens ribosomal protein S26 (RPS26), mRNA [NM_001029]
RPS7	NM_001011	Homo sapiens ribosomal protein S7 (RPS7), mRNA [NM_001011]
ATP5L	NM_006476	Homo sapiens ATP synthase, H+ transporting, mitochondrial F0 complex, subunit G (ATP5L), nuclear gene encoding mitochondrial protein, mRNA [NM_006476]
CHCHD2	NM_016139	Homo sapiens coiled-coil-helix-coiled-coil-helix domain containing 2 (CHCHD2), mRNA [NM_016139]
LOC388401	XR_016879	PREDICTED: Homo sapiens similar to 60S ribosomal protein L7 (LOC388401), mRNA [XR_016879]
RPS2	NM_002952	Homo sapiens ribosomal protein S2 (RPS2), mRNA [NM_002952]
LOC641784	AW302767	xr55h07.x1 NCI_CGAP_Ov26 Homo sapiens cDNA clone IMAGE:2764093 3' similar to gb:X69181 60S RIBOSOMAL PROTEIN L31 (HUMAN);, mRNA sequence [AW302767]
LOC401022	BC030713	Homo sapiens hypothetical LOC401022, mRNA (cDNA clone IMAGE:4827714). [BC030713]
ABI3BP	NM_015429	Homo sapiens ABI gene family, member 3 (NESH) binding protein (ABI3BP), mRNA [NM_015429]
LOC729416	BG213931	RST33571 Athersys RAGE Library Homo sapiens cDNA, mRNA sequence [BG213931]
LOC389240	ENST00000240349	PREDICTED: Homo sapiens similar to nascent polypeptide-associated complex alpha polypeptide (LOC389240), mRNA [XM_371715]
ENST00000359713	ENST00000359713	60S ribosomal protein L12. [Source:Uniprot/SWISSPROT;Acc:P30050] [ENST00000359713]
RPS12	NM_001016	Homo sapiens ribosomal protein S12 (RPS12), mRNA [NM_001016]
CYP1B1	NM_000104	Homo sapiens cytochrome P450, family 1, subfamily B, polypeptide 1 (CYP1B1), mRNA [NM_000104]
RPS15	NM_001018	Homo sapiens ribosomal protein S15 (RPS15), mRNA [NM_001018]
LOC651591	XR_019079	PREDICTED: Homo sapiens similar to 60S ribosomal protein L7a (LOC651591), mRNA [XR_019079]
TMEM59	NM_004872	Homo sapiens transmembrane protein 59 (TMEM59), mRNA [NM_004872]
NACA	NM_005594	Homo sapiens nascent-polypeptide-associated complex alpha polypeptide (NACA), mRNA [NM_005594]
F5	NM_000130	Homo sapiens coagulation factor V (proaccelerin, labile factor) (F5), mRNA [NM_000130]
MIF	NM_002415	Homo sapiens macrophage migration inhibitory factor (glycosylation-inhibiting factor) (MIF), mRNA [NM_002415]
A_24_P127051	A_24_P127051	Unknown
GSTP1	NM_000852	Homo sapiens glutathione S-transferase pi (GSTP1), mRNA [NM_000852]
A_32_P86494	A_32_P86494	Unknown
NDUFB4	NM_004547	Homo sapiens NADH dehydrogenase (ubiquinone) 1 beta subcomplex, 4, 15kDa (NDUFB4), nuclear gene encoding mitochondrial protein, mRNA [NM_004547]
RPL18A	NM_000980	Homo sapiens ribosomal protein L18a (RPL18A), mRNA [NM_000980]
LOC648378	XR_018303	PREDICTED: Homo sapiens similar to ribosomal protein S14 (LOC648378), mRNA [XR_018303]
THC2504576	THC2504576	RL26_BOVIN (P61257) 60S ribosomal protein L26, complete [THC2504576]
DBI	NM_020548	Homo sapiens diazepam binding inhibitor (GABA receptor modulator, acyl-Coenzyme A binding protein) (DBI), transcript variant 1, mRNA [NM_020548]
EEF1D	NM_032378	Homo sapiens eukaryotic translation elongation factor 1 delta (guanine nucleotide exchange protein) (EEF1D), transcript variant 1, mRNA [NM_032378]
MGC70863	NM_203477	Homo sapiens similar to RPL23AP7 protein (MGC70863), transcript variant 1, mRNA [NM_203477]
A_24_P298238	A_24_P298238	Unknown
RPS21	BC018140	Homo sapiens ribosomal protein S21, mRNA (cDNA clone MGC:9438 IMAGE:3903320), complete cds. [BC018140]
LOC727835	XR_015189	PREDICTED: Homo sapiens similar to 60S ribosomal protein L9 (LOC727835), mRNA [XR_015189]
CD63	NM_001040034	Homo sapiens CD63 molecule (CD63), transcript variant 2, mRNA [NM_001040034]
LOC646875	XM_929836	PREDICTED: Homo sapiens similar to 60S ribosomal protein L12 (LOC646875), mRNA [XM_929836]
FTHL12	NR_002205	Homo sapiens ferritin, heavy polypeptide-like 12 (FTHL12) on chromosome 9 [NR_002205]
LOC731457	XR_015936	PREDICTED: Homo sapiens similar to ribosomal protein S27a (LOC731457), mRNA [XR_015936]
SLC25A3	NM_213611	Homo sapiens solute carrier family 25 (mitochondrial carrier; phosphate carrier), member 3 (SLC25A3), nuclear gene encoding mitochondrial protein, transcript variant 3, mRNA [NM_213611]
SCG5	NM_003020	Homo sapiens secretogranin V (7B2 protein) (SCG5), mRNA [NM_003020]
FAU	NM_001997	Homo sapiens Finkel-Biskis-Reilly murine sarcoma virus (FBR-MuSV) ubiquitously expressed (fox derived); ribosomal protein S30 (FAU), mRNA [NM_001997]
A_24_P315654	A_24_P315654	Unknown
RPL4	NM_000968	Homo sapiens ribosomal protein L4 (RPL4), mRNA [NM_000968]
LOC731170	XR_015402	PREDICTED: Homo sapiens similar to eukaryotic translation elongation factor 1 alpha 2 (LOC731170), mRNA [XR_015402]
LOC652558	XR_019386	PREDICTED: Homo sapiens similar to 60S ribosomal protein L7 (LOC652558), mRNA [XR_019386]
ENST00000334647	ENST00000334647	Thymosin-like 4. [Source:Uniprot/SPTREMBL;Acc:Q5T4B6] [ENST00000334647]
RPL6	NM_001024662	Homo sapiens ribosomal protein L6 (RPL6), transcript variant 1, mRNA [NM_001024662]
CD174733	CD174733	CD174733 AGENCOURT_13961604 NIH_MGC_172 Homo sapiens cDNA 5', mRNA sequence [CD174733]
ATP1B1	NM_001677	Homo sapiens ATPase, Na+/K+ transporting, beta 1 polypeptide (ATP1B1), transcript variant 1, mRNA [NM_001677]
GNAS	NM_001077489	Homo sapiens GNAS complex locus (GNAS), transcript variant 7, mRNA [NM_001077489]
CRYAB	NM_001885	Homo sapiens crystallin, alpha B (CRYAB), mRNA [NM_001885]
ITGAV	NM_002210	Homo sapiens integrin, alpha V (vitronectin receptor, alpha polypeptide, antigen CD51) (ITGAV), mRNA [NM_002210]
RPS19	NM_001022	Homo sapiens ribosomal protein S19 (RPS19), mRNA [NM_001022]
RPL17	NM_000985	Homo sapiens ribosomal protein L17 (RPL17), transcript variant 1, mRNA [NM_000985]
MYL6	NM_079423	Homo sapiens myosin, light chain 6, alkali, smooth muscle and non-muscle (MYL6), transcript variant 2, mRNA [NM_079423]
OPTC	NM_014359	Homo sapiens opticin (OPTC), mRNA [NM_014359]
RPL7	NM_000971	Homo sapiens ribosomal protein L7 (RPL7), mRNA [NM_000971]
LOC441876	XM_497657	PREDICTED: Homo sapiens similar to 40S ribosomal protein S16, transcript variant 1 (LOC441876), mRNA [XM_497657]
COX6C	NM_004374	Homo sapiens cytochrome c oxidase subunit VIc (COX6C), mRNA [NM_004374]
LDHB	NM_002300	Homo sapiens lactate dehydrogenase B (LDHB), mRNA [NM_002300]
NPM1	NM_002520	Homo sapiens nucleophosmin (nucleolar phosphoprotein B23, numatrin) (NPM1), transcript variant 1, mRNA [NM_002520]
RPL8	NM_000973	Homo sapiens ribosomal protein L8 (RPL8), transcript variant 1, mRNA [NM_000973]
LOC730902	XR_015600	PREDICTED: Homo sapiens similar to 60S ribosomal protein L7 (LOC730902), mRNA [XR_015600]
LOC729484	XR_016010	PREDICTED: Homo sapiens similar to 60S ribosomal protein L21 (LOC729484), mRNA [XR_016010]
LOC731688	XR_015992	PREDICTED: Homo sapiens similar to ribosomal protein L21 (LOC731688), mRNA [XR_015992]
RPL15	NM_002948	Homo sapiens ribosomal protein L15 (RPL15), mRNA [NM_002948]
TOMM7	NM_019059	Homo sapiens translocase of outer mitochondrial membrane 7 homolog (yeast) (TOMM7), mRNA [NM_019059]
LOC391845	XR_019476	PREDICTED: Homo sapiens similar to 40S ribosomal protein S15 (RIG protein) (LOC391845), mRNA [XR_019476]
C5orf32	NM_032412	Homo sapiens chromosome 5 open reading frame 32 (C5orf32), mRNA [NM_032412]
PTMA	NM_002823	Homo sapiens prothymosin, alpha (gene sequence 28) (PTMA), mRNA [NM_002823]
RPL28	NM_000991	Homo sapiens ribosomal protein L28 (RPL28), mRNA [NM_000991]
ZNF525	AK097037	Homo sapiens cDNA FLJ39718 fis, clone SMINT2013695. [AK097037]
LOC730773	XR_015445	PREDICTED: Homo sapiens similar to 60S ribosomal protein L7a (Surfeit locus protein 3) (LOC730773), mRNA [XR_015445]
A_32_P49392	A_32_P49392	Unknown
A_24_P135242	A_24_P135242	Unknown
A_23_P130187	A_23_P130187	Unknown
SLC23A2	NM_203327	Homo sapiens solute carrier family 23 (nucleobase transporters), member 2 (SLC23A2), transcript variant 2, mRNA [NM_203327]
SLC2A1	NM_006516	Homo sapiens solute carrier family 2 (facilitated glucose transporter), member 1 (SLC2A1), mRNA [NM_006516]
RPS15A	NM_001019	Homo sapiens ribosomal protein S15a (RPS15A), transcript variant 2, mRNA [NM_001019]
A_24_P306968	A_24_P306968	Unknown
UBA52	NM_001033930	Homo sapiens ubiquitin A-52 residue ribosomal protein fusion product 1 (UBA52), transcript variant 1, mRNA [NM_001033930]
COLEC12	NM_030781	Homo sapiens collectin sub-family member 12 (COLEC12), transcript variant II, mRNA [NM_030781]
A_24_P41339	A_24_P41339	Unknown
RPL36AL	NM_001001	Homo sapiens ribosomal protein L36a-like (RPL36AL), mRNA [NM_001001]
LOC389435	CD385156	AGENCOURT_14302370 NIH_MGC_173 Homo sapiens cDNA 5', mRNA sequence [CD385156]
PABPC1	NM_002568	Homo sapiens poly(A) binding protein, cytoplasmic 1 (PABPC1), mRNA [NM_002568]
LOC388621	XM_371243	PREDICTED: Homo sapiens similar to ribosomal protein L21 (LOC388621), mRNA [XM_371243]
LOC391655	XR_018405	PREDICTED: Homo sapiens similar to 60S ribosomal protein L17 (L23) (LOC391655), mRNA [XR_018405]
SKP1A	NM_006930	Homo sapiens S-phase kinase-associated protein 1A (p19A) (SKP1A), transcript variant 1, mRNA [NM_006930]
HSPA8	NM_006597	Homo sapiens heat shock 70kDa protein 8 (HSPA8), transcript variant 1, mRNA [NM_006597]
LOC391719	XR_019277	PREDICTED: Homo sapiens similar to ribosomal protein L19 (LOC391719), mRNA [XR_019277]
PRNP	NM_000311	Homo sapiens prion protein (p27-30) (Creutzfeldt-Jakob disease, Gerstmann-Strausler-Scheinker syndrome, fatal familial insomnia) (PRNP), transcript variant 1, mRNA [NM_000311]
A_24_P409681	A_24_P409681	Unknown
SPARCL1	NM_004684	Homo sapiens SPARC-like 1 (mast9, hevin) (SPARCL1), mRNA [NM_004684]
ITM2B	NM_021999	Homo sapiens integral membrane protein 2B (ITM2B), mRNA [NM_021999]
CTSK	NM_000396	Homo sapiens cathepsin K (CTSK), mRNA [NM_000396]
IGFBP5	NM_000599	Homo sapiens insulin-like growth factor binding protein 5 (IGFBP5), mRNA [NM_000599]
IFITM3	NM_021034	Homo sapiens interferon induced transmembrane protein 3 (1-8U) (IFITM3), mRNA [NM_021034]
C17orf45	NM_152350	Homo sapiens chromosome 17 open reading frame 45 (C17orf45), mRNA [NM_152350]
LOC442260	XR_019361	PREDICTED: Homo sapiens similar to 60S ribosomal protein L23a (LOC442260), mRNA [XR_019361]
SRP14	NM_003134	Homo sapiens signal recognition particle 14kDa (homologous Alu RNA binding protein) (SRP14), mRNA [NM_003134]
HIST3H3	NM_003493	Homo sapiens histone cluster 3, H3 (HIST3H3), mRNA [NM_003493]
CR615245	CR615245	full-length cDNA clone CL0BB022ZD10 of Neuroblastoma of Homo sapiens (human). [CR615245]
RP11-78J21.1	NM_001011724	Homo sapiens heterogeneous nuclear ribonucleoprotein A1-like (LOC144983), transcript variant 1, mRNA [NM_001011724]
BTF3	NM_001037637	Homo sapiens basic transcription factor 3 (BTF3), transcript variant 1, mRNA [NM_001037637]
A_24_P238426	A_24_P238426	Unknown
BC052613	BC052613	Homo sapiens cDNA clone MGC:59872 IMAGE:6301163, complete cds. [BC052613]
ISCU	NM_014301	Homo sapiens IscU iron-sulfur cluster scaffold homolog (E. coli) (ISCU), nuclear gene encoding mitochondrial protein, transcript variant 1, mRNA [NM_014301]
YBX1	NM_004559	Homo sapiens Y box binding protein 1 (YBX1), mRNA [NM_004559]
EIF3S3	NM_003756	Homo sapiens eukaryotic translation initiation factor 3, subunit 3 gamma, 40kDa (EIF3S3), mRNA [NM_003756]
ATP5O	NM_001697	Homo sapiens ATP synthase, H+ transporting, mitochondrial F1 complex, O subunit (oligomycin sensitivity conferring protein) (ATP5O), nuclear gene encoding mitochondrial protein, mRNA [NM_001697]
LOC648294	XR_018553	PREDICTED: Homo sapiens hypothetical LOC648294 (LOC648294), mRNA [XR_018553]
LOC652890	XR_019544	PREDICTED: Homo sapiens similar to 60S ribosomal protein L7 (LOC652890), mRNA [XR_019544]
A_24_P186764	A_24_P186764	Unknown
P4HB	AB062434	Homo sapiens mRNA for OK/SW-CL.24, complete cds. [AB062434]
ND2	ENST00000361453	NADH-ubiquinone oxidoreductase chain 2 (EC 1.6.5.3) (NADH dehydrogenase subunit 2). [Source:Uniprot/SWISSPROT;Acc:P03891] [ENST00000361453]
A_23_P210285	A_23_P210285	Unknown
TYR	NM_000372	Homo sapiens tyrosinase (oculocutaneous albinism IA) (TYR), mRNA [NM_000372]
NDUFA1	NM_004541	Homo sapiens NADH dehydrogenase (ubiquinone) 1 alpha subcomplex, 1, 7.5kDa (NDUFA1), nuclear gene encoding mitochondrial protein, mRNA [NM_004541]
A_24_P118874	A_24_P118874	Unknown
NDUFC1	NM_002494	Homo sapiens NADH dehydrogenase (ubiquinone) 1, subcomplex unknown, 1, 6kDa (NDUFC1), mRNA [NM_002494]
ENST00000383061	ENST00000383061	PREDICTED: Homo sapiens similar to myosin regulatory light chain-like (LOC642045), mRNA [XM_936114]
AF147412	AF147412	Homo sapiens full length insert cDNA clone YP59C02. [AF147412]
HSP90B1	NM_003299	Homo sapiens heat shock protein 90kDa beta (Grp94), member 1 (HSP90B1), mRNA [NM_003299]
A_24_P341376	A_24_P341376	Unknown
NDUFB2	NM_004546	Homo sapiens NADH dehydrogenase (ubiquinone) 1 beta subcomplex, 2, 8kDa (NDUFB2), nuclear gene encoding mitochondrial protein, mRNA [NM_004546]
TMSB4X	NM_021109	Homo sapiens thymosin, beta 4, X-linked (TMSB4X), mRNA [NM_021109]
CD81	NM_004356	Homo sapiens CD81 molecule (CD81), mRNA [NM_004356]
LOC440737	XM_496446	PREDICTED: Homo sapiens similar to 60S ribosomal protein L35 (LOC440737), mRNA [XM_496446]
USMG5	NM_032747	Homo sapiens upregulated during skeletal muscle growth 5 homolog (mouse) (USMG5), mRNA [NM_032747]
LOC646672	XR_018091	PREDICTED: Homo sapiens similar to ribosomal protein L15 (LOC646672), mRNA [XR_018091]
LOC402694	XM_069842	PREDICTED: Homo sapiens similar to ribosomal protein L15 (LOC402694), mRNA [XM_069842]
A_24_P341176	A_24_P341176	Unknown
XTP7	ENST00000252482	protein 7 transactivated by hepatitis B virus X antigen [Source:RefSeq_peptide;Acc:NP_612635] [ENST00000252482]
MTCH1	NM_014341	Homo sapiens mitochondrial carrier homolog 1 (C. elegans) (MTCH1), nuclear gene encoding mitochondrial protein, mRNA [NM_014341]
IGSF4	NM_014333	Homo sapiens immunoglobulin superfamily, member 4 (IGSF4), mRNA [NM_014333]
HSPC152	NM_016404	Homo sapiens hypothetical protein HSPC152 (HSPC152), mRNA [NM_016404]
HNRPA1	NM_031157	Homo sapiens heterogeneous nuclear ribonucleoprotein A1 (HNRPA1), transcript variant 2, mRNA [NM_031157]
ENST00000273844	ENST00000273844	PREDICTED: Homo sapiens similar to ribosomal protein S15a (LOC391656), mRNA [XM_373027]
AK025353	AK025353	Homo sapiens cDNA: FLJ21700 fis, clone COL09849, highly similar to HSU14972 Human ribosomal protein S10 mRNA. [AK025353]
ENST00000359449	ENST00000359449	Sequence 237 from Patent WO0220754. [AX721277]
THC2567891	THC2567891	Q6NXR8_HUMAN (Q6NXR8) Ribosomal protein S3a, partial (91%) [THC2567891]
MGP	NM_000900	Homo sapiens matrix Gla protein (MGP), mRNA [NM_000900]
LOC440093	NM_001013699	Homo sapiens similar to H3 histone, family 3B (LOC440093), mRNA [NM_001013699]
UCRC	NM_001003684	Homo sapiens ubiquinol-cytochrome c reductase complex (7.2 kD) (UCRC), transcript variant 2, mRNA [NM_001003684]
KLC3	BC025318	Homo sapiens kinesin light chain 3, mRNA (cDNA clone IMAGE:4310027), complete cds. [BC025318]
A_23_P58072	A_23_P58072	Unknown
LOC731222	XR_015830	PREDICTED: Homo sapiens similar to 40S ribosomal protein S15 (RIG protein) (LOC731222), mRNA [XR_015830]
RPL36	NM_015414	Homo sapiens ribosomal protein L36 (RPL36), transcript variant 2, mRNA [NM_015414]
ENST00000332696	ENST00000332696	similar to 60S ribosomal protein L23a (LOC644384), mRNA [Source:RefSeq_dna;Acc:XR_017413] [ENST00000332696]
CR609307	CR609307	full-length cDNA clone CS0DH003YG13 of T cells (Jurkat cell line) of Homo sapiens (human). [CR609307]
ATP6V0C	NM_001694	Homo sapiens ATPase, H+ transporting, lysosomal 16kDa, V0 subunit c (ATP6V0C), mRNA [NM_001694]
UQCRQ	NM_014402	Homo sapiens ubiquinol-cytochrome c reductase, complex III subunit VII, 9.5kDa (UQCRQ), nuclear gene encoding mitochondrial protein, mRNA [NM_014402]
CPE	NM_001873	Homo sapiens carboxypeptidase E (CPE), mRNA [NM_001873]
LOC127545	XM_060535	PREDICTED: Homo sapiens similar to ribosomal protein L18a (LOC127545), mRNA [XM_060535]
FAM128B	NM_025029	Homo sapiens family with sequence similarity 128, member B (FAM128B), mRNA [NM_025029]
ATP5H	NM_006356	Homo sapiens ATP synthase, H+ transporting, mitochondrial F0 complex, subunit d (ATP5H), nuclear gene encoding mitochondrial protein, transcript variant 1, mRNA [NM_006356]
NPC2	NM_006432	Homo sapiens Niemann-Pick disease, type C2 (NPC2), mRNA [NM_006432]
TSPAN3	NM_005724	Homo sapiens tetraspanin 3 (TSPAN3), transcript variant 1, mRNA [NM_005724]
SLC35E4	NM_001001479	Homo sapiens solute carrier family 35, member E4 (SLC35E4), mRNA [NM_001001479]
LOC441377	XM_496991	PREDICTED: Homo sapiens similar to 40S ribosomal protein S26 (LOC441377), mRNA [XM_496991]
MGC10814	BC004943	Homo sapiens hypothetical protein MGC10814, mRNA (cDNA clone MGC:10814 IMAGE:3613095), complete cds. [BC004943]
AQP1	NM_198098	Homo sapiens aquaporin 1 (Colton blood group) (AQP1), mRNA [NM_198098]
HMGN2	NM_005517	Homo sapiens high-mobility group nucleosomal binding domain 2 (HMGN2), mRNA [NM_005517]
PPAP2B	NM_003713	Homo sapiens phosphatidic acid phosphatase type 2B (PPAP2B), transcript variant 1, mRNA [NM_003713]
PPA1	NM_021129	Homo sapiens pyrophosphatase (inorganic) 1 (PPA1), mRNA [NM_021129]
TEGT	NM_003217	Homo sapiens testis enhanced gene transcript (BAX inhibitor 1) (TEGT), mRNA [NM_003217]
PDLIM3	NM_014476	Homo sapiens PDZ and LIM domain 3 (PDLIM3), mRNA [NM_014476]
A_24_P392436	A_24_P392436	Unknown
GAPDH	NM_002046	Homo sapiens glyceraldehyde-3-phosphate dehydrogenase (GAPDH), mRNA [NM_002046]
LOC441743	NM_001045548	Homo sapiens similar to C367G8.3 (novel protein similar to RPL23A (60S ribosomal protein L23A)) (LOC441743), mRNA [NM_001045548]
PCBP1	NM_006196	Homo sapiens poly(rC) binding protein 1 (PCBP1), mRNA [NM_006196]
MORF4L1	NM_206839	Homo sapiens mortality factor 4 like 1 (MORF4L1), transcript variant 2, mRNA [NM_206839]
CLSTN1	NM_001009566	Homo sapiens calsyntenin 1 (CLSTN1), transcript variant 1, mRNA [NM_001009566]
A_24_P33213	A_24_P33213	Unknown
LOC285260	XR_019376	PREDICTED: Homo sapiens similar to ribosomal protein L31 (LOC285260), mRNA [XR_019376]
ENST00000308989	ENST00000308989	PREDICTED: Homo sapiens similar to ribosomal protein L31 (LOC729005), mRNA [XM_001133428]
K-ALPHA-1	NM_006082	Homo sapiens alpha tubulin (K-ALPHA-1), mRNA [NM_006082]
THC2541331	THC2541331	HSU02032 ribosomal protein L23a {Homo sapiens} (exp=-1; wgp=0; cg=0), partial (71%) [THC2541331]
ENST00000359659	ENST00000359659	Q8BT90_MOUSE (Q8BT90) 10, 11 days embryo whole body cDNA, RIKEN full-length enriched library, clone:2810021H19 product:ribosomal protein S17, full insert sequence. (Fragment), partial (98%) [THC2555910]
FUT6	U27333	Human alpha (1,3) fucosyltransferase (FUT6) mRNA, major transcript I, complete cds. [U27333]
S100A4	NM_002961	Homo sapiens S100 calcium binding protein A4 (S100A4), transcript variant 1, mRNA [NM_002961]
RPL29	NM_000992	Homo sapiens ribosomal protein L29 (RPL29), mRNA [NM_000992]
MT1X	NM_005952	Homo sapiens metallothionein 1X (MT1X), mRNA [NM_005952]
LOC644236	XR_016633	PREDICTED: Homo sapiens similar to 60S ribosomal protein L7a (LOC644236), mRNA [XR_016633]
NDUFB1	NM_004545	Homo sapiens NADH dehydrogenase (ubiquinone) 1 beta subcomplex, 1, 7kDa (NDUFB1), mRNA [NM_004545]
UBL5	NM_024292	Homo sapiens ubiquitin-like 5 (UBL5), transcript variant 1, mRNA [NM_024292]
LHX2	NM_004789	Homo sapiens LIM homeobox 2 (LHX2), mRNA [NM_004789]
C4B	NM_001002029	Homo sapiens complement component 4B (Childo blood group) (C4B), mRNA [NM_001002029]
MT2A	NM_005953	Homo sapiens metallothionein 2A (MT2A), mRNA [NM_005953]
A_23_P347100	A_23_P347100	Unknown
GUK1	ENST00000366716	Guanylate kinase (EC 2.7.4.8) (GMP kinase). [Source:Uniprot/SWISSPROT;Acc:Q16774] [ENST00000366716]
A_24_P213073	A_24_P213073	Unknown
GPX4	NM_001039848	Homo sapiens glutathione peroxidase 4 (phospholipid hydroperoxidase) (GPX4), transcript variant 3, mRNA [NM_001039848]
PNRC1	NM_006813	Homo sapiens proline-rich nuclear receptor coactivator 1 (PNRC1), mRNA [NM_006813]
LOC389644	XR_018975	PREDICTED: Homo sapiens similar to ribosomal protein L5 (LOC389644), mRNA [XR_018975]
AK129956	AK129956	Homo sapiens cDNA FLJ26446 fis, clone KDN02743. [AK129956]
A_24_P298835	A_24_P298835	Unknown
ENST00000359115	ENST00000359115	RPL12 protein. [Source:Uniprot/SPTREMBL;Acc:Q6PB27] [ENST00000314394]
PPIAL4	NM_178230	Homo sapiens peptidylprolyl isomerase A (cyclophilin A)-like 4 (PPIAL4), mRNA [NM_178230]
A_24_P392195	A_24_P392195	Unknown
ENST00000339867	ENST00000339867	similar to Interferon-induced transmembrane protein 3 (Interferon-inducible protein 1-8U) (LOC650205), mRNA [Source:RefSeq_dna;Acc:XR_018421] [ENST00000339867]
LAGE3	NM_006014	Homo sapiens L antigen family, member 3 (LAGE3), mRNA [NM_006014]
A_24_P547010	A_24_P547010	Unknown
ENST00000372045	ENST00000372045	Chordin-like protein 1 precursor (Neuralin-1) (Ventroptin) (Neurogenesin-1). [Source:Uniprot/SWISSPROT;Acc:Q9BU40] [ENST00000372045]
NDUFC2	NM_004549	Homo sapiens NADH dehydrogenase (ubiquinone) 1, subcomplex unknown, 2, 14.5kDa (NDUFC2), mRNA [NM_004549]
SCD5	NM_001037582	Homo sapiens stearoyl-CoA desaturase 5 (SCD5), transcript variant 1, mRNA [NM_001037582]
FTL	NM_000146	Homo sapiens ferritin, light polypeptide (FTL), mRNA [NM_000146]
LOC401725	XR_019536	PREDICTED: Homo sapiens similar to 60S ribosomal protein L6 (TAX-responsive enhancer element-binding protein 107) (TAXREB107) (Neoplasm-related protein C140) (LOC401725), mRNA [XR_019536]
NUPR1	NM_001042483	Homo sapiens nuclear protein 1 (NUPR1), transcript variant 1, mRNA [NM_001042483]
EIF3S8	NM_001037808	Homo sapiens eukaryotic translation initiation factor 3, subunit 8, 110kDa (EIF3S8), transcript variant 2, mRNA [NM_001037808]
PSMB1	NM_002793	Homo sapiens proteasome (prosome, macropain) subunit, beta type, 1 (PSMB1), mRNA [NM_002793]
RPS10	NM_001014	Homo sapiens ribosomal protein S10 (RPS10), mRNA [NM_001014]
NOS1	NM_000620	Homo sapiens nitric oxide synthase 1 (neuronal) (NOS1), mRNA [NM_000620]
LOC401859	XR_017566	PREDICTED: Homo sapiens similar to peptidylprolyl isomerase A isoform 1 (LOC401859), mRNA [XR_017566]
PDIA3	NM_005313	Homo sapiens protein disulfide isomerase family A, member 3 (PDIA3), mRNA [NM_005313]
LOC644937	XM_928025	PREDICTED: Homo sapiens similar to 60S ribosomal protein L10 (QM protein) (Tumor suppressor QM) (Laminin receptor homolog) (LOC644937), mRNA [XM_928025]
EEF1A1	NM_001402	Homo sapiens eukaryotic translation elongation factor 1 alpha 1 (EEF1A1), mRNA [NM_001402]
C15orf21	NM_001005266	Homo sapiens chromosome 15 open reading frame 21 (C15orf21), transcript variant 1, mRNA [NM_001005266]
ENST00000383620	ENST00000383620	major histocompatibility complex, class I, H (pseudogene) (HLA-H) on chromosome 6 [Source:RefSeq_dna;Acc:NR_001434] [ENST00000383620]
C16orf35	NM_001039476	Homo sapiens chromosome 16 open reading frame 35 (C16orf35), transcript variant 2, mRNA [NM_001039476]
LOC341412	XR_016541	PREDICTED: Homo sapiens hypothetical LOC341412 (LOC341412), mRNA [XR_016541]
LOC341511	ENST00000237840	PREDICTED: Homo sapiens similar to 60S ribosomal protein L23a (LOC341511), mRNA [XM_292109]
MT1H	NM_005951	Homo sapiens metallothionein 1H (MT1H), mRNA [NM_005951]
C6orf48	NM_001040437	Homo sapiens chromosome 6 open reading frame 48 (C6orf48), transcript variant 1, mRNA [NM_001040437]
DKK3	NM_015881	Homo sapiens dickkopf homolog 3 (Xenopus laevis) (DKK3), transcript variant 1, mRNA [NM_015881]
NDUFB9	NM_005005	Homo sapiens NADH dehydrogenase (ubiquinone) 1 beta subcomplex, 9, 22kDa (NDUFB9), mRNA [NM_005005]
ANXA5	NM_001154	Homo sapiens annexin A5 (ANXA5), mRNA [NM_001154]
C11orf31	NM_170746	Homo sapiens chromosome 11 open reading frame 31 (C11orf31), mRNA [NM_170746]
APLP2	NM_001642	Homo sapiens amyloid beta (A4) precursor-like protein 2 (APLP2), mRNA [NM_001642]
SEC61B	NM_006808	Homo sapiens Sec61 beta subunit (SEC61B), mRNA [NM_006808]
LOC389127	XR_017671	PREDICTED: Homo sapiens similar to 40S ribosomal protein S10 (LOC389127), mRNA [XR_017671]
LOC730747	XR_015398	PREDICTED: Homo sapiens similar to 60S ribosomal protein L14 (CAG-ISL 7) (LOC730747), mRNA [XR_015398]
A_24_P127082	A_24_P127082	Unknown
AHNAK	NM_001620	Homo sapiens AHNAK nucleoprotein (desmoyokin) (AHNAK), transcript variant 1, mRNA [NM_001620]
REEP5	NM_005669	Homo sapiens receptor accessory protein 5 (REEP5), mRNA [NM_005669]
A_24_P323805	A_24_P323805	Unknown
ENST00000361800	ENST00000361800	Unknown
SHFM1	NM_006304	Homo sapiens split hand/foot malformation (ectrodactyly) type 1 (SHFM1), mRNA [NM_006304]
A_24_P587803	A_24_P587803	Unknown
NDUFA6	NM_002490	Homo sapiens NADH dehydrogenase (ubiquinone) 1 alpha subcomplex, 6, 14kDa (NDUFA6), nuclear gene encoding mitochondrial protein, mRNA [NM_002490]
LOC645161	XM_928198	PREDICTED: Homo sapiens similar to 60S ribosomal protein L12 (LOC645161), mRNA [XM_928198]
DDX5	NM_004396	Homo sapiens DEAD (Asp-Glu-Ala-Asp) box polypeptide 5 (DDX5), mRNA [NM_004396]
LOC654170	XR_019059	PREDICTED: Homo sapiens similar to 40S ribosomal protein S16 (LOC654170), mRNA [XR_019059]
A_24_P650893	A_24_P650893	Unknown
A_24_P170147	A_24_P170147	Unknown
LOC402176	NM_001011538	Homo sapiens similar to 60S ribosomal protein L21 (LOC402176), mRNA [NM_001011538]
DYNLL1	NM_001037494	Homo sapiens dynein, light chain, LC8-type 1 (DYNLL1), transcript variant 1, mRNA [NM_001037494]
C14orf2	NM_004894	Homo sapiens chromosome 14 open reading frame 2 (C14orf2), mRNA [NM_004894]
LOC392497	XR_018138	PREDICTED: Homo sapiens similar to 40S ribosomal protein S6 (LOC392497), mRNA [XR_018138]
HERPUD1	NM_014685	Homo sapiens homocysteine-inducible, endoplasmic reticulum stress-inducible, ubiquitin-like domain member 1 (HERPUD1), transcript variant 1, mRNA [NM_014685]
LOC391126	XR_019504	PREDICTED: Homo sapiens similar to 60S ribosomal protein L26 (Silica-induced gene 20 protein) (SIG-20) (LOC391126), mRNA [XR_019504]
ENST00000331979	ENST00000331979	PREDICTED: Homo sapiens similar to 60S ribosomal protein L29 (Cell surface heparin-binding protein HIP) (LOC730837), mRNA [XR_015551]
A_24_P608790	A_24_P608790	Unknown
PSMB4	NM_002796	Homo sapiens proteasome (prosome, macropain) subunit, beta type, 4 (PSMB4), mRNA [NM_002796]
CEBPB	NM_005194	Homo sapiens CCAAT/enhancer binding protein (C/EBP), beta (CEBPB), mRNA [NM_005194]
PXN	BC052611	Homo sapiens paxillin, mRNA (cDNA clone MGC:59724 IMAGE:6252827), complete cds. [BC052611]
RPL18	NM_000979	Homo sapiens ribosomal protein L18 (RPL18), mRNA [NM_000979]
C20orf52	NM_080748	Homo sapiens chromosome 20 open reading frame 52 (C20orf52), nuclear gene encoding mitochondrial protein, mRNA [NM_080748]
BC062739	BC062739	Homo sapiens cDNA clone IMAGE:4270911, partial cds. [BC062739]
COX4I1	NM_001861	Homo sapiens cytochrome c oxidase subunit IV isoform 1 (COX4I1), mRNA [NM_001861]
CTSF	NM_003793	Homo sapiens cathepsin F (CTSF), mRNA [NM_003793]
CYB5R3	NM_007326	Homo sapiens cytochrome b5 reductase 3 (CYB5R3), transcript variant S, mRNA [NM_007326]
LOC388524	NM_001005472	Homo sapiens similar to Laminin receptor 1 (LOC388524), mRNA [NM_001005472]
ENST00000317051	ENST00000317051	similar to 60S ribosomal protein L7a (Surfeit locus protein 3) (LOC645846), mRNA [Source:RefSeq_dna;Acc:XR_017017] [ENST00000317051]
A_24_P41979	A_24_P41979	Unknown
A_24_P234871	A_24_P234871	Unknown
LOC646119	XM_929084	PREDICTED: Homo sapiens similar to ribosomal protein S8 (LOC646119), mRNA [XM_929084]
GTF2I	NM_032999	Homo sapiens general transcription factor II, i (GTF2I), transcript variant 1, mRNA [NM_032999]
TMEM14C	NM_016462	Homo sapiens transmembrane protein 14C (TMEM14C), mRNA [NM_016462]
CCNI	NM_006835	Homo sapiens cyclin I (CCNI), mRNA [NM_006835]
NFKBIA	NM_020529	Homo sapiens nuclear factor of kappa light polypeptide gene enhancer in B-cells inhibitor, alpha (NFKBIA), mRNA [NM_020529]
RP3-377H14.5	AK092748	Homo sapiens cDNA FLJ35429 fis, clone SMINT2002126. [AK092748]
A_24_P350008	A_24_P350008	Unknown
LOC344423	AK124741	Homo sapiens cDNA FLJ42751 fis, clone BRAWH3000491, moderately similar to 40S ribosomal protein S12. [AK124741]
SCOTIN	NM_016479	Homo sapiens scotin (SCOTIN), mRNA [NM_016479]
BE890041	BE890041	601512310F1 NIH_MGC_71 Homo sapiens cDNA clone IMAGE:3913659 5', mRNA sequence [BE890041]
SLC13A4	NM_012450	Homo sapiens solute carrier family 13 (sodium/sulfate symporters), member 4 (SLC13A4), mRNA [NM_012450]
PSME2	NM_002818	Homo sapiens proteasome (prosome, macropain) activator subunit 2 (PA28 beta) (PSME2), mRNA [NM_002818]
DAZAP2	NM_014764	Homo sapiens DAZ associated protein 2 (DAZAP2), mRNA [NM_014764]
LOC402562	XM_208373	PREDICTED: Homo sapiens similar to Heterogeneous nuclear ribonucleoprotein A1 (Helix-destabilizing protein) (Single-strand binding protein) (hnRNP core protein A1) (HDP-1) (Topoisomerase-inhibitor suppressed) (LOC402562), mRNA [XM_208373]
C14orf156	NM_031210	Homo sapiens chromosome 14 open reading frame 156 (C14orf156), mRNA [NM_031210]
S100B	NM_006272	Homo sapiens S100 calcium binding protein B (S100B), mRNA [NM_006272]
NDUFB8	NM_005004	Homo sapiens NADH dehydrogenase (ubiquinone) 1 beta subcomplex, 8, 19kDa (NDUFB8), mRNA [NM_005004]
BEX2	NM_032621	Homo sapiens brain expressed X-linked 2 (BEX2), mRNA [NM_032621]
LOC652328	XR_019472	PREDICTED: Homo sapiens similar to ribosomal protein L21 (LOC652328), mRNA [XR_019472]
NME2	NM_002512	Homo sapiens non-metastatic cells 2, protein (NM23B) expressed in (NME2), transcript variant 1, mRNA [NM_002512]
SEPP1	NM_005410	Homo sapiens selenoprotein P, plasma, 1 (SEPP1), mRNA [NM_005410]
NR2F1	NM_005654	Homo sapiens nuclear receptor subfamily 2, group F, member 1 (NR2F1), mRNA [NM_005654]
A_24_P177634	A_24_P177634	Unknown
HES1	NM_005524	Homo sapiens hairy and enhancer of split 1, (Drosophila) (HES1), mRNA [NM_005524]
RPL23AP7	NR_000029	Homo sapiens ribosomal protein L23a pseudogene 7 (RPL23AP7) on chromosome 2 [NR_000029]
SREBF1	NM_001005291	Homo sapiens sterol regulatory element binding transcription factor 1 (SREBF1), transcript variant 1, mRNA [NM_001005291]
CASP9	NM_001229	Homo sapiens caspase 9, apoptosis-related cysteine peptidase (CASP9), transcript variant alpha, mRNA [NM_001229]
ISLR	NM_005545	Homo sapiens immunoglobulin superfamily containing leucine-rich repeat (ISLR), transcript variant 1, mRNA [NM_005545]
IFITM1	NM_003641	Homo sapiens interferon induced transmembrane protein 1 (9-27) (IFITM1), mRNA [NM_003641]
PCP4	NM_006198	Homo sapiens Purkinje cell protein 4 (PCP4), mRNA [NM_006198]
GCSH	NM_004483	Homo sapiens glycine cleavage system protein H (aminomethyl carrier) (GCSH), mRNA [NM_004483]
CALM1	NM_006888	Homo sapiens calmodulin 1 (phosphorylase kinase, delta) (CALM1), mRNA [NM_006888]
TMEM106C	NM_024056	Homo sapiens transmembrane protein 106C (TMEM106C), mRNA [NM_024056]
A_24_P367199	A_24_P367199	Unknown
GRM5	NM_000842	Homo sapiens glutamate receptor, metabotropic 5 (GRM5), mRNA [NM_000842]
YWHAB	NM_003404	Homo sapiens tyrosine 3-monooxygenase/tryptophan 5-monooxygenase activation protein, beta polypeptide (YWHAB), transcript variant 1, mRNA [NM_003404]
COMMD6	NM_203497	Homo sapiens COMM domain containing 6 (COMMD6), transcript variant 1, mRNA [NM_203497]
EDF1	NM_153200	Homo sapiens endothelial differentiation-related factor 1 (EDF1), transcript variant beta, mRNA [NM_153200]
ZFP36L2	NM_006887	Homo sapiens zinc finger protein 36, C3H type-like 2 (ZFP36L2), mRNA [NM_006887]
LOC150400	XR_019532	PREDICTED: Homo sapiens similar to 60S ribosomal protein L35 (LOC150400), mRNA [XR_019532]
LOC391132	XR_018883	PREDICTED: Homo sapiens similar to 60S ribosomal protein L29 (P23) (LOC391132), mRNA [XR_018883]
DPYSL2	NM_001386	Homo sapiens dihydropyrimidinase-like 2 (DPYSL2), mRNA [NM_001386]
THC2586959	THC2586959	1PK0_D Chain D, Crystal Structure Of The Ef3-Cam Complexed With Pmeapp. {Homo sapiens} (exp=-1; wgp=0; cg=0), partial (70%) [THC2586959]
DCT	NM_001922	Homo sapiens dopachrome tautomerase (dopachrome delta-isomerase, tyrosine-related protein 2) (DCT), mRNA [NM_001922]
EGR1	NM_001964	Homo sapiens early growth response 1 (EGR1), mRNA [NM_001964]
AES	NM_198969	Homo sapiens amino-terminal enhancer of split (AES), transcript variant 1, mRNA [NM_198969]
RPL22	NM_000983	Homo sapiens ribosomal protein L22 (RPL22), mRNA [NM_000983]
LMBRD1	NM_018368	Homo sapiens LMBR1 domain containing 1 (LMBRD1), mRNA [NM_018368]
A_24_P204454	A_24_P204454	Unknown
RHO	NM_000539	Homo sapiens rhodopsin (opsin 2, rod pigment) (retinitis pigmentosa 4, autosomal dominant) (RHO), mRNA [NM_000539]
DUT	NM_001025248	Homo sapiens dUTP pyrophosphatase (DUT), nuclear gene encoding mitochondrial protein, transcript variant 1, mRNA [NM_001025248]
A_24_P32207	A_24_P32207	Unknown
A_24_P307368	A_24_P307368	Unknown
CA2	NM_000067	Homo sapiens carbonic anhydrase II (CA2), mRNA [NM_000067]
NOTCH2	NM_024408	Homo sapiens Notch homolog 2 (Drosophila) (NOTCH2), mRNA [NM_024408]
ZNF680	NM_178558	Homo sapiens zinc finger protein 680 (ZNF680), mRNA [NM_178558]
ANAPC11	NM_001002244	Homo sapiens APC11 anaphase promoting complex subunit 11 homolog (yeast) (ANAPC11), transcript variant 1, mRNA [NM_001002244]
LOC732177	XR_015750	PREDICTED: Homo sapiens similar to peptidylprolyl isomerase A isoform 1 (LOC732177), mRNA [XR_015750]
MRPS6	NM_032476	Homo sapiens mitochondrial ribosomal protein S6 (MRPS6), nuclear gene encoding mitochondrial protein, mRNA [NM_032476]
EIF3S6IP	NM_016091	Homo sapiens eukaryotic translation initiation factor 3, subunit 6 interacting protein (EIF3S6IP), mRNA [NM_016091]
LOC392206	XR_018720	PREDICTED: Homo sapiens similar to ribosomal protein L10a (LOC392206), mRNA [XR_018720]
SLC15A4	NM_145648	Homo sapiens solute carrier family 15, member 4 (SLC15A4), mRNA [NM_145648]
BC062324	BC062324	Homo sapiens cDNA clone MGC:71446 IMAGE:5420082, complete cds. [BC062324]
RAXL1	NM_032753	Homo sapiens retina and anterior neural fold homeobox like 1 (RAXL1), mRNA [NM_032753]
FCGRT	NM_004107	Homo sapiens Fc fragment of IgG, receptor, transporter, alpha (FCGRT), mRNA [NM_004107]
RARRES2	NM_002889	Homo sapiens retinoic acid receptor responder (tazarotene induced) 2 (RARRES2), mRNA [NM_002889]
ATP1B2	NM_001678	Homo sapiens ATPase, Na+/K+ transporting, beta 2 polypeptide (ATP1B2), mRNA [NM_001678]
ATP5I	NM_007100	Homo sapiens ATP synthase, H+ transporting, mitochondrial F0 complex, subunit E (ATP5I), nuclear gene encoding mitochondrial protein, mRNA [NM_007100]
C20orf3	NM_020531	Homo sapiens chromosome 20 open reading frame 3 (C20orf3), mRNA [NM_020531]
BC065737	BC065737	Homo sapiens cDNA clone IMAGE:30404477, partial cds. [BC065737]
GABARAP	NM_007278	Homo sapiens GABA(A) receptor-associated protein (GABARAP), mRNA [NM_007278]
A_24_P918875	A_24_P918875	Unknown
LOC441641	XR_018808	PREDICTED: Homo sapiens similar to ribosomal protein L13A (LOC441641), mRNA [XR_018808]
PRDX5	NM_012094	Homo sapiens peroxiredoxin 5 (PRDX5), nuclear gene encoding mitochondrial protein, transcript variant 1, mRNA [NM_012094]
THC2785765	THC2785765	COX7B_HUMAN (P24311) Cytochrome c oxidase polypeptide VIIb, mitochondrial precursor , partial (78%) [THC2785765]
MYO1C	NM_033375	Homo sapiens myosin IC (MYO1C), mRNA [NM_033375]
LGALS3	NM_002306	Homo sapiens lectin, galactoside-binding, soluble, 3 (galectin 3) (LGALS3), transcript variant 1, mRNA [NM_002306]
MYEOV2	AF487338	Homo sapiens multiple myeloma overexpression gene 2 (MYEOV2) mRNA, complete cds. [AF487338]
SNHG5	NR_003038	Homo sapiens small nucleolar RNA host gene (non-protein coding) 5 (SNHG5) on chromosome 6 [NR_003038]
LAMP1	NM_005561	Homo sapiens lysosomal-associated membrane protein 1 (LAMP1), mRNA [NM_005561]
HSPD1	NM_002156	Homo sapiens heat shock 60kDa protein 1 (chaperonin) (HSPD1), nuclear gene encoding mitochondrial protein, transcript variant 1, mRNA [NM_002156]
LOC643981	XR_018444	PREDICTED: Homo sapiens similar to 40S ribosomal protein S3a (V-fos transformation effector protein) (LOC643981), mRNA [XR_018444]
SFRS3	NM_003017	Homo sapiens splicing factor, arginine/serine-rich 3 (SFRS3), mRNA [NM_003017]
NCL	NM_005381	Homo sapiens nucleolin (NCL), mRNA [NM_005381]
HINT1	NM_005340	Homo sapiens histidine triad nucleotide binding protein 1 (HINT1), mRNA [NM_005340]
HRASLS3	NM_007069	Homo sapiens HRAS-like suppressor 3 (HRASLS3), mRNA [NM_007069]
HSPB1	NM_001540	Homo sapiens heat shock 27kDa protein 1 (HSPB1), mRNA [NM_001540]
TPD52L1	NM_001003395	Homo sapiens tumor protein D52-like 1 (TPD52L1), transcript variant 2, mRNA [NM_001003395]
CTNNAL1	NM_003798	Homo sapiens catenin (cadherin-associated protein), alpha-like 1 (CTNNAL1), mRNA [NM_003798]
KRT18	NM_000224	Homo sapiens keratin 18 (KRT18), transcript variant 1, mRNA [NM_000224]
A_24_P724106	A_24_P724106	Unknown
NUDT4	NM_199040	Homo sapiens nudix (nucleoside diphosphate linked moiety X)-type motif 4 (NUDT4), transcript variant 2, mRNA [NM_199040]
NDUFA7	NM_005001	Homo sapiens NADH dehydrogenase (ubiquinone) 1 alpha subcomplex, 7, 14.5kDa (NDUFA7), mRNA [NM_005001]
THC2651723	THC2651723	HUMUBCP pro-ubiquitin {Homo sapiens} (exp=-1; wgp=0; cg=0), partial (39%) [THC2651723]
A_24_P375405	A_24_P375405	Unknown
A_24_P530977	A_24_P530977	Unknown
FZD4	NM_012193	Homo sapiens frizzled homolog 4 (Drosophila) (FZD4), mRNA [NM_012193]
CR619482	CR619482	full-length cDNA clone CS0DK012YM11 of HeLa cells Cot 25-normalized of Homo sapiens (human). [CR619482]
LOC554234	BC058160	Homo sapiens ribosomal protein L36a pseudogene, mRNA (cDNA clone MGC:71312 IMAGE:6259908), complete cds. [BC058160]
LOC646753	XM_929703	PREDICTED: Homo sapiens similar to 40S ribosomal protein S26 (LOC646753), mRNA [XM_929703]
ARF1	NM_001024227	Homo sapiens ADP-ribosylation factor 1 (ARF1), transcript variant 1, mRNA [NM_001024227]
TCEAL4	NM_024863	Homo sapiens transcription elongation factor A (SII)-like 4 (TCEAL4), transcript variant 1, mRNA [NM_024863]
GPI	NM_000175	Homo sapiens glucose phosphate isomerase (GPI), mRNA [NM_000175]
FAM107A	NM_007177	Homo sapiens family with sequence similarity 107, member A (FAM107A), transcript variant 1, mRNA [NM_007177]
A_24_P109614	A_24_P109614	Unknown
C20orf199	AY513723	Homo sapiens unknown protein 2 mRNA, complete cds. [AY513723]
LOC128192	XM_060887	PREDICTED: Homo sapiens similar to peptidylprolyl isomerase A isoform 1 (LOC128192), mRNA [XM_060887]
ENST00000308118	ENST00000308118	ribosomal protein S6 pseudogene 1 (RPS6P1), mRNA [Source:RefSeq_dna;Acc:XR_016837] [ENST00000308118]
ZNF493	NM_001076678	Homo sapiens zinc finger protein 493 (ZNF493), transcript variant 3, mRNA [NM_001076678]
A_24_P32836	A_24_P32836	Unknown
RPS3	NM_001005	Homo sapiens ribosomal protein S3 (RPS3), mRNA [NM_001005]
CDKN1C	NM_000076	Homo sapiens cyclin-dependent kinase inhibitor 1C (p57, Kip2) (CDKN1C), mRNA [NM_000076]
LOC732199	XR_015762	PREDICTED: Homo sapiens similar to 60S ribosomal protein L29 (Cell surface heparin-binding protein HIP) (LOC732199), mRNA [XR_015762]
A_24_P160920	A_24_P160920	Unknown
A_24_P101694	A_24_P101694	Unknown
RAN	NM_006325	Homo sapiens RAN, member RAS oncogene family (RAN), mRNA [NM_006325]
DCI	NM_001919	Homo sapiens dodecenoyl-Coenzyme A delta isomerase (3,2 trans-enoyl-Coenzyme A isomerase) (DCI), nuclear gene encoding mitochondrial protein, mRNA [NM_001919]
LOC283412	ENST00000284293	PREDICTED: Homo sapiens similar to 60S ribosomal protein L29 (Cell surface heparin-binding protein HIP) (LOC283412), mRNA [XM_497352]
SEPW1	NM_003009	Homo sapiens selenoprotein W, 1 (SEPW1), mRNA [NM_003009]
GABARAPL2	NM_007285	Homo sapiens GABA(A) receptor-associated protein-like 2 (GABARAPL2), mRNA [NM_007285]
PPT1	NM_000310	Homo sapiens palmitoyl-protein thioesterase 1 (ceroid-lipofuscinosis, neuronal 1, infantile) (PPT1), mRNA [NM_000310]
SELENBP1	NM_003944	Homo sapiens selenium binding protein 1 (SELENBP1), mRNA [NM_003944]
LOC392522	XR_018292	PREDICTED: Homo sapiens similar to ribosomal protein L18a (LOC392522), mRNA [XR_018292]
LOC730588	XR_015278	PREDICTED: Homo sapiens similar to suppressor of initiator codon mutations, related sequence 1 (LOC730588), mRNA [XR_015278]
ENST00000270031	ENST00000270031	interferon induced transmembrane protein 3 (1-8U) (IFITM3), mRNA [Source:RefSeq_dna;Acc:NM_021034] [ENST00000270031]
POLR2L	NM_021128	Homo sapiens polymerase (RNA) II (DNA directed) polypeptide L, 7.6kDa (POLR2L), mRNA [NM_021128]
BRP44L	NM_016098	Homo sapiens brain protein 44-like (BRP44L), mRNA [NM_016098]
ANKK1	NM_178510	Homo sapiens ankyrin repeat and kinase domain containing 1 (ANKK1), mRNA [NM_178510]
ILDR1	NM_175924	Homo sapiens immunoglobulin-like domain containing receptor 1 (ILDR1), mRNA [NM_175924]
TMEM85	NM_016454	Homo sapiens transmembrane protein 85 (TMEM85), mRNA [NM_016454]
LOC343851	XM_001131279	PREDICTED: Homo sapiens similar to 40S ribosomal protein S10 (LOC343851), mRNA [XM_001131279]
ND1	ENST00000361390	NADH-ubiquinone oxidoreductase chain 1 (EC 1.6.5.3) (NADH dehydrogenase subunit 1). [Source:Uniprot/SWISSPROT;Acc:P03886] [ENST00000361390]
AK091931	AK091931	Homo sapiens cDNA FLJ34612 fis, clone KIDNE2014170, highly similar to 40S RIBOSOMAL PROTEIN S4, X ISOFORM. [AK091931]
RCOR2	NM_173587	Homo sapiens REST corepressor 2 (RCOR2), mRNA [NM_173587]
HLA-B	NM_005514	Homo sapiens major histocompatibility complex, class I, B (HLA-B), mRNA [NM_005514]
EIF3S7	NM_003753	Homo sapiens eukaryotic translation initiation factor 3, subunit 7 zeta, 66/67kDa (EIF3S7), mRNA [NM_003753]
FAM129A	NM_052966	Homo sapiens family with sequence similarity 129, member A (FAM129A), transcript variant 2, mRNA [NM_052966]
GGT6	NM_153338	Homo sapiens gamma-glutamyltransferase 6 homolog (rat) (GGT6), mRNA [NM_153338]
ENST00000321566	ENST00000321566	PREDICTED: Homo sapiens similar to 60S ribosomal protein L7a, transcript variant 3 (LOC388474), mRNA [XM_938181]
HEBP1	NM_015987	Homo sapiens heme binding protein 1 (HEBP1), mRNA [NM_015987]
CXXC5	NM_016463	Homo sapiens CXXC finger 5 (CXXC5), mRNA [NM_016463]
PGK1	NM_000291	Homo sapiens phosphoglycerate kinase 1 (PGK1), mRNA [NM_000291]
LOC646161	XR_018048	PREDICTED: Homo sapiens similar to 60S ribosomal protein L26 (LOC646161), mRNA [XR_018048]
BC105283	BC105283	Homo sapiens cDNA clone IMAGE:4067106. [BC105283]
ATP5G2	NM_001002031	Homo sapiens ATP synthase, H+ transporting, mitochondrial F0 complex, subunit C2 (subunit 9) (ATP5G2), nuclear gene encoding mitochondrial protein, transcript variant 1, mRNA [NM_001002031]
CCDC72	AK126594	Homo sapiens cDNA FLJ44631 fis, clone BRACE2018443. [AK126594]
U2AF1	NM_001025204	Homo sapiens U2 small nuclear RNA auxiliary factor 1 (U2AF1), transcript variant c, mRNA [NM_001025204]
SEC11A	NM_014300	Homo sapiens SEC11 homolog A (S. cerevisiae) (SEC11A), mRNA [NM_014300]
A_24_P195257	A_24_P195257	Unknown
GULP1	NM_016315	Homo sapiens GULP, engulfment adaptor PTB domain containing 1 (GULP1), mRNA [NM_016315]
FOLR1	NM_016725	Homo sapiens folate receptor 1 (adult) (FOLR1), transcript variant 1, mRNA [NM_016725]
TBCA	NM_004607	Homo sapiens tubulin folding cofactor A (TBCA), mRNA [NM_004607]
PCID1	NM_006360	Homo sapiens PCI domain containing 1 (herpesvirus entry mediator) (PCID1), mRNA [NM_006360]
CYBRD1	NM_024843	Homo sapiens cytochrome b reductase 1 (CYBRD1), mRNA [NM_024843]
YWHAQ	NM_006826	Homo sapiens tyrosine 3-monooxygenase/tryptophan 5-monooxygenase activation protein, theta polypeptide (YWHAQ), mRNA [NM_006826]
LOC730850	XR_015255	PREDICTED: Homo sapiens similar to peptidylprolyl isomerase A isoform 1 (LOC730850), mRNA [XR_015255]
AKR1C1	NM_001353	Homo sapiens aldo-keto reductase family 1, member C1 (dihydrodiol dehydrogenase 1; 20-alpha (3-alpha)-hydroxysteroid dehydrogenase) (AKR1C1), mRNA [NM_001353]
CFI	NM_000204	Homo sapiens complement factor I (CFI), mRNA [NM_000204]
NDUFA8	NM_014222	Homo sapiens NADH dehydrogenase (ubiquinone) 1 alpha subcomplex, 8, 19kDa (NDUFA8), nuclear gene encoding mitochondrial protein, mRNA [NM_014222]
MKNK2	NM_017572	Homo sapiens MAP kinase interacting serine/threonine kinase 2 (MKNK2), transcript variant 1, mRNA [NM_017572]
LOC376693	BC030568	Homo sapiens hypothetical LOC376693, mRNA (cDNA clone MGC:45392 IMAGE:5526694), complete cds. [BC030568]
A_32_P212820	A_32_P212820	Unknown
RHOA	NM_001664	Homo sapiens ras homolog gene family, member A (RHOA), mRNA [NM_001664]
THC2782843	THC2782843	RL18A_HUMAN (Q02543) 60S ribosomal protein L18a, partial (89%) [THC2782843]
A_24_P212654	A_24_P212654	Unknown
2015-09-01	NM_004261	Homo sapiens 15 kDa selenoprotein (SEP15), transcript variant 1, mRNA [NM_004261]
EID1	NM_014335	Homo sapiens EP300 interacting inhibitor of differentiation 1 (EID1), mRNA [NM_014335]
HBXIP	NM_006402	Homo sapiens hepatitis B virus x interacting protein (HBXIP), mRNA [NM_006402]
A_24_P126902	A_24_P126902	Unknown
XIST	NR_001564	Homo sapiens X (inactive)-specific transcript (XIST) on chromosome X [NR_001564]
A_24_P367063	A_24_P367063	Unknown
ENST00000310391	ENST00000310391	Unknown
ABCA4	NM_000350	Homo sapiens ATP-binding cassette, sub-family A (ABC1), member 4 (ABCA4), mRNA [NM_000350]
UNQ501	NM_198536	Homo sapiens MBC3205 (UNQ501), mRNA [NM_198536]
DSP	NM_004415	Homo sapiens desmoplakin (DSP), transcript variant 1, mRNA [NM_004415]
C15orf24	NM_020154	Homo sapiens chromosome 15 open reading frame 24 (C15orf24), mRNA [NM_020154]
COX7A2L	NM_004718	Homo sapiens cytochrome c oxidase subunit VIIa polypeptide 2 like (COX7A2L), nuclear gene encoding mitochondrial protein, mRNA [NM_004718]
C20orf30	NM_001009924	Homo sapiens chromosome 20 open reading frame 30 (C20orf30), transcript variant 2, mRNA [NM_001009924]
SP100	NM_003113	Homo sapiens SP100 nuclear antigen (SP100), mRNA [NM_003113]
TPI1	NM_000365	Homo sapiens triosephosphate isomerase 1 (TPI1), mRNA [NM_000365]
A_24_P340886	A_24_P340886	Unknown
LEPREL1	NM_018192	Homo sapiens leprecan-like 1 (LEPREL1), mRNA [NM_018192]
FGFR1	NM_023110	Homo sapiens fibroblast growth factor receptor 1 (fms-related tyrosine kinase 2, Pfeiffer syndrome) (FGFR1), transcript variant 1, mRNA [NM_023110]
LOC652012	XR_019252	PREDICTED: Homo sapiens similar to 60S ribosomal protein L7a (Surfeit locus protein 3) (LOC652012), mRNA [XR_019252]
EIF4G2	NM_001418	Homo sapiens eukaryotic translation initiation factor 4 gamma, 2 (EIF4G2), transcript variant 1, mRNA [NM_001418]
PSME1	NM_006263	Homo sapiens proteasome (prosome, macropain) activator subunit 1 (PA28 alpha) (PSME1), transcript variant 1, mRNA [NM_006263]
COX17	NM_005694	Homo sapiens COX17 cytochrome c oxidase assembly homolog (S. cerevisiae) (COX17), nuclear gene encoding mitochondrial protein, mRNA [NM_005694]
HNRPM	NM_005968	Homo sapiens heterogeneous nuclear ribonucleoprotein M (HNRPM), transcript variant 1, mRNA [NM_005968]
RNF11	NM_014372	Homo sapiens ring finger protein 11 (RNF11), mRNA [NM_014372]
EMP2	NM_001424	Homo sapiens epithelial membrane protein 2 (EMP2), mRNA [NM_001424]
RRAGA	NM_006570	Homo sapiens Ras-related GTP binding A (RRAGA), mRNA [NM_006570]
LOC729313	XR_015971	PREDICTED: Homo sapiens similar to peptidylprolyl isomerase A isoform 1 (LOC729313), mRNA [XR_015971]
PTN	NM_002825	Homo sapiens pleiotrophin (heparin binding growth factor 8, neurite growth-promoting factor 1) (PTN), mRNA [NM_002825]
FBLN1	NM_006486	Homo sapiens fibulin 1 (FBLN1), transcript variant D, mRNA [NM_006486]
ACAT1	NM_000019	Homo sapiens acetyl-Coenzyme A acetyltransferase 1 (acetoacetyl Coenzyme A thiolase) (ACAT1), nuclear gene encoding mitochondrial protein, mRNA [NM_000019]
RAX	NM_013435	Homo sapiens retina and anterior neural fold homeobox (RAX), mRNA [NM_013435]
MRPS24	NM_032014	Homo sapiens mitochondrial ribosomal protein S24 (MRPS24), nuclear gene encoding mitochondrial protein, mRNA [NM_032014]
C12orf62	NM_032901	Homo sapiens chromosome 12 open reading frame 62 (C12orf62), mRNA [NM_032901]
TMEM142A	AK027372	Homo sapiens cDNA FLJ14466 fis, clone MAMMA1000416. [AK027372]
PDZD7	NM_024895	Homo sapiens PDZ domain containing 7 (PDZD7), mRNA [NM_024895]
ID3	NM_002167	Homo sapiens inhibitor of DNA binding 3, dominant negative helix-loop-helix protein (ID3), mRNA [NM_002167]
LOC158345	XR_017130	PREDICTED: Homo sapiens similar to ribosomal protein L4 (LOC158345), mRNA [XR_017130]
FGFBP2	NM_031950	Homo sapiens fibroblast growth factor binding protein 2 (FGFBP2), mRNA [NM_031950]
THC2572108	THC2572108	Q495B5_HUMAN (Q495B5) C15orf21 protein, partial (75%) [THC2572108]
A_24_P41250	A_24_P41250	Unknown
CD99	NM_002414	Homo sapiens CD99 molecule (CD99), mRNA [NM_002414]
RPL5	NM_000969	Homo sapiens ribosomal protein L5 (RPL5), mRNA [NM_000969]
SDCBP	NM_005625	Homo sapiens syndecan binding protein (syntenin) (SDCBP), transcript variant 1, mRNA [NM_005625]
A_24_P323778	A_24_P323778	Unknown
UQCRFS1	NM_006003	Homo sapiens ubiquinol-cytochrome c reductase, Rieske iron-sulfur polypeptide 1 (UQCRFS1), mRNA [NM_006003]
SNHG8	CR625561	full-length cDNA clone CS0DJ002YM03 of T cells (Jurkat cell line) Cot 10-normalized of Homo sapiens (human). [CR625561]
ATP5F1	NM_001688	Homo sapiens ATP synthase, H+ transporting, mitochondrial F0 complex, subunit B1 (ATP5F1), nuclear gene encoding mitochondrial protein, mRNA [NM_001688]
XRCC6	NM_001469	Homo sapiens X-ray repair complementing defective repair in Chinese hamster cells 6 (Ku autoantigen, 70kDa) (XRCC6), mRNA [NM_001469]
TSPYL1	NM_003309	Homo sapiens TSPY-like 1 (TSPYL1), mRNA [NM_003309]
TUBB2C	NM_006088	Homo sapiens tubulin, beta 2C (TUBB2C), mRNA [NM_006088]
ARF4	NM_001660	Homo sapiens ADP-ribosylation factor 4 (ARF4), mRNA [NM_001660]
UQCRH	M36647	Homo sapiens mitochondrial hinge protein precursor, mRNA, complete cds. [M36647]
HSP90AA2	NM_001040141	Homo sapiens heat shock protein 90kDa alpha (cytosolic), class A member 2 (HSP90AA2), mRNA [NM_001040141]
PIGY	NM_001042616	Homo sapiens phosphatidylinositol glycan anchor biosynthesis, class Y (PIGY), transcript variant 2, mRNA [NM_001042616]
PGRMC2	NM_006320	Homo sapiens progesterone receptor membrane component 2 (PGRMC2), mRNA [NM_006320]
SYNGR2	BC105992	Homo sapiens synaptogyrin 2, mRNA (cDNA clone MGC:102914 IMAGE:4746277), complete cds. [BC105992]
COX5B	NM_001862	Homo sapiens cytochrome c oxidase subunit Vb (COX5B), mRNA [NM_001862]
UQCRC2	NM_003366	Homo sapiens ubiquinol-cytochrome c reductase core protein II (UQCRC2), mRNA [NM_003366]
EIF3S6	NM_001568	Homo sapiens eukaryotic translation initiation factor 3, subunit 6 48kDa (EIF3S6), mRNA [NM_001568]
MT1A	NM_005946	Homo sapiens metallothionein 1A (functional) (MT1A), mRNA [NM_005946]
ZFAND5	NM_006007	Homo sapiens zinc finger, AN1-type domain 5 (ZFAND5), mRNA [NM_006007]
ENST00000361567	ENST00000361567	NADH-ubiquinone oxidoreductase chain 5 (EC 1.6.5.3) (NADH dehydrogenase subunit 5). [Source:Uniprot/SWISSPROT;Acc:P03915] [ENST00000361567]
MAGED1	AF217963	Homo sapiens NRAGE mRNA, complete cds. [AF217963]
TCEB1	NM_005648	Homo sapiens transcription elongation factor B (SIII), polypeptide 1 (15kDa, elongin C) (TCEB1), mRNA [NM_005648]
A_24_P366457	A_24_P366457	Unknown
LAMB1	NM_002291	Homo sapiens laminin, beta 1 (LAMB1), mRNA [NM_002291]
HSPA1A	NM_005345	Homo sapiens heat shock 70kDa protein 1A (HSPA1A), mRNA [NM_005345]
CUTA	NM_015921	Homo sapiens cutA divalent cation tolerance homolog (E. coli) (CUTA), transcript variant 2, mRNA [NM_015921]
EEF1B2	NM_001959	Homo sapiens eukaryotic translation elongation factor 1 beta 2 (EEF1B2), transcript variant 1, mRNA [NM_001959]
ACO2	NM_001098	Homo sapiens aconitase 2, mitochondrial (ACO2), nuclear gene encoding mitochondrial protein, mRNA [NM_001098]
CHI3L1	NM_001276	Homo sapiens chitinase 3-like 1 (cartilage glycoprotein-39) (CHI3L1), mRNA [NM_001276]
A_32_P15169	A_32_P15169	Unknown
VASN	NM_138440	Homo sapiens vasorin (VASN), mRNA [NM_138440]
MARCKS	NM_002356	Homo sapiens myristoylated alanine-rich protein kinase C substrate (MARCKS), mRNA [NM_002356]
CR603982	CR603982	full-length cDNA clone CS0DF021YL03 of Fetal brain of Homo sapiens (human). [CR603982]
NFE2L1	NM_003204	Homo sapiens nuclear factor (erythroid-derived 2)-like 1 (NFE2L1), mRNA [NM_003204]
KIAA1576	NM_020927	Homo sapiens KIAA1576 protein (KIAA1576), mRNA [NM_020927]
LOC650031	XR_018815	PREDICTED: Homo sapiens similar to peptidylprolyl isomerase A isoform 1 (LOC650031), mRNA [XR_018815]
EIF4A1	NM_001416	Homo sapiens eukaryotic translation initiation factor 4A, isoform 1 (EIF4A1), mRNA [NM_001416]
DKFZP686A01247	NM_014988	Homo sapiens hypothetical protein (DKFZP686A01247), mRNA [NM_014988]
ENST00000321614	ENST00000321614	TIGA1 (Chromosome 5 open reading frame 26). [Source:Uniprot/SPTREMBL;Acc:Q96Q82] [ENST00000321614]
LOC390306	XR_018135	PREDICTED: Homo sapiens hypothetical LOC390306 (LOC390306), mRNA [XR_018135]
ZC3H11A	NM_014827	Homo sapiens zinc finger CCCH-type containing 11A (ZC3H11A), mRNA [NM_014827]
A_24_P333112	A_24_P333112	Unknown
CSTB	NM_000100	Homo sapiens cystatin B (stefin B) (CSTB), mRNA [NM_000100]
A_24_P93452	A_24_P93452	Unknown
A_24_P375932	A_24_P375932	Unknown
VEGFB	NM_003377	Homo sapiens vascular endothelial growth factor B (VEGFB), mRNA [NM_003377]
HNRPC	NM_031314	Homo sapiens heterogeneous nuclear ribonucleoprotein C (C1/C2) (HNRPC), transcript variant 1, mRNA [NM_031314]
CR602285	CR602285	full-length cDNA clone CS0DI063YL16 of Placenta Cot 25-normalized of Homo sapiens (human). [CR602285]
THC2583971	THC2583971	Q5PR09_MOUSE (Q5PR09) Ribosomal protein L32, partial (87%) [THC2583971]
YWHAZ	NM_145690	Homo sapiens tyrosine 3-monooxygenase/tryptophan 5-monooxygenase activation protein, zeta polypeptide (YWHAZ), transcript variant 2, mRNA [NM_145690]
ENST00000287144	ENST00000287144	PREDICTED: Homo sapiens similar to 60S ribosomal protein L29 (Cell surface heparin-binding protein HIP) (LOC731796), mRNA [XM_001133762]
C14orf166	NM_016039	Homo sapiens chromosome 14 open reading frame 166 (C14orf166), mRNA [NM_016039]
LRRN1	NM_020873	Homo sapiens leucine rich repeat neuronal 1 (LRRN1), mRNA [NM_020873]
LOC731048	XR_015710	PREDICTED: Homo sapiens similar to 60S ribosomal protein L17 (L23) (LOC731048), mRNA [XR_015710]
NR4A1	NM_002135	Homo sapiens nuclear receptor subfamily 4, group A, member 1 (NR4A1), transcript variant 1, mRNA [NM_002135]
A_24_P238996	A_24_P238996	Unknown
VDAC2	NM_003375	Homo sapiens voltage-dependent anion channel 2 (VDAC2), mRNA [NM_003375]
NDUFA13	NM_015965	Homo sapiens NADH dehydrogenase (ubiquinone) 1 alpha subcomplex, 13 (NDUFA13), mRNA [NM_015965]
C1orf151	NM_001032363	Homo sapiens chromosome 1 open reading frame 151 (C1orf151), mRNA [NM_001032363]
SNRPE	NM_003094	Homo sapiens small nuclear ribonucleoprotein polypeptide E (SNRPE), mRNA [NM_003094]
THC2563387	THC2563387	CD676691 ho04g02.y1 Human Trabecular meshwork cDNA: hohphq Homo sapiens cDNA clone ho04g02 5', mRNA sequence [CD676691]
SEC11C	NM_033280	Homo sapiens SEC11 homolog C (S. cerevisiae) (SEC11C), mRNA [NM_033280]
EIF3S12	NM_013234	Homo sapiens eukaryotic translation initiation factor 3, subunit 12 (EIF3S12), mRNA [NM_013234]
TSPAN1	NM_005727	Homo sapiens tetraspanin 1 (TSPAN1), mRNA [NM_005727]
CDC42	NM_001039802	Homo sapiens cell division cycle 42 (GTP binding protein, 25kDa) (CDC42), transcript variant 3, mRNA [NM_001039802]
A_24_P229756	A_24_P229756	Unknown
NELL2	NM_006159	Homo sapiens NEL-like 2 (chicken) (NELL2), mRNA [NM_006159]
PECI	NM_206836	Homo sapiens peroxisomal D3,D2-enoyl-CoA isomerase (PECI), transcript variant 2, mRNA [NM_206836]
DSCR1L1	NM_005822	Homo sapiens Down syndrome critical region gene 1-like 1 (DSCR1L1), mRNA [NM_005822]
MAT2B	NM_182796	Homo sapiens methionine adenosyltransferase II, beta (MAT2B), transcript variant 2, mRNA [NM_182796]
HYPK	NM_016400	Homo sapiens Huntingtin interacting protein K (HYPK), mRNA [NM_016400]
RNH1	NM_002939	Homo sapiens ribonuclease/angiogenin inhibitor 1 (RNH1), transcript variant 1, mRNA [NM_002939]
RBM3	NM_001017430	Homo sapiens RNA binding motif (RNP1, RRM) protein 3 (RBM3), transcript variant 2, mRNA [NM_001017430]
MRPL20	NM_017971	Homo sapiens mitochondrial ribosomal protein L20 (MRPL20), nuclear gene encoding mitochondrial protein, mRNA [NM_017971]
CSNK1E	NM_152221	Homo sapiens casein kinase 1, epsilon (CSNK1E), transcript variant 1, mRNA [NM_152221]
APCDD1	NM_153000	Homo sapiens adenomatosis polyposis coli down-regulated 1 (APCDD1), mRNA [NM_153000]
A_24_P15502	A_24_P15502	Unknown
FANCC	BC034271	Homo sapiens Fanconi anemia, complementation group C, mRNA (cDNA clone IMAGE:4777682), with apparent retained intron. [BC034271]
NDUFA2	NM_002488	Homo sapiens NADH dehydrogenase (ubiquinone) 1 alpha subcomplex, 2, 8kDa (NDUFA2), mRNA [NM_002488]
SAT1	NM_002970	Homo sapiens spermidine/spermine N1-acetyltransferase 1 (SAT1), mRNA [NM_002970]
LOC649303	XR_018786	PREDICTED: Homo sapiens similar to ribosomal protein S10 (LOC649303), mRNA [XR_018786]
ABHD11	NM_031295	Homo sapiens abhydrolase domain containing 11 (ABHD11), transcript variant 4, mRNA [NM_031295]
SPCS1	NM_014041	Homo sapiens signal peptidase complex subunit 1 homolog (S. cerevisiae) (SPCS1), mRNA [NM_014041]
CXCR7	NM_001047841	Homo sapiens chemokine (C-X-C motif) receptor 7 (CXCR7), transcript variant 1, mRNA [NM_001047841]
BHLHB5	NM_152414	Homo sapiens basic helix-loop-helix domain containing, class B, 5 (BHLHB5), mRNA [NM_152414]
LOC202319	XR_016130	PREDICTED: Homo sapiens similar to peptidylprolyl isomerase A isoform 1 (LOC202319), mRNA [XR_016130]
FKBP9	NM_007270	Homo sapiens FK506 binding protein 9, 63 kDa (FKBP9), mRNA [NM_007270]
BC030112	BC030112	Homo sapiens cDNA clone IMAGE:4799578. [BC030112]
TUBA6	NM_032704	Homo sapiens tubulin, alpha 6 (TUBA6), mRNA [NM_032704]
NDUFB7	NM_004146	Homo sapiens NADH dehydrogenase (ubiquinone) 1 beta subcomplex, 7, 18kDa (NDUFB7), nuclear gene encoding mitochondrial protein, mRNA [NM_004146]
A_24_P101426	A_24_P101426	Unknown
ZNF395	NM_018660	Homo sapiens zinc finger protein 395 (ZNF395), mRNA [NM_018660]
HSD17B12	NM_016142	Homo sapiens hydroxysteroid (17-beta) dehydrogenase 12 (HSD17B12), mRNA [NM_016142]
CCT4	NM_006430	Homo sapiens chaperonin containing TCP1, subunit 4 (delta) (CCT4), mRNA [NM_006430]
NEDD8	NM_006156	Homo sapiens neural precursor cell expressed, developmentally down-regulated 8 (NEDD8), mRNA [NM_006156]
LAPTM4B	NM_018407	Homo sapiens lysosomal associated protein transmembrane 4 beta (LAPTM4B), mRNA [NM_018407]
MORF4L2	NM_012286	Homo sapiens mortality factor 4 like 2 (MORF4L2), mRNA [NM_012286]
TCP1	NM_030752	Homo sapiens t-complex 1 (TCP1), transcript variant 1, mRNA [NM_030752]
MRLC2	NM_033546	Homo sapiens myosin regulatory light chain MRLC2 (MRLC2), mRNA [NM_033546]
TKT	NM_001064	Homo sapiens transketolase (Wernicke-Korsakoff syndrome) (TKT), mRNA [NM_001064]
A_24_P418019	A_24_P418019	Unknown
LOC649233	XR_018843	PREDICTED: Homo sapiens similar to Keratin, type I cytoskeletal 18 (Cytokeratin-18) (CK-18) (Keratin-18) (K18) (LOC649233), mRNA [XR_018843]
LOC731113	XR_015663	PREDICTED: Homo sapiens hypothetical protein LOC731113 (LOC731113), mRNA [XR_015663]
GNB2L1	NM_006098	Homo sapiens guanine nucleotide binding protein (G protein), beta polypeptide 2-like 1 (GNB2L1), mRNA [NM_006098]
MAEA	NM_001017405	Homo sapiens macrophage erythroblast attacher (MAEA), transcript variant 1, mRNA [NM_001017405]
COX7A1	NM_001864	Homo sapiens cytochrome c oxidase subunit VIIa polypeptide 1 (muscle) (COX7A1), mRNA [NM_001864]
THC2675163	THC2675163	Q9Y655_HUMAN (Q9Y655) Myelin gene expression factor 2, partial (10%) [THC2675163]
MGLL	NM_007283	Homo sapiens monoglyceride lipase (MGLL), transcript variant 1, mRNA [NM_007283]
MRPL51	NM_016497	Homo sapiens mitochondrial ribosomal protein L51 (MRPL51), nuclear gene encoding mitochondrial protein, mRNA [NM_016497]
A_24_P878388	A_24_P878388	Unknown
NDUFV2	NM_021074	Homo sapiens NADH dehydrogenase (ubiquinone) flavoprotein 2, 24kDa (NDUFV2), mRNA [NM_021074]
ETFB	NM_001014763	Homo sapiens electron-transfer-flavoprotein, beta polypeptide (ETFB), transcript variant 2, mRNA [NM_001014763]
SELM	NM_080430	Homo sapiens selenoprotein M (SELM), mRNA [NM_080430]
TMEM4	NM_014255	Homo sapiens transmembrane protein 4 (TMEM4), mRNA [NM_014255]
THC2506377	THC2506377	HSU02032 ribosomal protein L23a {Homo sapiens} (exp=-1; wgp=0; cg=0), partial (92%) [THC2506377]
NP1165618	NP1165618	GB|AL832534.1|AL832534.1 Homo sapiens mRNA; cDNA DKFZp547I2016 (from clone DKFZp547I2016) [NP1165618]
LOC391102	XR_018430	PREDICTED: Homo sapiens similar to 60S acidic ribosomal protein P0 (L10E) (LOC391102), mRNA [XR_018430]
GRN	NM_002087	Homo sapiens granulin (GRN), mRNA [NM_002087]
ZNF430	NM_025189	Homo sapiens zinc finger protein 430 (ZNF430), mRNA [NM_025189]
LOC650650	XR_018510	PREDICTED: Homo sapiens similar to ribosomal protein S5 (LOC650650), mRNA [XR_018510]
SPARC	NM_003118	Homo sapiens secreted protein, acidic, cysteine-rich (osteonectin) (SPARC), mRNA [NM_003118]
HCN2	NM_001194	Homo sapiens hyperpolarization activated cyclic nucleotide-gated potassium channel 2 (HCN2), mRNA [NM_001194]
SUMO2	NM_006937	Homo sapiens SMT3 suppressor of mif two 3 homolog 2 (S. cerevisiae) (SUMO2), transcript variant 1, mRNA [NM_006937]
NACAP1	NR_002182	Homo sapiens nascent-polypeptide-associated complex alpha polypeptide pseudogene 1 (NACAP1) on chromosome 8 [NR_002182]
HNRPA3	NM_194247	Homo sapiens heterogeneous nuclear ribonucleoprotein A3 (HNRPA3), mRNA [NM_194247]
TXN	NM_003329	Homo sapiens thioredoxin (TXN), mRNA [NM_003329]
TMSB10	NM_021103	Homo sapiens thymosin, beta 10 (TMSB10), mRNA [NM_021103]
MBNL2	NM_144778	Homo sapiens muscleblind-like 2 (Drosophila) (MBNL2), transcript variant 1, mRNA [NM_144778]
PRELP	NM_002725	Homo sapiens proline/arginine-rich end leucine-rich repeat protein (PRELP), transcript variant 1, mRNA [NM_002725]
GPR177	NM_024911	Homo sapiens G protein-coupled receptor 177 (GPR177), transcript variant 1, mRNA [NM_024911]
GLRX5	NM_016417	Homo sapiens glutaredoxin 5 homolog (S. cerevisiae) (GLRX5), mRNA [NM_016417]
SPINT2	NM_021102	Homo sapiens serine peptidase inhibitor, Kunitz type, 2 (SPINT2), mRNA [NM_021102]
HNRPD	NM_031370	Homo sapiens heterogeneous nuclear ribonucleoprotein D (AU-rich element RNA binding protein 1, 37kDa) (HNRPD), transcript variant 1, mRNA [NM_031370]
GNGT1	NM_021955	Homo sapiens guanine nucleotide binding protein (G protein), gamma transducing activity polypeptide 1 (GNGT1), mRNA [NM_021955]
LOC391701	XR_018509	PREDICTED: Homo sapiens similar to ribosomal protein S23 (LOC391701), mRNA [XR_018509]
MRPS21	NM_031901	Homo sapiens mitochondrial ribosomal protein S21 (MRPS21), nuclear gene encoding mitochondrial protein, transcript variant 1, mRNA [NM_031901]
A_24_P913961	A_24_P913961	Unknown
KIAA1797	NM_017794	Homo sapiens KIAA1797 (KIAA1797), mRNA [NM_017794]
ENST00000237763	ENST00000237763	Transcription factor BTF3 homolog 1 (Basic transcription factor 3-like 1). [Source:Uniprot/SWISSPROT;Acc:Q13890] [ENST00000237763]
NTAN1	NM_173474	Homo sapiens N-terminal asparagine amidase (NTAN1), mRNA [NM_173474]
IRF2BP2	NM_182972	Homo sapiens interferon regulatory factor 2 binding protein 2 (IRF2BP2), transcript variant 1, mRNA [NM_182972]
DAD1	NM_001344	Homo sapiens defender against cell death 1 (DAD1), mRNA [NM_001344]
THC2666804	THC2666804	Q8WVI0_HUMAN (Q8WVI0) LOC440957 protein (Fragment), partial (16%) [THC2666804]
PSMD4	NM_153822	Homo sapiens proteasome (prosome, macropain) 26S subunit, non-ATPase, 4 (PSMD4), transcript variant 2, mRNA [NM_153822]
RNF7	NM_014245	Homo sapiens ring finger protein 7 (RNF7), transcript variant 1, mRNA [NM_014245]
A_24_P144163	A_24_P144163	Unknown
C1orf122	NM_198446	Homo sapiens chromosome 1 open reading frame 122 (C1orf122), mRNA [NM_198446]
A_24_P204144	A_24_P204144	Unknown
HBB	NM_000518	Homo sapiens hemoglobin, beta (HBB), mRNA [NM_000518]
REPIN1	NM_014374	Homo sapiens replication initiator 1 (REPIN1), transcript variant 2, mRNA [NM_014374]
A_24_P281304	A_24_P281304	Unknown
C1S	NM_001734	Homo sapiens complement component 1, s subcomponent (C1S), transcript variant 1, mRNA [NM_001734]
RAD21	NM_006265	Homo sapiens RAD21 homolog (S. pombe) (RAD21), mRNA [NM_006265]
PNMA1	NM_006029	Homo sapiens paraneoplastic antigen MA1 (PNMA1), mRNA [NM_006029]
SNRPD2	NM_177542	Homo sapiens small nuclear ribonucleoprotein D2 polypeptide 16.5kDa (SNRPD2), transcript variant 2, mRNA [NM_177542]
STMN1	NM_203401	Homo sapiens stathmin 1/oncoprotein 18 (STMN1), transcript variant 1, mRNA [NM_203401]
MXRA8	NM_032348	Homo sapiens matrix-remodelling associated 8 (MXRA8), mRNA [NM_032348]
SPON1	NM_006108	Homo sapiens spondin 1, extracellular matrix protein (SPON1), mRNA [NM_006108]
S100A13	NM_001024210	Homo sapiens S100 calcium binding protein A13 (S100A13), transcript variant 1, mRNA [NM_001024210]
LOC402219	XR_018554	PREDICTED: Homo sapiens similar to ribosomal protein L5 (LOC402219), mRNA [XR_018554]
A_32_P22989	A_32_P22989	Unknown
HLA-E	NM_005516	Homo sapiens major histocompatibility complex, class I, E (HLA-E), mRNA [NM_005516]
VTI1B	NM_006370	Homo sapiens vesicle transport through interaction with t-SNAREs homolog 1B (yeast) (VTI1B), mRNA [NM_006370]
DDR1	NM_013993	Homo sapiens discoidin domain receptor family, member 1 (DDR1), transcript variant 1, mRNA [NM_013993]
LOC644029	XR_019233	PREDICTED: Homo sapiens similar to 60S ribosomal protein L7a (LOC644029), mRNA [XR_019233]
ENST00000310218	ENST00000310218	PREDICTED: Homo sapiens similar to large subunit ribosomal protein L36a (LOC729621), mRNA [XM_001133900]
MRPS18B	NM_014046	Homo sapiens mitochondrial ribosomal protein S18B (MRPS18B), nuclear gene encoding mitochondrial protein, mRNA [NM_014046]
ENST00000247761	ENST00000247761	Unknown
THEM5	NM_182578	Homo sapiens thioesterase superfamily member 5 (THEM5), mRNA [NM_182578]
DNAPTP6	NM_015535	Homo sapiens DNA polymerase-transactivated protein 6 (DNAPTP6), mRNA [NM_015535]
EIF5	NM_001969	Homo sapiens eukaryotic translation initiation factor 5 (EIF5), transcript variant 1, mRNA [NM_001969]
ENST00000331425	ENST00000331425	PREDICTED: Homo sapiens zinc finger protein 716 (ZNF716), mRNA [XM_496879]
FKSG30	NM_001017421	Homo sapiens actin-like protein (FKSG30), mRNA [NM_001017421]
CPXM2	NM_198148	Homo sapiens carboxypeptidase X (M14 family), member 2 (CPXM2), mRNA [NM_198148]
TXNL4A	NM_006701	Homo sapiens thioredoxin-like 4A (TXNL4A), mRNA [NM_006701]
A_24_P118382	A_24_P118382	Unknown
SEMA3B	NM_004636	Homo sapiens sema domain, immunoglobulin domain (Ig), short basic domain, secreted, (semaphorin) 3B (SEMA3B), transcript variant 1, mRNA [NM_004636]
TRAM1	NM_014294	Homo sapiens translocation associated membrane protein 1 (TRAM1), mRNA [NM_014294]
A_24_P881608	A_24_P881608	Unknown
HNRPH1	NM_005520	Homo sapiens heterogeneous nuclear ribonucleoprotein H1 (H) (HNRPH1), mRNA [NM_005520]
ITM2C	NM_030926	Homo sapiens integral membrane protein 2C (ITM2C), transcript variant 1, mRNA [NM_030926]
KIAA1462	ENST00000375377	Novel protein. [Source:Uniprot/SPTREMBL;Acc:Q5T992] [ENST00000375377]
ECHDC2	NM_018281	Homo sapiens enoyl Coenzyme A hydratase domain containing 2 (ECHDC2), mRNA [NM_018281]
PVRL3	NM_015480	Homo sapiens poliovirus receptor-related 3 (PVRL3), mRNA [NM_015480]
A_23_P45712	A_23_P45712	Unknown
ENST00000338509	ENST00000338509	PREDICTED: Homo sapiens similar to 60S ribosomal protein L7a (Surfeit locus protein 3) (LOC133748), mRNA [XR_018895]
H3F3B	NM_005324	Homo sapiens H3 histone, family 3B (H3.3B) (H3F3B), mRNA [NM_005324]
ZMPSTE24	NM_005857	Homo sapiens zinc metallopeptidase (STE24 homolog, yeast) (ZMPSTE24), mRNA [NM_005857]
PSMB7	NM_002799	Homo sapiens proteasome (prosome, macropain) subunit, beta type, 7 (PSMB7), mRNA [NM_002799]
ARL3	NM_004311	Homo sapiens ADP-ribosylation factor-like 3 (ARL3), mRNA [NM_004311]
MGC27348	BC026177	Homo sapiens ribosomal protein S2 pseudogene, mRNA (cDNA clone MGC:27348 IMAGE:4671259), complete cds. [BC026177]
A_24_P315405	A_24_P315405	Unknown
RHOU	NM_021205	Homo sapiens ras homolog gene family, member U (RHOU), mRNA [NM_021205]
TIMM8B	NM_012459	Homo sapiens translocase of inner mitochondrial membrane 8 homolog B (yeast) (TIMM8B), mRNA [NM_012459]
A_24_P93052	A_24_P93052	Unknown
COX6B1	NM_001863	Homo sapiens cytochrome c oxidase subunit Vib polypeptide 1 (ubiquitous) (COX6B1), mRNA [NM_001863]
HMGN3	NM_138730	Homo sapiens high mobility group nucleosomal binding domain 3 (HMGN3), transcript variant 2, mRNA [NM_138730]
LOC120318	XR_018482	PREDICTED: Homo sapiens similar to 40S ribosomal protein S6 (LOC120318), mRNA [XR_018482]
ITM2A	NM_004867	Homo sapiens integral membrane protein 2A (ITM2A), mRNA [NM_004867]
NDUFB11	NM_019056	Homo sapiens NADH dehydrogenase (ubiquinone) 1 beta subcomplex, 11, 17.3kDa (NDUFB11), mRNA [NM_019056]
TSKU	NM_015516	Homo sapiens tsukushin (TSKU), mRNA [NM_015516]
PPP1CC	NM_002710	Homo sapiens protein phosphatase 1, catalytic subunit, gamma isoform (PPP1CC), mRNA [NM_002710]
BU783246	BU783246	BU783246 in01c10.y1 Human insulinoma Homo sapiens cDNA clone IMAGE:6123258 5' similar to SW:ADHX_HUMAN P11766 ALCOHOL DEHYDROGENASE CLASS III CHI CHAIN ;, mRNA sequence [BU783246]
ABR	NM_021962	Homo sapiens active BCR-related gene (ABR), transcript variant 1, mRNA [NM_021962]
MRPL34	NM_023937	Homo sapiens mitochondrial ribosomal protein L34 (MRPL34), nuclear gene encoding mitochondrial protein, mRNA [NM_023937]
ENST00000312528	ENST00000312528	Unknown
BX648591	BX648591	Homo sapiens mRNA; cDNA DKFZp686G14198 (from clone DKFZp686G14198). [BX648591]
SLC7A8	NM_182728	Homo sapiens solute carrier family 7 (cationic amino acid transporter, y+ system), member 8 (SLC7A8), transcript variant 2, mRNA [NM_182728]
C10orf116	NM_006829	Homo sapiens chromosome 10 open reading frame 116 (C10orf116), mRNA [NM_006829]
MAN1C1	NM_020379	Homo sapiens mannosidase, alpha, class 1C, member 1 (MAN1C1), mRNA [NM_020379]
PTTG1IP	NM_004339	Homo sapiens pituitary tumor-transforming 1 interacting protein (PTTG1IP), mRNA [NM_004339]
CCT7	NM_006429	Homo sapiens chaperonin containing TCP1, subunit 7 (eta) (CCT7), transcript variant 1, mRNA [NM_006429]
LSMD1	NM_032356	Homo sapiens LSM domain containing 1 (LSMD1), mRNA [NM_032356]
ATP6AP1	NM_001183	Homo sapiens ATPase, H+ transporting, lysosomal accessory protein 1 (ATP6AP1), mRNA [NM_001183]
SERPING1	NM_000062	Homo sapiens serpin peptidase inhibitor, clade G (C1 inhibitor), member 1, (angioedema, hereditary) (SERPING1), transcript variant 1, mRNA [NM_000062]
THC2494410	THC2494410	2113200F ribosomal protein S9. {Homo sapiens} (exp=-1; wgp=-1; cg=-1), complete [THC2494410]
BAG1	NM_004323	Homo sapiens BCL2-associated athanogene (BAG1), mRNA [NM_004323]
CAPZA1	NM_006135	Homo sapiens capping protein (actin filament) muscle Z-line, alpha 1 (CAPZA1), mRNA [NM_006135]
ZNF254	NM_203282	Homo sapiens zinc finger protein 254 (ZNF254), transcript variant 1, mRNA [NM_203282]
C3orf10	NM_018462	Homo sapiens chromosome 3 open reading frame 10 (C3orf10), mRNA [NM_018462]
C6orf51	NM_138408	Homo sapiens chromosome 6 open reading frame 51 (C6orf51), mRNA [NM_138408]
PH-4	NM_017732	Homo sapiens hypoxia-inducible factor prolyl 4-hydroxylase (PH-4), transcript variant 2, mRNA [NM_017732]
OSBPL1A	NM_080597	Homo sapiens oxysterol binding protein-like 1A (OSBPL1A), transcript variant OSBPL1B, mRNA [NM_080597]
MYLK	NM_053025	Homo sapiens myosin, light chain kinase (MYLK), transcript variant 1, mRNA [NM_053025]
C6orf72	NM_138785	Homo sapiens chromosome 6 open reading frame 72 (C6orf72), mRNA [NM_138785]
ZIC1	NM_003412	Homo sapiens Zic family member 1 (odd-paired homolog, Drosophila) (ZIC1), mRNA [NM_003412]
CAPN2	NM_001748	Homo sapiens calpain 2, (m/II) large subunit (CAPN2), mRNA [NM_001748]
RTN3	NM_006054	Homo sapiens reticulon 3 (RTN3), transcript variant 1, mRNA [NM_006054]
C22orf5	NM_012264	Homo sapiens chromosome 22 open reading frame 5 (C22orf5), mRNA [NM_012264]
LOC731937	XM_001131332	PREDICTED: Homo sapiens similar to suppressor of initiator codon mutations, related sequence 1 (LOC731937), mRNA [XM_001131332]
CPEB4	NM_030627	Homo sapiens cytoplasmic polyadenylation element binding protein 4 (CPEB4), mRNA [NM_030627]
FBXO33	NM_203301	Homo sapiens F-box protein 33 (FBXO33), mRNA [NM_203301]
LOC286016	NR_002187	Homo sapiens hypothetical protein LOC286016 (LOC286016) on chromosome 7 [NR_002187]
LAMB2	NM_002292	Homo sapiens laminin, beta 2 (laminin S) (LAMB2), mRNA [NM_002292]
HADHB	NM_000183	Homo sapiens hydroxyacyl-Coenzyme A dehydrogenase/3-ketoacyl-Coenzyme A thiolase/enoyl-Coenzyme A hydratase (trifunctional protein), beta subunit (HADHB), nuclear gene encoding mitochondrial protein, mRNA [NM_000183]
STRAP	NM_007178	Homo sapiens serine/threonine kinase receptor associated protein (STRAP), mRNA [NM_007178]
SLC38A2	NM_018976	Homo sapiens solute carrier family 38, member 2 (SLC38A2), mRNA [NM_018976]
BF931515	BF931515	BF931515 IL2-NT0202-141200-308-H03 NT0202 Homo sapiens cDNA, mRNA sequence [BF931515]
CHES1	NM_005197	Homo sapiens checkpoint suppressor 1 (CHES1), mRNA [NM_005197]
PIGT	NM_015937	Homo sapiens phosphatidylinositol glycan anchor biosynthesis, class T (PIGT), mRNA [NM_015937]
MYL6B	NM_002475	Homo sapiens myosin, light chain 6B, alkali, smooth muscle and non-muscle (MYL6B), mRNA [NM_002475]
MT1G	NM_005950	Homo sapiens metallothionein 1G (MT1G), mRNA [NM_005950]
ZNF675	NM_138330	Homo sapiens zinc finger protein 675 (ZNF675), mRNA [NM_138330]
A_24_P169493	A_24_P169493	Unknown
LOC391847	XR_019168	PREDICTED: Homo sapiens similar to ribosomal protein L19 (LOC391847), mRNA [XR_019168]
C2orf33	NM_020194	Homo sapiens chromosome 2 open reading frame 33 (C2orf33), mRNA [NM_020194]
PHC2	NM_198040	Homo sapiens polyhomeotic homolog 2 (Drosophila) (PHC2), transcript variant 1, mRNA [NM_198040]
CCL2	NM_002982	Homo sapiens chemokine (C-C motif) ligand 2 (CCL2), mRNA [NM_002982]
NDUFS7	NM_024407	Homo sapiens NADH dehydrogenase (ubiquinone) Fe-S protein 7, 20kDa (NADH-coenzyme Q reductase) (NDUFS7), mRNA [NM_024407]
KPNB1	NM_002265	Homo sapiens karyopherin (importin) beta 1 (KPNB1), mRNA [NM_002265]
KCNJ13	NM_002242	Homo sapiens potassium inwardly-rectifying channel, subfamily J, member 13 (KCNJ13), mRNA [NM_002242]
GPSN2	NM_138501	Homo sapiens glycoprotein, synaptic 2 (GPSN2), mRNA [NM_138501]
SQSTM1	NM_003900	Homo sapiens sequestosome 1 (SQSTM1), mRNA [NM_003900]
LOC391140	XR_018970	PREDICTED: Homo sapiens similar to ribosomal protein L13 (LOC391140), mRNA [XR_018970]
CHCHD8	NM_016565	Homo sapiens coiled-coil-helix-coiled-coil-helix domain containing 8 (CHCHD8), mRNA [NM_016565]
NDUFB3	NM_002491	Homo sapiens NADH dehydrogenase (ubiquinone) 1 beta subcomplex, 3, 12kDa (NDUFB3), mRNA [NM_002491]
SFRS5	NM_001039465	Homo sapiens splicing factor, arginine/serine-rich 5 (SFRS5), transcript variant 1, mRNA [NM_001039465]
LOC152663	XM_087499	PREDICTED: Homo sapiens similar to 60S ribosomal protein L7a (LOC152663), mRNA [XM_087499]
NPIP	NM_006985	Homo sapiens nuclear pore complex interacting protein (NPIP), mRNA [NM_006985]
B4GALT1	NM_001497	Homo sapiens UDP-Gal:betaGlcNAc beta 1,4- galactosyltransferase, polypeptide 1 (B4GALT1), mRNA [NM_001497]
NDUFS4	NM_002495	Homo sapiens NADH dehydrogenase (ubiquinone) Fe-S protein 4, 18kDa (NADH-coenzyme Q reductase) (NDUFS4), mRNA [NM_002495]
ADD3	NM_016824	Homo sapiens adducin 3 (gamma) (ADD3), transcript variant 1, mRNA [NM_016824]
LOC641827	XM_935576	PREDICTED: Homo sapiens similar to eukaryotic translation elongation factor 1 beta 2 (LOC641827), mRNA [XM_935576]
GAA	NM_000152	Homo sapiens glucosidase, alpha; acid (Pompe disease, glycogen storage disease type II) (GAA), transcript variant 1, mRNA [NM_000152]
ZFP36L1	NM_004926	Homo sapiens zinc finger protein 36, C3H type-like 1 (ZFP36L1), mRNA [NM_004926]
ENST00000324445	ENST00000324445	PREDICTED: Homo sapiens similar to peptidylprolyl isomerase A isoform 1 (LOC202227), mRNA [XR_018309]
LOC645412	XR_016930	PREDICTED: Homo sapiens similar to 40S ribosomal protein S16 (LOC645412), mRNA [XR_016930]
C1orf41	NM_016126	Homo sapiens chromosome 1 open reading frame 41 (C1orf41), mRNA [NM_016126]
BNIP3L	NM_004331	Homo sapiens BCL2/adenovirus E1B 19kDa interacting protein 3-like (BNIP3L), mRNA [NM_004331]
SFRP1	NM_003012	Homo sapiens secreted frizzled-related protein 1 (SFRP1), mRNA [NM_003012]
SLCO3A1	XM_001132480	PREDICTED: Homo sapiens solute carrier organic anion transporter family, member 3A1 (SLCO3A1), mRNA [XM_001132480]
PABPN1	NM_004643	Homo sapiens poly(A) binding protein, nuclear 1 (PABPN1), mRNA [NM_004643]
NUCKS1	NM_022731	Homo sapiens nuclear casein kinase and cyclin-dependent kinase substrate 1 (NUCKS1), mRNA [NM_022731]
RP11-217H1.1	NM_032121	Homo sapiens implantation-associated protein (DKFZp564K142), mRNA [NM_032121]
FADS1	NM_013402	Homo sapiens fatty acid desaturase 1 (FADS1), mRNA [NM_013402]
BX647764	BX647764	Homo sapiens mRNA; cDNA DKFZp686E0352 (from clone DKFZp686E0352). [BX647764]
A_24_P358205	A_24_P358205	Unknown
A_24_P685729	A_24_P685729	Unknown
LPL	NM_000237	Homo sapiens lipoprotein lipase (LPL), mRNA [NM_000237]
CRYL1	NM_015974	Homo sapiens crystallin, lambda 1 (CRYL1), mRNA [NM_015974]
A_23_P121234	A_23_P121234	Unknown
NDUFB10	NM_004548	Homo sapiens NADH dehydrogenase (ubiquinone) 1 beta subcomplex, 10, 22kDa (NDUFB10), mRNA [NM_004548]
ENST00000309260	ENST00000309260	Transcription factor BTF3 homolog 3 (Basic transcription factor 3-like 3). [Source:Uniprot/SWISSPROT;Acc:Q13892] [ENST00000309260]
BF129169	BF129169	601811439F1 NIH_MGC_48 Homo sapiens cDNA clone IMAGE:4054473 5', mRNA sequence [BF129169]
BMP7	NM_001719	Homo sapiens bone morphogenetic protein 7 (osteogenic protein 1) (BMP7), mRNA [NM_001719]
RAC1	NM_198829	Homo sapiens ras-related C3 botulinum toxin substrate 1 (rho family, small GTP binding protein Rac1) (RAC1), transcript variant Rac1c, mRNA [NM_198829]
MGC4655	NM_033309	Homo sapiens hypothetical protein MGC4655 (MGC4655), mRNA [NM_033309]
PSAP	NM_001042465	Homo sapiens prosaposin (variant Gaucher disease and variant metachromatic leukodystrophy) (PSAP), transcript variant 2, mRNA [NM_001042465]
ERGIC1	NM_001031711	Homo sapiens endoplasmic reticulum-golgi intermediate compartment (ERGIC) 1 (ERGIC1), transcript variant 1, mRNA [NM_001031711]
ZNF681	NM_138286	Homo sapiens zinc finger protein 681 (ZNF681), mRNA [NM_138286]
NDUFS3	NM_004551	Homo sapiens NADH dehydrogenase (ubiquinone) Fe-S protein 3, 30kDa (NADH-coenzyme Q reductase) (NDUFS3), mRNA [NM_004551]
THC2594845	THC2594845	AF246221 transmembrane protein BRI {Homo sapiens} (exp=-1; wgp=0; cg=0), partial (43%) [THC2594845]
UHMK1	ENST00000282169	Serine/threonine-protein kinase Kist (EC 2.7.11.1) (Kinase interacting with stathmin) (U2AF homology motif kinase 1). [Source:Uniprot/SWISSPROT;Acc:Q8TAS1] [ENST00000282169]
GSTO1	NM_004832	Homo sapiens glutathione S-transferase omega 1 (GSTO1), mRNA [NM_004832]
A_32_P10100	A_32_P10100	Unknown
SNX5	NM_014426	Homo sapiens sorting nexin 5 (SNX5), transcript variant 2, mRNA [NM_014426]
MET	NM_000245	Homo sapiens met proto-oncogene (hepatocyte growth factor receptor) (MET), mRNA [NM_000245]
CTBP2	NM_022802	Homo sapiens C-terminal binding protein 2 (CTBP2), transcript variant 2, mRNA [NM_022802]
FLJ31951	NM_144726	Homo sapiens hypothetical protein FLJ31951 (FLJ31951), mRNA [NM_144726]
SSR4	NM_006280	Homo sapiens signal sequence receptor, delta (translocon-associated protein delta) (SSR4), mRNA [NM_006280]
C16orf53	NM_024516	Homo sapiens chromosome 16 open reading frame 53 (C16orf53), mRNA [NM_024516]
C2orf12	BC065192	Homo sapiens chromosome 2 open reading frame 12, mRNA (cDNA clone MGC:70597 IMAGE:5205269), complete cds. [BC065192]
MGC71993	NM_001004333	Homo sapiens similar to DNA segment, Chr 11, Brigham & Womens Genetics 0434 expressed (MGC71993), mRNA [NM_001004333]
TMEM98	NM_015544	Homo sapiens transmembrane protein 98 (TMEM98), transcript variant 1, mRNA [NM_015544]
PPAP2A	NM_176895	Homo sapiens phosphatidic acid phosphatase type 2A (PPAP2A), transcript variant 2, mRNA [NM_176895]
TALDO1	NM_006755	Homo sapiens transaldolase 1 (TALDO1), mRNA [NM_006755]
MT1L	X97261	H.sapiens mRNA for metallothionein isoform 1R. [X97261]
MCL1	NM_021960	Homo sapiens myeloid cell leukemia sequence 1 (BCL2-related) (MCL1), transcript variant 1, mRNA [NM_021960]
TGFBI	NM_000358	Homo sapiens transforming growth factor, beta-induced, 68kDa (TGFBI), mRNA [NM_000358]
C6orf89	NM_152734	Homo sapiens chromosome 6 open reading frame 89 (C6orf89), mRNA [NM_152734]
PAX6	NM_000280	Homo sapiens paired box gene 6 (aniridia, keratitis) (PAX6), transcript variant 1, mRNA [NM_000280]
GANAB	NM_198335	Homo sapiens glucosidase, alpha; neutral AB (GANAB), transcript variant 3, mRNA [NM_198335]
AF131762	AF131762	Homo sapiens clone 25218 mRNA sequence. [AF131762]
PGAM1	NM_002629	Homo sapiens phosphoglycerate mutase 1 (brain) (PGAM1), mRNA [NM_002629]
EBNA1BP2	NM_006824	Homo sapiens EBNA1 binding protein 2 (EBNA1BP2), mRNA [NM_006824]
HP1BP3	AK023129	Homo sapiens cDNA FLJ13067 fis, clone NT2RP3001712, highly similar to Homo sapiens HP1-BP74 protein mRNA. [AK023129]
DUSP23	NM_017823	Homo sapiens dual specificity phosphatase 23 (DUSP23), mRNA [NM_017823]
PAPLN	NM_173462	Homo sapiens papilin, proteoglycan-like sulfated glycoprotein (PAPLN), mRNA [NM_173462]
HSPC171	NM_014187	Homo sapiens HSPC171 protein (HSPC171), mRNA [NM_014187]
ARMC2	NM_032131	Homo sapiens armadillo repeat containing 2 (ARMC2), mRNA [NM_032131]
ENY2	NM_020189	Homo sapiens enhancer of yellow 2 homolog (Drosophila) (ENY2), mRNA [NM_020189]
NDUFA12	NM_018838	Homo sapiens NADH dehydrogenase (ubiquinone) 1 alpha subcomplex, 12 (NDUFA12), mRNA [NM_018838]
TRMT5	NM_020810	Homo sapiens TRM5 tRNA methyltransferase 5 homolog (S. cerevisiae) (TRMT5), mRNA [NM_020810]
C2orf28	NM_016085	Homo sapiens chromosome 2 open reading frame 28 (C2orf28), transcript variant 1, mRNA [NM_016085]
MSN	NM_002444	Homo sapiens moesin (MSN), mRNA [NM_002444]
PSMB6	NM_002798	Homo sapiens proteasome (prosome, macropain) subunit, beta type, 6 (PSMB6), mRNA [NM_002798]
GMPR2	NM_001002000	Homo sapiens guanosine monophosphate reductase 2 (GMPR2), transcript variant 2, mRNA [NM_001002000]
RBBP7	NM_002893	Homo sapiens retinoblastoma binding protein 7 (RBBP7), mRNA [NM_002893]
A_24_P384411	A_24_P384411	Unknown
ARL6IP1	NM_015161	Homo sapiens ADP-ribosylation factor-like 6 interacting protein 1 (ARL6IP1), mRNA [NM_015161]
FLJ22662	NM_024829	Homo sapiens hypothetical protein FLJ22662 (FLJ22662), mRNA [NM_024829]
SDF4	NM_016176	Homo sapiens stromal cell derived factor 4 (SDF4), mRNA [NM_016176]
SSB	NM_003142	Homo sapiens Sjogren syndrome antigen B (autoantigen La) (SSB), mRNA [NM_003142]
KIAA0251	NM_015027	Homo sapiens KIAA0251 protein (KIAA0251), mRNA [NM_015027]
CSDE1	NM_001007553	Homo sapiens cold shock domain containing E1, RNA-binding (CSDE1), transcript variant 1, mRNA [NM_001007553]
SLC13A3	NM_001011554	Homo sapiens solute carrier family 13 (sodium-dependent dicarboxylate transporter), member 3 (SLC13A3), transcript variant 2, mRNA [NM_001011554]
ATP6V0B	NM_004047	Homo sapiens ATPase, H+ transporting, lysosomal 21kDa, V0 subunit b (ATP6V0B), transcript variant 1, mRNA [NM_004047]
HSP90AA1	NM_005348	Homo sapiens heat shock protein 90kDa alpha (cytosolic), class A member 1 (HSP90AA1), transcript variant 2, mRNA [NM_005348]
NDUFA11	NM_175614	Homo sapiens NADH dehydrogenase (ubiquinone) 1 alpha subcomplex, 11, 14.7kDa (NDUFA11), mRNA [NM_175614]
ENPP2	NM_006209	Homo sapiens ectonucleotide pyrophosphatase/phosphodiesterase 2 (autotaxin) (ENPP2), transcript variant 1, mRNA [NM_006209]
HSPC268	NM_197964	Homo sapiens hypothetical protein HSPC268 (HSPC268), mRNA [NM_197964]
MGC15523	NM_001037984	Homo sapiens hypothetical protein MGC15523 (MGC15523), transcript variant 1, mRNA [NM_001037984]
CTBP1	NM_001012614	Homo sapiens C-terminal binding protein 1 (CTBP1), transcript variant 2, mRNA [NM_001012614]
PPP1R16A	NM_032902	Homo sapiens protein phosphatase 1, regulatory (inhibitor) subunit 16A (PPP1R16A), mRNA [NM_032902]
A_24_P127621	A_24_P127621	Unknown
ZKSCAN1	AY260738	Homo sapiens truncated zinc finger protein 36 mRNA, complete cds. [AY260738]
A_24_P332441	A_24_P332441	Unknown
ENST00000361329	ENST00000361329	Unknown
LOC400064	XR_019574	PREDICTED: Homo sapiens hypothetical LOC400064 (LOC400064), mRNA [XR_019574]
CB050471	CB050471	CB050471 NISC_gj17g02.y1 NCI_CGAP_Pr28 Homo sapiens cDNA clone IMAGE:3272234 5', mRNA sequence [CB050471]
CB111670	CB111670	K-EST0153390 L5HLK1 Homo sapiens cDNA clone L5HLK1-3-D02 5', mRNA sequence [CB111670]
SELK	NM_021237	Homo sapiens selenoprotein K (SELK), mRNA [NM_021237]
A_24_P281504	A_24_P281504	Unknown
GHITM	NM_014394	Homo sapiens growth hormone inducible transmembrane protein (GHITM), mRNA [NM_014394]
A_24_P358578	A_24_P358578	Unknown
POLR2I	NM_006233	Homo sapiens polymerase (RNA) II (DNA directed) polypeptide I, 14.5kDa (POLR2I), mRNA [NM_006233]
PSMA6	NM_002791	Homo sapiens proteasome (prosome, macropain) subunit, alpha type, 6 (PSMA6), mRNA [NM_002791]
SP3	NM_003111	Homo sapiens Sp3 transcription factor (SP3), transcript variant 1, mRNA [NM_003111]
HSP90AB1	NM_007355	Homo sapiens heat shock protein 90kDa alpha (cytosolic), class B member 1 (HSP90AB1), mRNA [NM_007355]
TXNL1	NM_004786	Homo sapiens thioredoxin-like 1 (TXNL1), mRNA [NM_004786]
BOLA3	NM_212552	Homo sapiens bolA homolog 3 (E. coli) (BOLA3), transcript variant 1, mRNA [NM_212552]
RPS27L	NM_015920	Homo sapiens ribosomal protein S27-like (RPS27L), mRNA [NM_015920]
UBE2D3	NM_181886	Homo sapiens ubiquitin-conjugating enzyme E2D 3 (UBC4/5 homolog, yeast) (UBE2D3), transcript variant 2, mRNA [NM_181886]
C14orf112	NM_016468	Homo sapiens chromosome 14 open reading frame 112 (C14orf112), mRNA [NM_016468]
HEXB	NM_000521	Homo sapiens hexosaminidase B (beta polypeptide) (HEXB), mRNA [NM_000521]
LOC642652	XR_016196	PREDICTED: Homo sapiens hypothetical LOC642652 (LOC642652), mRNA [XR_016196]
MRPS28	NM_014018	Homo sapiens mitochondrial ribosomal protein S28 (MRPS28), nuclear gene encoding mitochondrial protein, mRNA [NM_014018]
CAST	NM_001750	Homo sapiens calpastatin (CAST), transcript variant 1, mRNA [NM_001750]
MAL	NM_002371	Homo sapiens mal, T-cell differentiation protein (MAL), transcript variant a, mRNA [NM_002371]
ENST00000283964	ENST00000283964	Ncaml. [Source:Uniprot/SPTREMBL;Acc:Q9NYJ6] [ENST00000283964]
ATP5B	NM_001686	Homo sapiens ATP synthase, H+ transporting, mitochondrial F1 complex, beta polypeptide (ATP5B), nuclear gene encoding mitochondrial protein, mRNA [NM_001686]
AP3D1	NM_003938	Homo sapiens adaptor-related protein complex 3, delta 1 subunit (AP3D1), transcript variant 2, mRNA [NM_003938]
LOC121054	XR_019191	PREDICTED: Homo sapiens similar to Keratin, type I cytoskeletal 18 (Cytokeratin-18) (CK-18) (Keratin-18) (K18) (LOC121054), mRNA [XR_019191]
H2AFZ	NM_002106	Homo sapiens H2A histone family, member Z (H2AFZ), mRNA [NM_002106]
LOC127099	XM_060328	PREDICTED: Homo sapiens similar to 60S acidic ribosomal protein P1 (LOC127099), mRNA [XM_060328]
TMEM111	NM_018447	Homo sapiens transmembrane protein 111 (TMEM111), mRNA [NM_018447]
AK092810	AK092810	Homo sapiens cDNA FLJ35491 fis, clone SMINT2008625, moderately similar to GLYCINE CLEAVAGE SYSTEM H PROTEIN PRECURSOR. [AK092810]
LTA4H	NM_000895	Homo sapiens leukotriene A4 hydrolase (LTA4H), mRNA [NM_000895]
LASS2	NM_181746	Homo sapiens LAG1 homolog, ceramide synthase 2 (S. cerevisiae) (LASS2), transcript variant 1, mRNA [NM_181746]
2009-09-01	NM_006640	Homo sapiens septin 9 (SEPT9), mRNA [NM_006640]
FAM14A	NM_032036	Homo sapiens family with sequence similarity 14, member A (FAM14A), mRNA [NM_032036]
AKR7A2	NM_003689	Homo sapiens aldo-keto reductase family 7, member A2 (aflatoxin aldehyde reductase) (AKR7A2), mRNA [NM_003689]
PSMA3	NM_002788	Homo sapiens proteasome (prosome, macropain) subunit, alpha type, 3 (PSMA3), transcript variant 1, mRNA [NM_002788]
FSTL1	NM_007085	Homo sapiens follistatin-like 1 (FSTL1), mRNA [NM_007085]
RAB11A	NM_004663	Homo sapiens RAB11A, member RAS oncogene family (RAB11A), mRNA [NM_004663]
AL109695	AL109695	Homo sapiens mRNA full length insert cDNA clone EUROIMAGE 39820. [AL109695]
DGCR2	NM_005137	Homo sapiens DiGeorge syndrome critical region gene 2 (DGCR2), mRNA [NM_005137]
HRSP12	NM_005836	Homo sapiens heat-responsive protein 12 (HRSP12), mRNA [NM_005836]
BC031320	BC031320	Homo sapiens cDNA clone IMAGE:5278682. [BC031320]
KIAA0828	NM_015328	Homo sapiens adenosylhomocysteinase 3 (KIAA0828), mRNA [NM_015328]
PSMA1	NM_148976	Homo sapiens proteasome (prosome, macropain) subunit, alpha type, 1 (PSMA1), transcript variant 1, mRNA [NM_148976]
RTN4	NM_020532	Homo sapiens reticulon 4 (RTN4), transcript variant 1, mRNA [NM_020532]
THC2651548	THC2651548	PEBP_MOUSE (P70296) Phosphatidylethanolamine-binding protein (PEBP) (HCNPpp) [Contains: Hippocampal cholinergic neurostimulating peptide (HCNP)], complete [THC2651548]
C6orf62	NM_030939	Homo sapiens chromosome 6 open reading frame 62 (C6orf62), mRNA [NM_030939]
A_24_P914208	A_24_P914208	Unknown
TMEM109	NM_024092	Homo sapiens transmembrane protein 109 (TMEM109), mRNA [NM_024092]
FLJ45055	BC064938	Homo sapiens hypothetical protein LOC644128, mRNA (cDNA clone IMAGE:6158500). [BC064938]
GADD45B	NM_015675	Homo sapiens growth arrest and DNA-damage-inducible, beta (GADD45B), mRNA [NM_015675]
PTP4A2	NM_080391	Homo sapiens protein tyrosine phosphatase type IVA, member 2 (PTP4A2), transcript variant 1, mRNA [NM_080391]
FGFR2	NM_022970	Homo sapiens fibroblast growth factor receptor 2 (bacteria-expressed kinase, keratinocyte growth factor receptor, craniofacial dysostosis 1, Crouzon syndrome, Pfeiffer syndrome, Jackson-Weiss syndrome) (FGFR2), transcript variant 2, mRNA [NM_022970]
UTRN	NM_007124	Homo sapiens utrophin (UTRN), mRNA [NM_007124]
ARMET	NM_006010	Homo sapiens arginine-rich, mutated in early stage tumors (ARMET), mRNA [NM_006010]
CALR	NM_004343	Homo sapiens calreticulin (CALR), mRNA [NM_004343]
C7orf30	NM_138446	Homo sapiens chromosome 7 open reading frame 30 (C7orf30), mRNA [NM_138446]
S73202	S73202	argininosuccinate synthetase [human, Japanese classical citrullinemia patient A82, mRNA Partial Mutant, 91 nt]. [S73202]
HIGD1A	NM_014056	Homo sapiens HIG1 domain family, member 1A (HIGD1A), mRNA [NM_014056]
TMEM123	NM_052932	Homo sapiens transmembrane protein 123 (TMEM123), mRNA [NM_052932]
A_24_P178784	A_24_P178784	Unknown
FNDC3A	NM_001079673	Homo sapiens fibronectin type III domain containing 3A (FNDC3A), transcript variant 1, mRNA [NM_001079673]
FAM127B	NM_001078172	Homo sapiens family with sequence similarity 127, member B (FAM127B), mRNA [NM_001078172]
LOC391020	XR_018907	PREDICTED: Homo sapiens similar to Interferon-induced transmembrane protein 3 (Interferon-inducible protein 1-8U) (LOC391020), mRNA [XR_018907]
ENST00000333650	ENST00000333650	PREDICTED: Homo sapiens similar to 60S ribosomal protein L14 (CAG-ISL 7) (LOC730747), mRNA [XR_015398]
CR597270	CR597270	full-length cDNA clone CS0DI016YF21 of Placenta Cot 25-normalized of Homo sapiens (human). [CR597270]
TMEPAI	NM_020182	Homo sapiens transmembrane, prostate androgen induced RNA (TMEPAI), transcript variant 1, mRNA [NM_020182]
RBM8A	NM_005105	Homo sapiens RNA binding motif protein 8A (RBM8A), mRNA [NM_005105]
SCYL1	NM_020680	Homo sapiens SCY1-like 1 (S. cerevisiae) (SCYL1), transcript variant A, mRNA [NM_020680]
SRPR	NM_003139	Homo sapiens signal recognition particle receptor ('docking protein') (SRPR), mRNA [NM_003139]
SQRDL	NM_021199	Homo sapiens sulfide quinone reductase-like (yeast) (SQRDL), mRNA [NM_021199]
GNAQ	ENST00000376611	Guanine nucleotide-binding protein G(q) subunit alpha (Guanine nucleotide-binding protein alpha-q). [Source:Uniprot/SWISSPROT;Acc:P50148] [ENST00000376611]
CCDC47	NM_020198	Homo sapiens coiled-coil domain containing 47 (CCDC47), mRNA [NM_020198]
RGN	NM_152869	Homo sapiens regucalcin (senescence marker protein-30) (RGN), transcript variant 2, mRNA [NM_152869]
CYP51A1	NM_000786	Homo sapiens cytochrome P450, family 51, subfamily A, polypeptide 1 (CYP51A1), mRNA [NM_000786]
FBP2	NM_003837	Homo sapiens fructose-1,6-bisphosphatase 2 (FBP2), mRNA [NM_003837]
LOC391532	XR_017653	PREDICTED: Homo sapiens similar to peptidylprolyl isomerase A isoform 1 (LOC391532), mRNA [XR_017653]
NCOR2	NM_006312	Homo sapiens nuclear receptor co-repressor 2 (NCOR2), transcript variant 1, mRNA [NM_006312]
PIM3	NM_001001852	Homo sapiens pim-3 oncogene (PIM3), mRNA [NM_001001852]
A_24_P862524	A_24_P862524	Unknown
LOC388532	ENST00000310822	PREDICTED: Homo sapiens similar to ribosomal protein L21 (LOC388532), mRNA [XM_001127035]
NONO	NM_007363	Homo sapiens non-POU domain containing, octamer-binding (NONO), mRNA [NM_007363]
A_24_P195724	A_24_P195724	Unknown
THC2516487	THC2516487	Unknown
BC063426	BC063426	Homo sapiens cDNA clone IMAGE:5242392, partial cds. [BC063426]
A_24_P161459	A_24_P161459	Unknown
ZNF664	NM_152437	Homo sapiens zinc finger protein 664 (ZNF664), mRNA [NM_152437]
LOC647615	XR_018217	PREDICTED: Homo sapiens similar to heterogeneous nuclear ribonucleoprotein K (LOC647615), mRNA [XR_018217]
A_24_P845631	A_24_P845631	Unknown
AL137354	AL137354	Homo sapiens mRNA; cDNA DKFZp434A0326 (from clone DKFZp434A0326). [AL137354]
ACOX2	NM_003500	Homo sapiens acyl-Coenzyme A oxidase 2, branched chain (ACOX2), mRNA [NM_003500]
UROD	NM_000374	Homo sapiens uroporphyrinogen decarboxylase (UROD), mRNA [NM_000374]
CTSA	NM_000308	Homo sapiens cathepsin A (CTSA), mRNA [NM_000308]
HDDC2	NM_016063	Homo sapiens HD domain containing 2 (HDDC2), mRNA [NM_016063]
HOXA3	NM_153631	Homo sapiens homeobox A3 (HOXA3), transcript variant 2, mRNA [NM_153631]
CHMP5	NM_016410	Homo sapiens chromatin modifying protein 5 (CHMP5), mRNA [NM_016410]
SPOCK1	NM_004598	Homo sapiens sparc/osteonectin, cwcv and kazal-like domains proteoglycan (testican) 1 (SPOCK1), mRNA [NM_004598]
TAF7	NM_005642	Homo sapiens TAF7 RNA polymerase II, TATA box binding protein (TBP)-associated factor, 55kDa (TAF7), mRNA [NM_005642]
LOC493754	NR_002933	Homo sapiens RAB guanine nucleotide exchange factor (GEF) 1 pseudogene (LOC493754) on chromosome 7 [NR_002933]
LSM3	NM_014463	Homo sapiens LSM3 homolog, U6 small nuclear RNA associated (S. cerevisiae) (LSM3), mRNA [NM_014463]
A_24_P745670	A_24_P745670	Unknown
LOC648027	XR_018231	PREDICTED: Homo sapiens similar to Elongation factor 1-gamma (EF-1-gamma) (eEF-1B gamma) (LOC648027), mRNA [XR_018231]
RIN2	NM_018993	Homo sapiens Ras and Rab interactor 2 (RIN2), mRNA [NM_018993]
EEF1G	NM_001404	Homo sapiens eukaryotic translation elongation factor 1 gamma (EEF1G), mRNA [NM_001404]
SLITRK2	AY358828	Homo sapiens clone DNA219240 LSGV9197 (UNQ9197) mRNA, complete cds. [AY358828]
UBE2L3	NM_198157	Homo sapiens ubiquitin-conjugating enzyme E2L 3 (UBE2L3), transcript variant 2, mRNA [NM_198157]
CDO1	NM_001801	Homo sapiens cysteine dioxygenase, type I (CDO1), mRNA [NM_001801]
SUB1	NM_006713	Homo sapiens SUB1 homolog (S. cerevisiae) (SUB1), mRNA [NM_006713]
ENST00000372072	ENST00000372072	Transmembrane protein 164. [Source:Uniprot/SWISSPROT;Acc:Q5U3C3] [ENST00000372072]
KHDRBS1	NM_006559	Homo sapiens KH domain containing, RNA binding, signal transduction associated 1 (KHDRBS1), mRNA [NM_006559]
ZNHIT1	NM_006349	Homo sapiens zinc finger, HIT type 1 (ZNHIT1), mRNA [NM_006349]
SLC25A6	NM_001636	Homo sapiens solute carrier family 25 (mitochondrial carrier; adenine nucleotide translocator), member 6 (SLC25A6), mRNA [NM_001636]
PEBP4	NM_144962	Homo sapiens phosphatidylethanolamine-binding protein 4 (PEBP4), mRNA [NM_144962]
RPL26L1	NM_016093	Homo sapiens ribosomal protein L26-like 1 (RPL26L1), mRNA [NM_016093]
SF3B14	NM_016047	Homo sapiens splicing factor 3B, 14 kDa subunit (SF3B14), mRNA [NM_016047]
SMARCC2	NM_139067	Homo sapiens SWI/SNF related, matrix associated, actin dependent regulator of chromatin, subfamily c, member 2 (SMARCC2), transcript variant 2, mRNA [NM_139067]
EIF3S10	NM_003750	Homo sapiens eukaryotic translation initiation factor 3, subunit 10 theta, 150/170kDa (EIF3S10), mRNA [NM_003750]
LOC402069	XR_019634	PREDICTED: Homo sapiens similar to 40S ribosomal protein S16 (LOC402069), mRNA [XR_019634]
FVT1	NM_002035	Homo sapiens follicular lymphoma variant translocation 1 (FVT1), mRNA [NM_002035]
DDB1	NM_001923	Homo sapiens damage-specific DNA binding protein 1, 127kDa (DDB1), mRNA [NM_001923]
LOC644936	BC092424	Homo sapiens cDNA clone MGC:102982 IMAGE:30378151, complete cds. [BC092424]
PAFAH1B1	NM_000430	Homo sapiens platelet-activating factor acetylhydrolase, isoform Ib, alpha subunit 45kDa (PAFAH1B1), mRNA [NM_000430]
SLC35F2	NM_017515	Homo sapiens solute carrier family 35, member F2 (SLC35F2), mRNA [NM_017515]
BCL6	NM_138931	Homo sapiens B-cell CLL/lymphoma 6 (zinc finger protein 51) (BCL6), transcript variant 2, mRNA [NM_138931]
SLC3A2	NM_001012661	Homo sapiens solute carrier family 3 (activators of dibasic and neutral amino acid transport), member 2 (SLC3A2), transcript variant 1, mRNA [NM_001012661]
ABHD6	NM_020676	Homo sapiens abhydrolase domain containing 6 (ABHD6), mRNA [NM_020676]
SLC6A13	BC020867	Homo sapiens solute carrier family 6 (neurotransmitter transporter, GABA), member 13, mRNA (cDNA clone IMAGE:4594185), complete cds. [BC020867]
PHPT1	NM_014172	Homo sapiens phosphohistidine phosphatase 1 (PHPT1), mRNA [NM_014172]
MRPL43	NM_032112	Homo sapiens mitochondrial ribosomal protein L43 (MRPL43), nuclear gene encoding mitochondrial protein, transcript variant 1, mRNA [NM_032112]
ZNF447	NM_023926	Homo sapiens zinc finger protein 447 (ZNF447), mRNA [NM_023926]
A_24_P110591	A_24_P110591	Unknown
MRPS18C	NM_016067	Homo sapiens mitochondrial ribosomal protein S18C (MRPS18C), nuclear gene encoding mitochondrial protein, mRNA [NM_016067]
TCEAL5	NM_001012979	Homo sapiens transcription elongation factor A (SII)-like 5 (TCEAL5), mRNA [NM_001012979]
POLR2F	NM_021974	Homo sapiens polymerase (RNA) II (DNA directed) polypeptide F (POLR2F), mRNA [NM_021974]
WBP5	NM_016303	Homo sapiens WW domain binding protein 5 (WBP5), transcript variant 1, mRNA [NM_016303]
TCEAL3	NM_001006933	Homo sapiens transcription elongation factor A (SII)-like 3 (TCEAL3), transcript variant 1, mRNA [NM_001006933]
ARL6IP4	NM_018694	Homo sapiens ADP-ribosylation-like factor 6 interacting protein 4 (ARL6IP4), transcript variant 1, mRNA [NM_018694]
A_24_P238427	A_24_P238427	Unknown
FLJ10781	NM_018215	Homo sapiens hypothetical protein FLJ10781 (FLJ10781), mRNA [NM_018215]
CBX7	NM_175709	Homo sapiens chromobox homolog 7 (CBX7), mRNA [NM_175709]
LOC402175	ENST00000244249	PREDICTED: Homo sapiens similar to NADH dehydrogenase (ubiquinone) 1 beta subcomplex, 4, 15kDa (LOC402175), mRNA [XM_497963]
TUG1	NR_002323	Homo sapiens taurine upregulated gene 1 (TUG1) on chromosome 22 [NR_002323]
ENST00000355049	ENST00000355049	similar to peptidylprolyl isomerase A isoform 1 (LOC126170), mRNA [Source:RefSeq_dna;Acc:XR_016157] [ENST00000355049]
LMNA	NM_005572	Homo sapiens lamin A/C (LMNA), transcript variant 2, mRNA [NM_005572]
GRP	NM_002091	Homo sapiens gastrin-releasing peptide (GRP), transcript variant 1, mRNA [NM_002091]
ENST00000371189	ENST00000371189	Nuclear factor 1 A-type (Nuclear factor 1/A) (NF1-A) (NFI-A) (NF-I/A) (CCAAT-box-binding transcription factor) (CTF) (TGGCA-binding protein). [Source:Uniprot/SWISSPROT;Acc:Q12857] [ENST00000371189]
HECTD1	NM_015382	Homo sapiens HECT domain containing 1 (HECTD1), mRNA [NM_015382]
NCSTN	NM_015331	Homo sapiens nicastrin (NCSTN), mRNA [NM_015331]
CTNNA1	NM_001903	Homo sapiens catenin (cadherin-associated protein), alpha 1, 102kDa (CTNNA1), mRNA [NM_001903]
NP1252191	NP1252191	GB|AACC02000041.1|EAL24419.1 similar to 60S ribosomal protein L32 [Homo sapiens] [NP1252191]
ADD1	NM_176801	Homo sapiens adducin 1 (alpha) (ADD1), transcript variant 4, mRNA [NM_176801]
ATP6V1H	NM_015941	Homo sapiens ATPase, H+ transporting, lysosomal 50/57kDa, V1 subunit H (ATP6V1H), transcript variant 1, mRNA [NM_015941]
A_24_P631625	A_24_P631625	Unknown
NFIA	NM_005595	Homo sapiens nuclear factor I/A (NFIA), mRNA [NM_005595]
MAT2A	NM_005911	Homo sapiens methionine adenosyltransferase II, alpha (MAT2A), mRNA [NM_005911]
HIST2H3PS2	NM_001025303	Homo sapiens histone cluster 2, H3, pseudogene 2 (HIST2H3PS2), mRNA [NM_001025303]
ACPT	NM_080789	Homo sapiens acid phosphatase, testicular (ACPT), transcript variant A1, mRNA [NM_080789]
MARS	NM_004990	Homo sapiens methionine-tRNA synthetase (MARS), mRNA [NM_004990]
LOC136143	XM_069734	PREDICTED: Homo sapiens similar to ribosomal protein L18 (LOC136143), mRNA [XM_069734]
HLA-F	NM_018950	Homo sapiens major histocompatibility complex, class I, F (HLA-F), mRNA [NM_018950]
CTDSP2	NM_005730	Homo sapiens CTD (carboxy-terminal domain, RNA polymerase II, polypeptide A) small phosphatase 2 (CTDSP2), mRNA [NM_005730]
NFE2L2	NM_006164	Homo sapiens nuclear factor (erythroid-derived 2)-like 2 (NFE2L2), mRNA [NM_006164]
A_24_P41593	A_24_P41593	Unknown
TNFRSF14	NM_003820	Homo sapiens tumor necrosis factor receptor superfamily, member 14 (herpesvirus entry mediator) (TNFRSF14), mRNA [NM_003820]
C14orf65	BC110042	Homo sapiens chromosome 14 open reading frame 65, mRNA (cDNA clone MGC:117455 IMAGE:5139193), complete cds. [BC110042]
HMGB1	NM_002128	Homo sapiens high-mobility group box 1 (HMGB1), mRNA [NM_002128]
ALDH1A1	NM_000689	Homo sapiens aldehyde dehydrogenase 1 family, member A1 (ALDH1A1), mRNA [NM_000689]
CTSL	NM_001912	Homo sapiens cathepsin L (CTSL), transcript variant 1, mRNA [NM_001912]
TRAPPC5	NM_174894	Homo sapiens trafficking protein particle complex 5 (TRAPPC5), transcript variant 1, mRNA [NM_174894]
C5orf4	NM_032385	Homo sapiens chromosome 5 open reading frame 4 (C5orf4), transcript variant 2, mRNA [NM_032385]
DNAJA1	ENST00000330899	DnaJ homolog subfamily A member 1 (Heat shock 40 kDa protein 4) (DnaJ protein homolog 2) (HSJ-2) (HSDJ). [Source:Uniprot/SWISSPROT;Acc:P31689] [ENST00000330899]
PPP2CA	NM_002715	Homo sapiens protein phosphatase 2 (formerly 2A), catalytic subunit, alpha isoform (PPP2CA), mRNA [NM_002715]
CCDC56	NM_001040431	Homo sapiens coiled-coil domain containing 56 (CCDC56), mRNA [NM_001040431]
VPS28	NM_183057	Homo sapiens vacuolar protein sorting 28 homolog (S. cerevisiae) (VPS28), transcript variant 2, mRNA [NM_183057]
MAP3K7IP2	NM_015093	Homo sapiens mitogen-activated protein kinase kinase kinase 7 interacting protein 2 (MAP3K7IP2), mRNA [NM_015093]
RARRES3	NM_004585	Homo sapiens retinoic acid receptor responder (tazarotene induced) 3 (RARRES3), mRNA [NM_004585]
C10orf61	NM_015631	Homo sapiens chromosome 10 open reading frame 61 (C10orf61), transcript variant 2, mRNA [NM_015631]
A_24_P136011	A_24_P136011	Unknown
HLA-H	NR_001434	Homo sapiens major histocompatibility complex, class I, H (pseudogene) (HLA-H) on chromosome 6 [NR_001434]
MT1B	NM_005947	Homo sapiens metallothionein 1B (functional) (MT1B), mRNA [NM_005947]
DNAJC19	NM_145261	Homo sapiens DnaJ (Hsp40) homolog, subfamily C, member 19 (DNAJC19), mRNA [NM_145261]
GALNT3	NM_004482	Homo sapiens UDP-N-acetyl-alpha-D-galactosamine:polypeptide N-acetylgalactosaminyltransferase 3 (GalNAc-T3) (GALNT3), mRNA [NM_004482]
LOC643790	ENST00000378969	similar to Nonhistone chromosomal protein HMG-14 (High-mobility group nucleosome-binding domain-containing protein 1) (LOC644534), mRNA [Source:RefSeq_dna;Acc:XR_016359] [ENST00000378969]
TM2D1	NM_032027	Homo sapiens TM2 domain containing 1 (TM2D1), mRNA [NM_032027]
ENST00000306716	ENST00000306716	PREDICTED: Homo sapiens similar to peptidylprolyl isomerase A isoform 1 (LOC643997), mRNA [XM_292963]
STK24	NM_001032296	Homo sapiens serine/threonine kinase 24 (STE20 homolog, yeast) (STK24), transcript variant 2, mRNA [NM_001032296]
MRFAP1	NM_033296	Homo sapiens Mof4 family associated protein 1 (MRFAP1), mRNA [NM_033296]
PREPL	NM_006036	Homo sapiens prolyl endopeptidase-like (PREPL), transcript variant C, mRNA [NM_006036]
A_24_P110541	A_24_P110541	Unknown
C19orf56	NM_016145	Homo sapiens chromosome 19 open reading frame 56 (C19orf56), mRNA [NM_016145]
NAP1L1	NM_139207	Homo sapiens nucleosome assembly protein 1-like 1 (NAP1L1), transcript variant 1, mRNA [NM_139207]
TRIM2	NM_015271	Homo sapiens tripartite motif-containing 2 (TRIM2), mRNA [NM_015271]
PSMA2	NM_002787	Homo sapiens proteasome (prosome, macropain) subunit, alpha type, 2 (PSMA2), mRNA [NM_002787]
LOC440353	NR_002603	Homo sapiens nuclear pore complex interacting protein pseudogene (LOC440353) on chromosome 16 [NR_002603]
LOC643013	XR_018155	PREDICTED: Homo sapiens similar to laminin receptor 1 (ribosomal protein SA) (LOC643013), mRNA [XR_018155]
RDH10	NM_172037	Homo sapiens retinol dehydrogenase 10 (all-trans) (RDH10), mRNA [NM_172037]
ATP5J2	NM_001003714	Homo sapiens ATP synthase, H+ transporting, mitochondrial F0 complex, subunit F2 (ATP5J2), nuclear gene encoding mitochondrial protein, transcript variant 3, mRNA [NM_001003714]
LOC728315	BG209258	RST28773 Athersys RAGE Library Homo sapiens cDNA, mRNA sequence [BG209258]
A_24_P307255	A_24_P307255	Unknown
LEPROT	NM_017526	Homo sapiens leptin receptor overlapping transcript (LEPROT), mRNA [NM_017526]
TMEM16F	NM_001025356	Homo sapiens transmembrane protein 16F (TMEM16F), mRNA [NM_001025356]
LOC119358	XM_061427	PREDICTED: Homo sapiens similar to small nuclear ribonucleoprotein D2 (LOC119358), mRNA [XM_061427]
SMN1	NM_000344	Homo sapiens survival of motor neuron 1, telomeric (SMN1), transcript variant d, mRNA [NM_000344]
PYCR2	NM_013328	Homo sapiens pyrroline-5-carboxylate reductase family, member 2 (PYCR2), mRNA [NM_013328]
BTG3	NM_006806	Homo sapiens BTG family, member 3 (BTG3), mRNA [NM_006806]
TXNDC13	ENST00000246024	Thioredoxin domain-containing protein 13 precursor. [Source:Uniprot/SWISSPROT;Acc:Q9H1E5] [ENST00000246024]
ACP5	NM_001611	Homo sapiens acid phosphatase 5, tartrate resistant (ACP5), mRNA [NM_001611]
MRPL41	NM_032477	Homo sapiens mitochondrial ribosomal protein L41 (MRPL41), nuclear gene encoding mitochondrial protein, mRNA [NM_032477]
LOC550643	BX537532	Homo sapiens mRNA; cDNA DKFZp686L07201 (from clone DKFZp686L07201). [BX537532]
DNAJB6	NM_005494	Homo sapiens DnaJ (Hsp40) homolog, subfamily B, member 6 (DNAJB6), transcript variant 2, mRNA [NM_005494]
EIF4EBP2	NM_004096	Homo sapiens eukaryotic translation initiation factor 4E binding protein 2 (EIF4EBP2), mRNA [NM_004096]
ATP6V0E1	NM_003945	Homo sapiens ATPase, H+ transporting, lysosomal 9kDa, V0 subunit e1 (ATP6V0E1), mRNA [NM_003945]
AK125697	AK125697	Homo sapiens cDNA FLJ43709 fis, clone TESOP2002539. [AK125697]
SCARB1	NM_005505	Homo sapiens scavenger receptor class B, member 1 (SCARB1), mRNA [NM_005505]
CSRP2	NM_001321	Homo sapiens cysteine and glycine-rich protein 2 (CSRP2), mRNA [NM_001321]
A_24_P561165	A_24_P561165	Unknown
ENST00000375923	ENST00000375923	Actin-like protein (Fragment). [Source:Uniprot/SPTREMBL;Acc:Q562T7] [ENST00000375923]
SIDT2	NM_001040455	Homo sapiens SID1 transmembrane family, member 2 (SIDT2), mRNA [NM_001040455]
C6orf49	NM_013397	Homo sapiens chromosome 6 open reading frame 49 (C6orf49), mRNA [NM_013397]
RPRML	NM_203400	Homo sapiens reprimo-like (RPRML), mRNA [NM_203400]
PRPF8	NM_006445	Homo sapiens PRP8 pre-mRNA processing factor 8 homolog (S. cerevisiae) (PRPF8), mRNA [NM_006445]
TTR	NM_000371	Homo sapiens transthyretin (prealbumin, amyloidosis type I) (TTR), mRNA [NM_000371]
PDCD5	NM_004708	Homo sapiens programmed cell death 5 (PDCD5), mRNA [NM_004708]
A_24_P41662	A_24_P41662	Unknown
DDIT4	NM_019058	Homo sapiens DNA-damage-inducible transcript 4 (DDIT4), mRNA [NM_019058]
CCT6A	NM_001762	Homo sapiens chaperonin containing TCP1, subunit 6A (zeta 1) (CCT6A), transcript variant 1, mRNA [NM_001762]
SRP9	NM_003133	Homo sapiens signal recognition particle 9kDa (SRP9), mRNA [NM_003133]
TSPAN4	NM_001025237	Homo sapiens tetraspanin 4 (TSPAN4), transcript variant 1, mRNA [NM_001025237]
SERP1	NM_014445	Homo sapiens stress-associated endoplasmic reticulum protein 1 (SERP1), mRNA [NM_014445]
MBTPS1	NM_003791	Homo sapiens membrane-bound transcription factor peptidase, site 1 (MBTPS1), transcript variant 1, mRNA [NM_003791]
TARDBP	NM_007375	Homo sapiens TAR DNA binding protein (TARDBP), mRNA [NM_007375]
GPR124	NM_032777	Homo sapiens G protein-coupled receptor 124 (GPR124), mRNA [NM_032777]
HSPC148	NM_016403	Homo sapiens hypothetical protein HSPC148 (HSPC148), mRNA [NM_016403]
FAM120AOS	NM_198841	Homo sapiens family with sequence similarity 120A opposite strand (FAM120AOS), mRNA [NM_198841]
VEZF1	NM_007146	Homo sapiens vascular endothelial zinc finger 1 (VEZF1), mRNA [NM_007146]
ITPK1	NM_014216	Homo sapiens inositol 1,3,4-triphosphate 5/6 kinase (ITPK1), mRNA [NM_014216]
RABAC1	NM_006423	Homo sapiens Rab acceptor 1 (prenylated) (RABAC1), mRNA [NM_006423]
ARPC2	NM_152862	Homo sapiens actin related protein 2/3 complex, subunit 2, 34kDa (ARPC2), transcript variant 1, mRNA [NM_152862]
LSM14A	NM_015578	Homo sapiens LSM14A, SCD6 homolog A (S. cerevisiae) (LSM14A), mRNA [NM_015578]
SLC39A14	NM_015359	Homo sapiens solute carrier family 39 (zinc transporter), member 14 (SLC39A14), mRNA [NM_015359]
RASD1	NM_016084	Homo sapiens RAS, dexamethasone-induced 1 (RASD1), mRNA [NM_016084]
RPA3	NM_002947	Homo sapiens replication protein A3, 14kDa (RPA3), mRNA [NM_002947]
HTRA1	NM_002775	Homo sapiens HtrA serine peptidase 1 (HTRA1), mRNA [NM_002775]
C5orf15	NM_020199	Homo sapiens chromosome 5 open reading frame 15 (C5orf15), mRNA [NM_020199]
OSAP	NM_032623	Homo sapiens ovary-specific acidic protein (OSAP), mRNA [NM_032623]
FXR1	NM_001013439	Homo sapiens fragile X mental retardation, autosomal homolog 1 (FXR1), transcript variant 3, mRNA [NM_001013439]
SPCS2	NM_014752	Homo sapiens signal peptidase complex subunit 2 homolog (S. cerevisiae) (SPCS2), mRNA [NM_014752]
SNN	NM_003498	Homo sapiens stannin (SNN), mRNA [NM_003498]
DNAJB9	NM_012328	Homo sapiens DnaJ (Hsp40) homolog, subfamily B, member 9 (DNAJB9), mRNA [NM_012328]
MEIS3P1	NR_002211	Homo sapiens Meis1 homolog 3 (mouse) pseudogene 1 (MEIS3P1) on chromosome 17 [NR_002211]
RHOH	NM_004310	Homo sapiens ras homolog gene family, member H (RHOH), mRNA [NM_004310]
HNRPH2	NM_019597	Homo sapiens heterogeneous nuclear ribonucleoprotein H2 (H') (HNRPH2), transcript variant 1, mRNA [NM_019597]
PSMC1	NM_002802	Homo sapiens proteasome (prosome, macropain) 26S subunit, ATPase, 1 (PSMC1), mRNA [NM_002802]
CR612178	CR612178	full-length cDNA clone CS0DI015YM13 of Placenta Cot 25-normalized of Homo sapiens (human). [CR612178]
CCNDBP1	NM_037370	Homo sapiens cyclin D-type binding-protein 1 (CCNDBP1), transcript variant 2, mRNA [NM_037370]
ZNF24	NM_006965	Homo sapiens zinc finger protein 24 (ZNF24), mRNA [NM_006965]
C9orf125	NM_032342	Homo sapiens chromosome 9 open reading frame 125 (C9orf125), mRNA [NM_032342]
FBL	NM_001436	Homo sapiens fibrillarin (FBL), mRNA [NM_001436]
CHMP4B	NM_176812	Homo sapiens chromatin modifying protein 4B (CHMP4B), mRNA [NM_176812]
LARP1	NM_033551	Homo sapiens La ribonucleoprotein domain family, member 1 (LARP1), transcript variant 2, mRNA [NM_033551]
HMGN1	NM_004965	Homo sapiens high-mobility group nucleosome binding domain 1 (HMGN1), mRNA [NM_004965]
VPS35	NM_018206	Homo sapiens vacuolar protein sorting 35 homolog (S. cerevisiae) (VPS35), mRNA [NM_018206]
BTG2	NM_006763	Homo sapiens BTG family, member 2 (BTG2), mRNA [NM_006763]
EMP1	NM_001423	Homo sapiens epithelial membrane protein 1 (EMP1), mRNA [NM_001423]
ALG5	NM_013338	Homo sapiens asparagine-linked glycosylation 5 homolog (S. cerevisiae, dolichyl-phosphate beta-glucosyltransferase) (ALG5), mRNA [NM_013338]
CR602867	CR602867	full-length cDNA clone CL0BB028ZD03 of Neuroblastoma of Homo sapiens (human). [CR602867]
ENST00000299756	ENST00000299756	Unknown
THC2572820	THC2572820	Unknown
RIC8A	NM_021932	Homo sapiens resistance to inhibitors of cholinesterase 8 homolog A (C. elegans) (RIC8A), mRNA [NM_021932]
ST13	NM_003932	Homo sapiens suppression of tumorigenicity 13 (colon carcinoma) (Hsp70 interacting protein) (ST13), mRNA [NM_003932]
ARL8B	NM_018184	Homo sapiens ADP-ribosylation factor-like 8B (ARL8B), mRNA [NM_018184]
PMPCB	NM_004279	Homo sapiens peptidase (mitochondrial processing) beta (PMPCB), nuclear gene encoding mitochondrial protein, mRNA [NM_004279]
ADIPOR1	NM_015999	Homo sapiens adiponectin receptor 1 (ADIPOR1), mRNA [NM_015999]
FAM102A	NM_001035254	Homo sapiens family with sequence similarity 102, member A (FAM102A), transcript variant 1, mRNA [NM_001035254]
C22orf32	NM_033318	Homo sapiens chromosome 22 open reading frame 32 (C22orf32), mRNA [NM_033318]
THSD4	NM_024817	Homo sapiens thrombospondin, type I, domain containing 4 (THSD4), mRNA [NM_024817]
SCCPDH	NM_016002	Homo sapiens saccharopine dehydrogenase (putative) (SCCPDH), mRNA [NM_016002]
SLC41A3	NM_017836	Homo sapiens solute carrier family 41, member 3 (SLC41A3), transcript variant 2, mRNA [NM_017836]
CLIC1	NM_001288	Homo sapiens chloride intracellular channel 1 (CLIC1), mRNA [NM_001288]
CSNK1D	AB209463	Homo sapiens mRNA for casein kinase 1, delta isoform 1 variant protein. [AB209463]
BCLAF1	NM_014739	Homo sapiens BCL2-associated transcription factor 1 (BCLAF1), transcript variant 1, mRNA [NM_014739]
IL13RA1	NM_001560	Homo sapiens interleukin 13 receptor, alpha 1 (IL13RA1), mRNA [NM_001560]
CGNL1	NM_032866	Homo sapiens cingulin-like 1 (CGNL1), mRNA [NM_032866]
SLC20A1	NM_005415	Homo sapiens solute carrier family 20 (phosphate transporter), member 1 (SLC20A1), mRNA [NM_005415]
GPR98	NM_032119	Homo sapiens G protein-coupled receptor 98 (GPR98), transcript variant 1, mRNA [NM_032119]
APEX1	NM_080649	Homo sapiens APEX nuclease (multifunctional DNA repair enzyme) 1 (APEX1), transcript variant 3, mRNA [NM_080649]
LOC442730	XR_018040	PREDICTED: Homo sapiens similar to heat shock 70kD protein binding protein (LOC442730), mRNA [XR_018040]
PPIB	NM_000942	Homo sapiens peptidylprolyl isomerase B (cyclophilin B) (PPIB), mRNA [NM_000942]
ZFYVE21	NM_024071	Homo sapiens zinc finger, FYVE domain containing 21 (ZFYVE21), mRNA [NM_024071]
THC2704459	THC2704459	Unknown
TMEM58	NM_198149	Homo sapiens transmembrane protein 58 (TMEM58), mRNA [NM_198149]
SERBP1	NM_001018067	Homo sapiens SERPINE1 mRNA binding protein 1 (SERBP1), transcript variant 1, mRNA [NM_001018067]
A_24_P50489	A_24_P50489	Unknown
BBS5	NM_152384	Homo sapiens Bardet-Biedl syndrome 5 (BBS5), mRNA [NM_152384]
EFHA1	NM_152726	Homo sapiens EF-hand domain family, member A1 (EFHA1), mRNA [NM_152726]
LOC341230	XR_018617	PREDICTED: Homo sapiens similar to Argininosuccinate synthase (Citrulline--aspartate ligase) (LOC341230), mRNA [XR_018617]
THC2729899	THC2729899	Unknown
BC010009	BC010009	Homo sapiens cDNA clone IMAGE:4310234, partial cds. [BC010009]
G3BP2	NM_203505	Homo sapiens GTPase activating protein (SH3 domain) binding protein 2 (G3BP2), transcript variant 1, mRNA [NM_203505]
WAC	ENST00000375664	WW domain-containing adapter protein with coiled-coil. [Source:Uniprot/SWISSPROT;Acc:Q9BTA9] [ENST00000375664]
GLG1	NM_012201	Homo sapiens golgi apparatus protein 1 (GLG1), mRNA [NM_012201]
IER2	NM_004907	Homo sapiens immediate early response 2 (IER2), mRNA [NM_004907]
HIST1H4L	NM_003546	Homo sapiens histone cluster 1, H4l (HIST1H4L), mRNA [NM_003546]
CR603845	CR603845	full-length cDNA clone CS0DI026YH22 of Placenta Cot 25-normalized of Homo sapiens (human). [CR603845]
NRXN3	NM_004796	Homo sapiens neurexin 3 (NRXN3), transcript variant alpha, mRNA [NM_004796]
PSIP1	NM_033222	Homo sapiens PC4 and SFRS1 interacting protein 1 (PSIP1), transcript variant 2, mRNA [NM_033222]
C3orf39	NM_032806	Homo sapiens chromosome 3 open reading frame 39 (C3orf39), mRNA [NM_032806]
GPR30	NM_001039966	Homo sapiens G protein-coupled receptor 30 (GPR30), transcript variant 3, mRNA [NM_001039966]
TRPM3	NM_206948	Homo sapiens transient receptor potential cation channel, subfamily M, member 3 (TRPM3), transcript variant 7, mRNA [NM_206948]
EPDR1	NM_017549	Homo sapiens ependymin related protein 1 (zebrafish) (EPDR1), mRNA [NM_017549]
CD99L2	NM_031462	Homo sapiens CD99 molecule-like 2 (CD99L2), transcript variant 1, mRNA [NM_031462]
A_24_P204604	A_24_P204604	Unknown
AHCY	NM_000687	Homo sapiens S-adenosylhomocysteine hydrolase (AHCY), mRNA [NM_000687]
BZW1	NM_014670	Homo sapiens basic leucine zipper and W2 domains 1 (BZW1), mRNA [NM_014670]
THRA	NM_003250	Homo sapiens thyroid hormone receptor, alpha (erythroblastic leukemia viral (v-erb-a) oncogene homolog, avian) (THRA), transcript variant 2, mRNA [NM_003250]
KRT8	NM_002273	Homo sapiens keratin 8 (KRT8), mRNA [NM_002273]
FBXO21	NM_033624	Homo sapiens F-box protein 21 (FBXO21), transcript variant 1, mRNA [NM_033624]
COPB2	NM_004766	Homo sapiens coatomer protein complex, subunit beta 2 (beta prime) (COPB2), mRNA [NM_004766]
RHEB	NM_005614	Homo sapiens Ras homolog enriched in brain (RHEB), mRNA [NM_005614]
COL8A2	NM_005202	Homo sapiens collagen, type VIII, alpha 2 (COL8A2), mRNA [NM_005202]
FOS	NM_005252	Homo sapiens v-fos FBJ murine osteosarcoma viral oncogene homolog (FOS), mRNA [NM_005252]
C11orf59	NM_017907	Homo sapiens chromosome 11 open reading frame 59 (C11orf59), mRNA [NM_017907]
PTPLAD1	NM_016395	Homo sapiens protein tyrosine phosphatase-like A domain containing 1 (PTPLAD1), mRNA [NM_016395]
CHSY1	NM_014918	Homo sapiens carbohydrate (chondroitin) synthase 1 (CHSY1), mRNA [NM_014918]
MDK	NM_001012334	Homo sapiens midkine (neurite growth-promoting factor 2) (MDK), transcript variant 1, mRNA [NM_001012334]
ENST00000355095	ENST00000355095	Zinc finger protein 492 (Fragment). [Source:Uniprot/SWISSPROT;Acc:Q9P255] [ENST00000355095]
ATP2B4	NM_001001396	Homo sapiens ATPase, Ca++ transporting, plasma membrane 4 (ATP2B4), transcript variant 1, mRNA [NM_001001396]
LOC204010	BC107865	Homo sapiens similar to 40S ribosomal protein SA (P40) (34/67 kDa laminin receptor) (Colon carcinoma laminin-binding protein) (NEM/1CHD4) (Multidrug resistance-associated protein MGr1-Ag), mRNA (cDNA clone MGC:104447 IMAGE:4095371), complete cds....
SLC25A5	NM_001152	Homo sapiens solute carrier family 25 (mitochondrial carrier; adenine nucleotide translocator), member 5 (SLC25A5), mRNA [NM_001152]
IGF1R	NM_000875	Homo sapiens insulin-like growth factor 1 receptor (IGF1R), mRNA [NM_000875]
BLVRA	NM_000712	Homo sapiens biliverdin reductase A (BLVRA), mRNA [NM_000712]
SUPT4H1	NM_003168	Homo sapiens suppressor of Ty 4 homolog 1 (S. cerevisiae) (SUPT4H1), mRNA [NM_003168]
UNC84A	NM_025154	Homo sapiens unc-84 homolog A (C. elegans) (UNC84A), mRNA [NM_025154]
FLJ20309	NM_017759	Homo sapiens hypothetical protein FLJ20309 (FLJ20309), mRNA [NM_017759]
FLJ30901	AK055463	Homo sapiens cDNA FLJ30901 fis, clone FEBRA2005778, weakly similar to INTEGUMENTARY MUCIN A.1 PRECURSOR. [AK055463]
KIAA1191	NM_020444	Homo sapiens KIAA1191 (KIAA1191), transcript variant 1, mRNA [NM_020444]
MDH2	NM_005918	Homo sapiens malate dehydrogenase 2, NAD (mitochondrial) (MDH2), mRNA [NM_005918]
MAPK4	X59727	H.sapiens 63 kDa protein kinase related to rat ERK3. [X59727]
PIGP	NM_153681	Homo sapiens phosphatidylinositol glycan anchor biosynthesis, class P (PIGP), transcript variant 1, mRNA [NM_153681]
SLC39A12	NM_152725	Homo sapiens solute carrier family 39 (zinc transporter), member 12 (SLC39A12), mRNA [NM_152725]
MFSD1	NM_022736	Homo sapiens major facilitator superfamily domain containing 1 (MFSD1), mRNA [NM_022736]
MRP63	NM_024026	Homo sapiens mitochondrial ribosomal protein 63 (MRP63), nuclear gene encoding mitochondrial protein, mRNA [NM_024026]
RNF13	NM_007282	Homo sapiens ring finger protein 13 (RNF13), transcript variant 1, mRNA [NM_007282]
APP	NM_000484	Homo sapiens amyloid beta (A4) precursor protein (peptidase nexin-II, Alzheimer disease) (APP), transcript variant 1, mRNA [NM_000484]
DARS	NM_001349	Homo sapiens aspartyl-tRNA synthetase (DARS), mRNA [NM_001349]
MDP-1	NM_138476	Homo sapiens magnesium-dependent phosphatase 1 (MDP-1), mRNA [NM_138476]
TCEAL2	NM_080390	Homo sapiens transcription elongation factor A (SII)-like 2 (TCEAL2), mRNA [NM_080390]
GAS5	NR_002578	Homo sapiens growth arrest-specific 5 (GAS5) on chromosome 1 [NR_002578]
CX3CL1	NM_002996	Homo sapiens chemokine (C-X3-C motif) ligand 1 (CX3CL1), mRNA [NM_002996]
LOC130728	XR_019248	PREDICTED: Homo sapiens similar to 60S ribosomal protein L7 (LOC130728), mRNA [XR_019248]
SMARCA4	NM_003072	Homo sapiens SWI/SNF related, matrix associated, actin dependent regulator of chromatin, subfamily a, member 4 (SMARCA4), mRNA [NM_003072]
CR603184	CR603184	full-length cDNA clone CS0DM012YE16 of Fetal liver of Homo sapiens (human). [CR603184]
TMED10	NM_006827	Homo sapiens transmembrane emp24-like trafficking protein 10 (yeast) (TMED10), mRNA [NM_006827]
ARL2BP	NM_012106	Homo sapiens ADP-ribosylation factor-like 2 binding protein (ARL2BP), mRNA [NM_012106]
NFIB	NM_005596	Homo sapiens nuclear factor I/B (NFIB), mRNA [NM_005596]
ENO2	NM_001975	Homo sapiens enolase 2 (gamma, neuronal) (ENO2), mRNA [NM_001975]
LRRC8A	NM_019594	Homo sapiens leucine rich repeat containing 8 family, member A (LRRC8A), mRNA [NM_019594]
ADI1	NM_018269	Homo sapiens acireductone dioxygenase 1 (ADI1), mRNA [NM_018269]
SILV	NM_006928	Homo sapiens silver homolog (mouse) (SILV), mRNA [NM_006928]
NARS	NM_004539	Homo sapiens asparaginyl-tRNA synthetase (NARS), mRNA [NM_004539]
WSB1	NM_015626	Homo sapiens WD repeat and SOCS box-containing 1 (WSB1), transcript variant 1, mRNA [NM_015626]
HIST1H3C	NM_003531	Homo sapiens histone cluster 1, H3c (HIST1H3C), mRNA [NM_003531]
CFL2	NM_021914	Homo sapiens cofilin 2 (muscle) (CFL2), transcript variant 1, mRNA [NM_021914]
TSPAN5	AK055659	Homo sapiens cDNA FLJ31097 fis, clone IMR321000210. [AK055659]
STXBP3	NM_007269	Homo sapiens syntaxin binding protein 3 (STXBP3), mRNA [NM_007269]
XYLT2	NM_022167	Homo sapiens xylosyltransferase II (XYLT2), mRNA [NM_022167]
TERF2IP	NM_018975	Homo sapiens telomeric repeat binding factor 2, interacting protein (TERF2IP), mRNA [NM_018975]
POP7	NM_005837	Homo sapiens processing of precursor 7, ribonuclease P subunit (S. cerevisiae) (POP7), mRNA [NM_005837]
RHOC	NM_175744	Homo sapiens ras homolog gene family, member C (RHOC), transcript variant 1, mRNA [NM_175744]
SLC25A33	NM_032315	Homo sapiens solute carrier family 25, member 33 (SLC25A33), mRNA [NM_032315]
FASTK	NM_006712	Homo sapiens Fas-activated serine/threonine kinase (FASTK), transcript variant 1, mRNA [NM_006712]
DLD	NM_000108	Homo sapiens dihydrolipoamide dehydrogenase (DLD), mRNA [NM_000108]
YPEL5	NM_016061	Homo sapiens yippee-like 5 (Drosophila) (YPEL5), mRNA [NM_016061]
RPL23AP13	NR_002229	Homo sapiens ribosomal protein L23a pseudogene 13 (RPL23AP13) on chromosome 2 [NR_002229]
GALM	NM_138801	Homo sapiens galactose mutarotase (aldose 1-epimerase) (GALM), mRNA [NM_138801]
LTBP2	NM_000428	Homo sapiens latent transforming growth factor beta binding protein 2 (LTBP2), mRNA [NM_000428]
SDF2L1	NM_022044	Homo sapiens stromal cell-derived factor 2-like 1 (SDF2L1), mRNA [NM_022044]
PTPMT1	BC020242	Homo sapiens protein tyrosine phosphatase, mitochondrial 1, mRNA (cDNA clone MGC:31981 IMAGE:4591438), complete cds. [BC020242]
A_24_P367369	A_24_P367369	Unknown
A_24_P118422	A_24_P118422	Unknown
CCDC53	NM_016053	Homo sapiens coiled-coil domain containing 53 (CCDC53), mRNA [NM_016053]
HTR2A	NM_000621	Homo sapiens 5-hydroxytryptamine (serotonin) receptor 2A (HTR2A), mRNA [NM_000621]
DDX1	NM_004939	Homo sapiens DEAD (Asp-Glu-Ala-Asp) box polypeptide 1 (DDX1), mRNA [NM_004939]
STUB1	NM_005861	Homo sapiens STIP1 homology and U-box containing protein 1 (STUB1), mRNA [NM_005861]
ELAC2	NM_018127	Homo sapiens elaC homolog 2 (E. coli) (ELAC2), mRNA [NM_018127]
COX5A	NM_004255	Homo sapiens cytochrome c oxidase subunit Va (COX5A), nuclear gene encoding mitochondrial protein, mRNA [NM_004255]
CTNNB1	NM_001904	Homo sapiens catenin (cadherin-associated protein), beta 1, 88kDa (CTNNB1), mRNA [NM_001904]
FAM121B	NM_024122	Homo sapiens family with sequence similarity 121B (FAM121B), mRNA [NM_024122]
KIAA0174	NM_014761	Homo sapiens KIAA0174 (KIAA0174), mRNA [NM_014761]
W31297	W31297	W31297 zb64a03.r1 Soares_fetal_lung_NbHL19W Homo sapiens cDNA clone IMAGE:308332 5' similar to gb:M36341 ADP-RIBOSYLATION FACTOR 4 (HUMAN);, mRNA sequence [W31297]
A_24_P306964	A_24_P306964	Unknown
GPIAP1	NM_005898	Homo sapiens GPI-anchored membrane protein 1 (GPIAP1), transcript variant 1, mRNA [NM_005898]
SDHB	NM_003000	Homo sapiens succinate dehydrogenase complex, subunit B, iron sulfur (Ip) (SDHB), mRNA [NM_003000]
SEC31A	NM_001077207	Homo sapiens SEC31 homolog A (S. cerevisiae) (SEC31A), transcript variant 5, mRNA [NM_001077207]
LOC343495	XR_016540	PREDICTED: Homo sapiens similar to 60S ribosomal protein L6 (TAX-responsive enhancer element-binding protein 107) (TAXREB107) (Neoplasm-related protein C140) (LOC343495), mRNA [XR_016540]
HBD	NM_000519	Homo sapiens hemoglobin, delta (HBD), mRNA [NM_000519]
LOC401975	XR_017247	PREDICTED: Homo sapiens similar to ribosomal protein S3a (LOC401975), mRNA [XR_017247]
VPS29	NM_016226	Homo sapiens vacuolar protein sorting 29 homolog (S. cerevisiae) (VPS29), transcript variant 1, mRNA [NM_016226]
SPP1	NM_001040058	Homo sapiens secreted phosphoprotein 1 (osteopontin, bone sialoprotein I, early T-lymphocyte activation 1) (SPP1), transcript variant 1, mRNA [NM_001040058]
A_24_P7181	A_24_P7181	Unknown
FBXO7	NM_012179	Homo sapiens F-box protein 7 (FBXO7), transcript variant 1, mRNA [NM_012179]
WSB2	NM_018639	Homo sapiens WD repeat and SOCS box-containing 2 (WSB2), mRNA [NM_018639]
EML4	NM_019063	Homo sapiens echinoderm microtubule associated protein like 4 (EML4), mRNA [NM_019063]
A_24_P289573	A_24_P289573	Unknown
HLA-A	NM_002116	Homo sapiens major histocompatibility complex, class I, A (HLA-A), mRNA [NM_002116]
ZMIZ1	NM_020338	Homo sapiens zinc finger, MIZ-type containing 1 (ZMIZ1), mRNA [NM_020338]
ENST00000249480	ENST00000249480	full-length cDNA clone CS0DC018YF17 of Neuroblastoma Cot 25-normalized of Homo sapiens (human). [CR595813]
PCYOX1	NM_016297	Homo sapiens prenylcysteine oxidase 1 (PCYOX1), mRNA [NM_016297]
PPA2	NM_176869	Homo sapiens pyrophosphatase (inorganic) 2 (PPA2), nuclear gene encoding mitochondrial protein, transcript variant 1, mRNA [NM_176869]
ATP6V1C2	NM_001039362	Homo sapiens ATPase, H+ transporting, lysosomal 42kDa, V1 subunit C2 (ATP6V1C2), transcript variant 1, mRNA [NM_001039362]
RBMX	NM_002139	Homo sapiens RNA binding motif protein, X-linked (RBMX), mRNA [NM_002139]
VWCE	NM_152718	Homo sapiens von Willebrand factor C and EGF domains (VWCE), mRNA [NM_152718]
NLRP1	BC051787	Homo sapiens NLR family, pyrin domain containing 1, mRNA (cDNA clone MGC:57544 IMAGE:5756099), complete cds. [BC051787]
EPM2AIP1	NM_014805	Homo sapiens EPM2A (laforin) interacting protein 1 (EPM2AIP1), mRNA [NM_014805]
MRPS36	NM_033281	Homo sapiens mitochondrial ribosomal protein S36 (MRPS36), nuclear gene encoding mitochondrial protein, mRNA [NM_033281]
PDLIM5	NM_006457	Homo sapiens PDZ and LIM domain 5 (PDLIM5), transcript variant 1, mRNA [NM_006457]
LOC387867	ENST00000361461	Homo sapiens cDNA clone IMAGE:30318308, partial cds. [BC070327]
PPP1R1B	NM_032192	Homo sapiens protein phosphatase 1, regulatory (inhibitor) subunit 1B (dopamine and cAMP regulated phosphoprotein, DARPP-32) (PPP1R1B), transcript variant 1, mRNA [NM_032192]
C11orf10	NM_014206	Homo sapiens chromosome 11 open reading frame 10 (C11orf10), mRNA [NM_014206]
PEPD	NM_000285	Homo sapiens peptidase D (PEPD), mRNA [NM_000285]
LOC647768	XR_018202	PREDICTED: Homo sapiens similar to Tetratricopeptide repeat protein 3 (TPR repeat protein 3) (TPR repeat protein D) (LOC647768), mRNA [XR_018202]
POLR2G	NM_002696	Homo sapiens polymerase (RNA) II (DNA directed) polypeptide G (POLR2G), mRNA [NM_002696]
ENST00000355793	ENST00000355793	Prothymosin alpha. [Source:Uniprot/SPTREMBL;Acc:Q15203] [ENST00000355793]
RABGGTB	NM_004582	Homo sapiens Rab geranylgeranyltransferase, beta subunit (RABGGTB), mRNA [NM_004582]
LOC650808	XR_018989	PREDICTED: Homo sapiens similar to 60S ribosomal protein L4 (L1) (LOC650808), mRNA [XR_018989]
VKORC1	NM_206824	Homo sapiens vitamin K epoxide reductase complex, subunit 1 (VKORC1), transcript variant 2, mRNA [NM_206824]
ELP4	NM_019040	Homo sapiens elongation protein 4 homolog (S. cerevisiae) (ELP4), mRNA [NM_019040]
MARCH6	NM_005885	Homo sapiens membrane-associated ring finger (C3HC4) 6 (MARCH6), mRNA [NM_005885]
TM9SF2	NM_004800	Homo sapiens transmembrane 9 superfamily member 2 (TM9SF2), mRNA [NM_004800]
TXNDC5	NM_022085	Homo sapiens thioredoxin domain containing 5 (TXNDC5), transcript variant 2, mRNA [NM_022085]
INE1	BC069772	Homo sapiens cDNA clone MGC:97335 IMAGE:7262587, complete cds. [BC069772]
CALU	NM_001219	Homo sapiens calumenin (CALU), mRNA [NM_001219]
BTG1	NM_001731	Homo sapiens B-cell translocation gene 1, anti-proliferative (BTG1), mRNA [NM_001731]
CKB	NM_001823	Homo sapiens creatine kinase, brain (CKB), mRNA [NM_001823]
MRPL47	NM_020409	Homo sapiens mitochondrial ribosomal protein L47 (MRPL47), nuclear gene encoding mitochondrial protein, transcript variant 1, mRNA [NM_020409]
CBX3	NM_016587	Homo sapiens chromobox homolog 3 (HP1 gamma homolog, Drosophila) (CBX3), transcript variant 2, mRNA [NM_016587]
LOC390612	XR_018903	PREDICTED: Homo sapiens similar to ribosomal protein L18 (LOC390612), mRNA [XR_018903]
EIF4A3	NM_014740	Homo sapiens eukaryotic translation initiation factor 4A, isoform 3 (EIF4A3), mRNA [NM_014740]
SH3BGRL2	NM_031469	Homo sapiens SH3 domain binding glutamic acid-rich protein like 2 (SH3BGRL2), mRNA [NM_031469]
GNAZ	NM_002073	Homo sapiens guanine nucleotide binding protein (G protein), alpha z polypeptide (GNAZ), mRNA [NM_002073]
CHMP2A	NM_014453	Homo sapiens chromatin modifying protein 2A (CHMP2A), transcript variant 1, mRNA [NM_014453]
ALDH1A3	NM_000693	Homo sapiens aldehyde dehydrogenase 1 family, member A3 (ALDH1A3), mRNA [NM_000693]
RAB14	NM_016322	Homo sapiens RAB14, member RAS oncogene family (RAB14), mRNA [NM_016322]
MRPL18	NM_014161	Homo sapiens mitochondrial ribosomal protein L18 (MRPL18), nuclear gene encoding mitochondrial protein, mRNA [NM_014161]
LOC401863	XR_019597	PREDICTED: Homo sapiens similar to ribosomal protein L10a (LOC401863), mRNA [XR_019597]
PCBP4	NM_033010	Homo sapiens poly(rC) binding protein 4 (PCBP4), transcript variant 4, mRNA [NM_033010]
DCBLD2	NM_080927	Homo sapiens discoidin, CUB and LCCL domain containing 2 (DCBLD2), mRNA [NM_080927]
BEST2	NM_017682	Homo sapiens bestrophin 2 (BEST2), mRNA [NM_017682]
GUSB	NM_000181	Homo sapiens glucuronidase, beta (GUSB), mRNA [NM_000181]
C21orf59	NM_021254	Homo sapiens chromosome 21 open reading frame 59 (C21orf59), mRNA [NM_021254]
SRRM1	NM_005839	Homo sapiens serine/arginine repetitive matrix 1 (SRRM1), mRNA [NM_005839]
SERPINA3	NM_001085	Homo sapiens serpin peptidase inhibitor, clade A (alpha-1 antiproteinase, antitrypsin), member 3 (SERPINA3), mRNA [NM_001085]
HBLD1	NM_194279	Homo sapiens HesB like domain containing 1 (HBLD1), mRNA [NM_194279]
CBX1	NM_006807	Homo sapiens chromobox homolog 1 (HP1 beta homolog Drosophila ) (CBX1), mRNA [NM_006807]
ACSS1	NM_032501	Homo sapiens acyl-CoA synthetase short-chain family member 1 (ACSS1), nuclear gene encoding mitochondrial protein, mRNA [NM_032501]
RBPSUH	NM_203284	Homo sapiens recombining binding protein suppressor of hairless (Drosophila) (RBPSUH), transcript variant 4, mRNA [NM_203284]
SLC39A8	NM_022154	Homo sapiens solute carrier family 39 (zinc transporter), member 8 (SLC39A8), mRNA [NM_022154]
MUT	NM_000255	Homo sapiens methylmalonyl Coenzyme A mutase (MUT), nuclear gene encoding mitochondrial protein, mRNA [NM_000255]
RRAGC	NM_022157	Homo sapiens Ras-related GTP binding C (RRAGC), mRNA [NM_022157]
KLHDC2	NM_014315	Homo sapiens kelch domain containing 2 (KLHDC2), mRNA [NM_014315]
ENST00000358335	ENST00000358335	RAC-beta serine/threonine-protein kinase (EC 2.7.11.1) (RAC-PK-beta) (Protein kinase Akt-2) (Protein kinase B, beta) (PKB beta). [Source:Uniprot/SWISSPROT;Acc:P31751] [ENST00000358335]
HNRPK	NM_031262	Homo sapiens heterogeneous nuclear ribonucleoprotein K (HNRPK), transcript variant 2, mRNA [NM_031262]
TUBB	NM_178014	Homo sapiens tubulin, beta (TUBB), mRNA [NM_178014]
PSMD3	NM_002809	Homo sapiens proteasome (prosome, macropain) 26S subunit, non-ATPase, 3 (PSMD3), mRNA [NM_002809]
TRDN	NM_006073	Homo sapiens triadin (TRDN), mRNA [NM_006073]
UBQLN2	NM_013444	Homo sapiens ubiquilin 2 (UBQLN2), mRNA [NM_013444]
BTBD6	NM_033271	Homo sapiens BTB (POZ) domain containing 6 (BTBD6), mRNA [NM_033271]
SASH1	NM_015278	Homo sapiens SAM and SH3 domain containing 1 (SASH1), mRNA [NM_015278]
UBE2V1	NM_001032288	Homo sapiens ubiquitin-conjugating enzyme E2 variant 1 (UBE2V1), transcript variant 4, mRNA [NM_001032288]
CSNK2B	NM_001320	Homo sapiens casein kinase 2, beta polypeptide (CSNK2B), mRNA [NM_001320]
PKN2	NM_006256	Homo sapiens protein kinase N2 (PKN2), mRNA [NM_006256]
ARHGAP1	NM_004308	Homo sapiens Rho GTPase activating protein 1 (ARHGAP1), mRNA [NM_004308]
COL1A2	NM_000089	Homo sapiens collagen, type I, alpha 2 (COL1A2), mRNA [NM_000089]
AASDHPPT	NM_015423	Homo sapiens aminoadipate-semialdehyde dehydrogenase-phosphopantetheinyl transferase (AASDHPPT), mRNA [NM_015423]
KHSRP	NM_003685	Homo sapiens KH-type splicing regulatory protein (FUSE binding protein 2) (KHSRP), mRNA [NM_003685]
X92493	X92493	H.sapiens mRNA for STM-7 protein. [X92493]
MAGEF1	NM_022149	Homo sapiens melanoma antigen family F, 1 (MAGEF1), mRNA [NM_022149]
PEA15	NM_003768	Homo sapiens phosphoprotein enriched in astrocytes 15 (PEA15), mRNA [NM_003768]
ANAPC5	NM_016237	Homo sapiens anaphase promoting complex subunit 5 (ANAPC5), mRNA [NM_016237]
HTATSF1	NM_014500	Homo sapiens HIV-1 Tat specific factor 1 (HTATSF1), mRNA [NM_014500]
TOP2B	NM_001068	Homo sapiens topoisomerase (DNA) II beta 180kDa (TOP2B), mRNA [NM_001068]
NFIL3	NM_005384	Homo sapiens nuclear factor, interleukin 3 regulated (NFIL3), mRNA [NM_005384]
HGS	NM_004712	Homo sapiens hepatocyte growth factor-regulated tyrosine kinase substrate (HGS), mRNA [NM_004712]
STT3A	NM_152713	Homo sapiens STT3, subunit of the oligosaccharyltransferase complex, homolog A (S. cerevisiae) (STT3A), mRNA [NM_152713]
LSM5	NM_012322	Homo sapiens LSM5 homolog, U6 small nuclear RNA associated (S. cerevisiae) (LSM5), mRNA [NM_012322]
SCRN1	NM_014766	Homo sapiens secernin 1 (SCRN1), mRNA [NM_014766]
WIPI2	NM_015610	Homo sapiens WD repeat domain, phosphoinositide interacting 2 (WIPI2), transcript variant 1, mRNA [NM_015610]
NBEA	NM_015678	Homo sapiens neurobeachin (NBEA), mRNA [NM_015678]
CYP4V2	NM_207352	Homo sapiens cytochrome P450, family 4, subfamily V, polypeptide 2 (CYP4V2), mRNA [NM_207352]
NUCB2	NM_005013	Homo sapiens nucleobindin 2 (NUCB2), mRNA [NM_005013]
SNRPF	NM_003095	Homo sapiens small nuclear ribonucleoprotein polypeptide F (SNRPF), mRNA [NM_003095]
A_23_P253774	A_23_P253774	Unknown
ZNF313	NM_018683	Homo sapiens zinc finger protein 313 (ZNF313), mRNA [NM_018683]
MYOC	NM_000261	Homo sapiens myocilin, trabecular meshwork inducible glucocorticoid response (MYOC), mRNA [NM_000261]
HSPC159	ENST00000238875	galectin-related protein (HSPC159), mRNA [Source:RefSeq_dna;Acc:NM_014181] [ENST00000238875]
ZNF503	NM_032772	Homo sapiens zinc finger protein 503 (ZNF503), mRNA [NM_032772]
C17orf79	NM_018405	Homo sapiens chromosome 17 open reading frame 79 (C17orf79), mRNA [NM_018405]
PTAR1	AL832683	Homo sapiens mRNA; cDNA DKFZp313P0917 (from clone DKFZp313P0917). [AL832683]
ATP6AP2	NM_005765	Homo sapiens ATPase, H+ transporting, lysosomal accessory protein 2 (ATP6AP2), mRNA [NM_005765]
AK092921	AK092921	Homo sapiens cDNA FLJ35602 fis, clone SPLEN2009088, highly similar to HLA CLASS I HISTOCOMPATIBILITY ANTIGEN. [AK092921]
HSPH1	NM_006644	Homo sapiens heat shock 105kDa/110kDa protein 1 (HSPH1), mRNA [NM_006644]
NR3C1	NM_001018077	Homo sapiens nuclear receptor subfamily 3, group C, member 1 (glucocorticoid receptor) (NR3C1), transcript variant 1, mRNA [NM_001018077]
ZFP36	NM_003407	Homo sapiens zinc finger protein 36, C3H type, homolog (mouse) (ZFP36), mRNA [NM_003407]
LOC391160	XR_018489	PREDICTED: Homo sapiens similar to Actin-related protein 2 [XR_018489]
HEY1	NM_001040708	Homo sapiens hairy/enhancer-of-split related with YRPW motif 1 (HEY1), transcript variant 2, mRNA [NM_001040708]
A_24_P7380	A_24_P7380	Unknown
RSN	NM_002956	Homo sapiens restin (Reed-Steinberg cell-expressed intermediate filament-associated protein) (RSN), transcript variant 1, mRNA [NM_002956]
CCDC104	NM_080667	Homo sapiens coiled-coil domain containing 104 (CCDC104), mRNA [NM_080667]
C14orf147	NM_138288	Homo sapiens chromosome 14 open reading frame 147 (C14orf147), mRNA [NM_138288]
LGI1	NM_005097	Homo sapiens leucine-rich, glioma inactivated 1 (LGI1), mRNA [NM_005097]
DDX17	NM_006386	Homo sapiens DEAD (Asp-Glu-Ala-Asp) box polypeptide 17 (DDX17), transcript variant 1, mRNA [NM_006386]
TUBA3	NM_006009	Homo sapiens tubulin, alpha 3 (TUBA3), mRNA [NM_006009]
IAH1	NM_001039613	Homo sapiens isoamyl acetate-hydrolyzing esterase 1 homolog (S. cerevisiae) (IAH1), mRNA [NM_001039613]
METAP2	NM_006838	Homo sapiens methionyl aminopeptidase 2 (METAP2), mRNA [NM_006838]
A_24_P272735	A_24_P272735	Unknown
ID2	NM_002166	Homo sapiens inhibitor of DNA binding 2, dominant negative helix-loop-helix protein (ID2), mRNA [NM_002166]
PTOV1	NM_017432	Homo sapiens prostate tumor overexpressed gene 1 (PTOV1), mRNA [NM_017432]
THC2719293	THC2719293	Q2LZS5_DROPS (Q2LZS5) GA12313-PA (Fragment), partial (5%) [THC2719293]
A_23_P255637	A_23_P255637	Unknown
C5orf13	NM_004772	Homo sapiens chromosome 5 open reading frame 13 (C5orf13), mRNA [NM_004772]
FLJ10081	NM_017991	Homo sapiens hypothetical protein FLJ10081 (FLJ10081), mRNA [NM_017991]
PCDHGA8	NM_032088	Homo sapiens protocadherin gamma subfamily A, 8 (PCDHGA8), transcript variant 1, mRNA [NM_032088]
ZNF85	NM_003429	Homo sapiens zinc finger protein 85 (ZNF85), mRNA [NM_003429]
LBH	NM_030915	Homo sapiens limb bud and heart development homolog (mouse) (LBH), mRNA [NM_030915]
COL4A5	NM_033380	Homo sapiens collagen, type IV, alpha 5 (Alport syndrome) (COL4A5), transcript variant 2, mRNA [NM_033380]
H2-ALPHA	NM_080386	Homo sapiens alpha-tubulin isotype H2-alpha (H2-ALPHA), mRNA [NM_080386]
COPS5	NM_006837	Homo sapiens COP9 constitutive photomorphogenic homolog subunit 5 (Arabidopsis) (COPS5), mRNA [NM_006837]
CR616528	CR616528	full-length cDNA clone CS0DC014YA20 of Neuroblastoma Cot 25-normalized of Homo sapiens (human). [CR616528]
ZBTB38	BC072415	Homo sapiens cDNA clone IMAGE:6168734. [BC072415]
ZFAND6	NM_019006	Homo sapiens zinc finger, AN1-type domain 6 (ZFAND6), mRNA [NM_019006]
ALDH9A1	NM_000696	Homo sapiens aldehyde dehydrogenase 9 family, member A1 (ALDH9A1), mRNA [NM_000696]
A_24_P127442	A_24_P127442	Unknown
LPGAT1	NM_014873	Homo sapiens lysophosphatidylglycerol acyltransferase 1 (LPGAT1), mRNA [NM_014873]
HSPA5	NM_005347	Homo sapiens heat shock 70kDa protein 5 (glucose-regulated protein, 78kDa) (HSPA5), mRNA [NM_005347]
ARPC1A	NM_006409	Homo sapiens actin related protein 2/3 complex, subunit 1A, 41kDa (ARPC1A), mRNA [NM_006409]
QSCN6	NM_002826	Homo sapiens quiescin Q6 (QSCN6), transcript variant 1, mRNA [NM_002826]
MST150	NM_032947	Homo sapiens MSTP150 (MST150), mRNA [NM_032947]
GPR64	NM_001079858	Homo sapiens G protein-coupled receptor 64 (GPR64), transcript variant 1, mRNA [NM_001079858]
SCP2	NM_002979	Homo sapiens sterol carrier protein 2 (SCP2), transcript variant 1, mRNA [NM_002979]
A_24_P67638	A_24_P67638	Unknown
COL9A2	NM_001852	Homo sapiens collagen, type IX, alpha 2 (COL9A2), mRNA [NM_001852]
UPF1	NM_002911	Homo sapiens UPF1 regulator of nonsense transcripts homolog (yeast) (UPF1), mRNA [NM_002911]
COPS4	NM_016129	Homo sapiens COP9 constitutive photomorphogenic homolog subunit 4 (Arabidopsis) (COPS4), mRNA [NM_016129]
CXCR4	NM_001008540	Homo sapiens chemokine (C-X-C motif) receptor 4 (CXCR4), transcript variant 1, mRNA [NM_001008540]
C14orf11	NM_018453	Homo sapiens chromosome 14 open reading frame 11 (C14orf11), mRNA [NM_018453]
A_32_P171043	A_32_P171043	Unknown
MGEA5	NM_012215	Homo sapiens meningioma expressed antigen 5 (hyaluronidase) (MGEA5), mRNA [NM_012215]
WNT2B	NM_004185	Homo sapiens wingless-type MMTV integration site family, member 2B (WNT2B), transcript variant WNT-2B1, mRNA [NM_004185]
MBP	NM_001025100	Homo sapiens myelin basic protein (MBP), transcript variant 8, mRNA [NM_001025100]
ZNF219	NM_016423	Homo sapiens zinc finger protein 219 (ZNF219), mRNA [NM_016423]
CHST2	NM_004267	Homo sapiens carbohydrate (N-acetylglucosamine-6-O) sulfotransferase 2 (CHST2), mRNA [NM_004267]
ADH5	NM_000671	Homo sapiens alcohol dehydrogenase 5 (class III), chi polypeptide (ADH5), mRNA [NM_000671]
HDHD2	NM_032124	Homo sapiens haloacid dehalogenase-like hydrolase domain containing 2 (HDHD2), mRNA [NM_032124]
CHERP	NM_006387	Homo sapiens calcium homeostasis endoplasmic reticulum protein (CHERP), mRNA [NM_006387]
ODC1	NM_002539	Homo sapiens ornithine decarboxylase 1 (ODC1), mRNA [NM_002539]
CLIC6	NM_053277	Homo sapiens chloride intracellular channel 6 (CLIC6), mRNA [NM_053277]
VCL	NM_014000	Homo sapiens vinculin (VCL), transcript variant 1, mRNA [NM_014000]
C1orf43	NM_138740	Homo sapiens chromosome 1 open reading frame 43 (C1orf43), transcript variant 2, mRNA [NM_138740]
DC2	NM_021227	Homo sapiens DC2 protein (DC2), mRNA [NM_021227]
HNRPH3	NM_012207	Homo sapiens heterogeneous nuclear ribonucleoprotein H3 (2H9) (HNRPH3), transcript variant 2H9, mRNA [NM_012207]
SYVN1	NM_172230	Homo sapiens synovial apoptosis inhibitor 1, synoviolin (SYVN1), transcript variant 2, mRNA [NM_172230]
DHRS7	NM_016029	Homo sapiens dehydrogenase/reductase (SDR family) member 7 (DHRS7), mRNA [NM_016029]
LOC390299	ENST00000312958	Unknown
METTL5	NM_014168	Homo sapiens methyltransferase like 5 (METTL5), mRNA [NM_014168]
DDX50	NM_024045	Homo sapiens DEAD (Asp-Glu-Ala-Asp) box polypeptide 50 (DDX50), mRNA [NM_024045]
PDZK1	NM_002614	Homo sapiens PDZ domain containing 1 (PDZK1), mRNA [NM_002614]
GOT2	NM_002080	Homo sapiens glutamic-oxaloacetic transaminase 2, mitochondrial (aspartate aminotransferase 2) (GOT2), nuclear gene encoding mitochondrial protein, mRNA [NM_002080]
BASP1	NM_006317	Homo sapiens brain abundant, membrane attached signal protein 1 (BASP1), mRNA [NM_006317]
CACYBP	NM_014412	Homo sapiens calcyclin binding protein (CACYBP), transcript variant 1, mRNA [NM_014412]
ZNF714	NM_182515	Homo sapiens zinc finger protein 714 (ZNF714), mRNA [NM_182515]
LOC646417	XR_019584	PREDICTED: Homo sapiens similar to 60S ribosomal protein L29 (P23) (LOC646417), mRNA [XR_019584]
DDX3X	NM_001356	Homo sapiens DEAD (Asp-Glu-Ala-Asp) box polypeptide 3, X-linked (DDX3X), mRNA [NM_001356]
RPS5	NM_001009	Homo sapiens ribosomal protein S5 (RPS5), mRNA [NM_001009]
SYNE1	NM_182961	Homo sapiens spectrin repeat containing, nuclear envelope 1 (SYNE1), transcript variant longest, mRNA [NM_182961]
SERGEF	NM_012139	Homo sapiens secretion regulating guanine nucleotide exchange factor (SERGEF), mRNA [NM_012139]
PALM2-AKAP2	NM_147150	Homo sapiens PALM2-AKAP2 protein (PALM2-AKAP2), transcript variant 2, mRNA [NM_147150]
AGXT2L1	NM_031279	Homo sapiens alanine-glyoxylate aminotransferase 2-like 1 (AGXT2L1), mRNA [NM_031279]
TOMM20	NM_014765	Homo sapiens translocase of outer mitochondrial membrane 20 homolog (yeast) (TOMM20), mRNA [NM_014765]
AA837799	AA837799	AA837799 oe06h09.s1 NCI_CGAP_Ov2 Homo sapiens cDNA clone IMAGE:1385153, mRNA sequence [AA837799]
SFRS1	NM_001078166	Homo sapiens splicing factor, arginine/serine-rich 1 (splicing factor 2, alternate splicing factor) (SFRS1), transcript variant 2, mRNA [NM_001078166]
LOC391819	XR_016386	PREDICTED: Homo sapiens similar to Keratin, type I cytoskeletal 18 (Cytokeratin-18) (CK-18) (Keratin-18) (K18) (LOC391819), mRNA [XR_016386]
CNOT7	NM_013354	Homo sapiens CCR4-NOT transcription complex, subunit 7 (CNOT7), transcript variant 1, mRNA [NM_013354]
ROR1	NM_005012	Homo sapiens receptor tyrosine kinase-like orphan receptor 1 (ROR1), mRNA [NM_005012]
SNRPN	NM_022807	Homo sapiens small nuclear ribonucleoprotein polypeptide N (SNRPN), transcript variant 4, mRNA [NM_022807]
SLC38A1	NM_030674	Homo sapiens solute carrier family 38, member 1 (SLC38A1), transcript variant 1, mRNA [NM_030674]
IMMT	NM_006839	Homo sapiens inner membrane protein, mitochondrial (mitofilin) (IMMT), mRNA [NM_006839]
SRRM2	NM_016333	Homo sapiens serine/arginine repetitive matrix 2 (SRRM2), mRNA [NM_016333]
GBE1	NM_000158	Homo sapiens glucan (1,4-alpha-), branching enzyme 1 (glycogen branching enzyme, Andersen disease, glycogen storage disease type IV) (GBE1), mRNA [NM_000158]
CIP29	NM_033082	Homo sapiens cytokine induced protein 29 kDa (CIP29), mRNA [NM_033082]
PJA2	NM_014819	Homo sapiens praja 2, RING-H2 motif containing (PJA2), mRNA [NM_014819]
STAU1	NM_017453	Homo sapiens staufen, RNA binding protein, homolog 1 (Drosophila) (STAU1), transcript variant T3, mRNA [NM_017453]
GNB1	NM_002074	Homo sapiens guanine nucleotide binding protein (G protein), beta polypeptide 1 (GNB1), mRNA [NM_002074]
MRPL23	NM_021134	Homo sapiens mitochondrial ribosomal protein L23 (MRPL23), nuclear gene encoding mitochondrial protein, mRNA [NM_021134]
DDT	NM_001355	Homo sapiens D-dopachrome tautomerase (DDT), mRNA [NM_001355]
ABAT	NM_000663	Homo sapiens 4-aminobutyrate aminotransferase (ABAT), nuclear gene encoding mitochondrial protein, transcript variant 2, mRNA [NM_000663]
LOC51255	NM_016494	Homo sapiens hypothetical protein LOC51255 (LOC51255), mRNA [NM_016494]
LAMC1	NM_002293	Homo sapiens laminin, gamma 1 (formerly LAMB2) (LAMC1), mRNA [NM_002293]
LRP8	NM_033300	Homo sapiens low density lipoprotein receptor-related protein 8, apolipoprotein e receptor (LRP8), transcript variant 2, mRNA [NM_033300]
PTRF	NM_012232	Homo sapiens polymerase I and transcript release factor (PTRF), mRNA [NM_012232]
THC2510119	THC2510119	BC000359 SPC18 protein {Homo sapiens} (exp=-1; wgp=0; cg=0), partial (77%) [THC2510119]
ARIH2	NM_006321	Homo sapiens ariadne homolog 2 (Drosophila) (ARIH2), mRNA [NM_006321]
TBC1D9B	NM_198868	Homo sapiens TBC1 domain family, member 9B (with GRAM domain) (TBC1D9B), transcript variant 1, mRNA [NM_198868]
AK026351	AK026351	Homo sapiens cDNA: FLJ22698 fis, clone HSI12044. [AK026351]
HLA-DPA1	NM_033554	Homo sapiens major histocompatibility complex, class II, DP alpha 1 (HLA-DPA1), mRNA [NM_033554]
A_24_P780353	A_24_P780353	Unknown
SF1	NM_004630	Homo sapiens splicing factor 1 (SF1), transcript variant 1, mRNA [NM_004630]
MRPL54	NM_172251	Homo sapiens mitochondrial ribosomal protein L54 (MRPL54), nuclear gene encoding mitochondrial protein, mRNA [NM_172251]
SLC20A2	NM_006749	Homo sapiens solute carrier family 20 (phosphate transporter), member 2 (SLC20A2), mRNA [NM_006749]
LOC441783	XR_018872	PREDICTED: Homo sapiens similar to T04C12.5 (LOC441783), mRNA [XR_018872]
VGLL4	NM_014667	Homo sapiens vestigial like 4 (Drosophila) (VGLL4), mRNA [NM_014667]
RAB3GAP2	NM_012414	Homo sapiens RAB3 GTPase activating protein subunit 2 (non-catalytic) (RAB3GAP2), mRNA [NM_012414]
ENST00000343756	ENST00000343756	similar to peptidyl-Pro cis trans isomerase (LOC121981), misc RNA [Source:RefSeq_dna;Acc:XR_017783] [ENST00000343756]
PDE4B	NM_001037341	Homo sapiens phosphodiesterase 4B, cAMP-specific (phosphodiesterase E4 dunce homolog, Drosophila) (PDE4B), transcript variant d, mRNA [NM_001037341]
AK124698	AK124698	Homo sapiens cDNA FLJ42708 fis, clone BRAMY3007311. [AK124698]
ADAR	NM_001111	Homo sapiens adenosine deaminase, RNA-specific (ADAR), transcript variant 1, mRNA [NM_001111]
AMOTL2	NM_016201	Homo sapiens angiomotin like 2 (AMOTL2), mRNA [NM_016201]
COL6A1	NM_001848	Homo sapiens collagen, type VI, alpha 1 (COL6A1), mRNA [NM_001848]
DAP3	NM_033657	Homo sapiens death associated protein 3 (DAP3), nuclear gene encoding mitochondrial protein, transcript variant 1, mRNA [NM_033657]
PDDC1	NM_182612	Homo sapiens Parkinson disease 7 domain containing 1 (PDDC1), mRNA [NM_182612]
AK2	NM_001625	Homo sapiens adenylate kinase 2 (AK2), transcript variant AK2A, mRNA [NM_001625]
NDFIP1	NM_030571	Homo sapiens Nedd4 family interacting protein 1 (NDFIP1), mRNA [NM_030571]
SDC2	NM_002998	Homo sapiens syndecan 2 (heparan sulfate proteoglycan 1, cell surface-associated, fibroglycan) (SDC2), mRNA [NM_002998]
IK	NM_006083	Homo sapiens IK cytokine, down-regulator of HLA II (IK), mRNA [NM_006083]
SYPL1	NM_182715	Homo sapiens synaptophysin-like 1 (SYPL1), transcript variant 2, mRNA [NM_182715]
TXNDC1	NM_030755	Homo sapiens thioredoxin domain containing 1 (TXNDC1), mRNA [NM_030755]
DNAJB2	NM_006736	Homo sapiens DnaJ (Hsp40) homolog, subfamily B, member 2 (DNAJB2), transcript variant 2, mRNA [NM_006736]
DYNLT3	NM_006520	Homo sapiens dynein, light chain, Tctex-type 3 (DYNLT3), mRNA [NM_006520]
AEBP1	NM_001129	Homo sapiens AE binding protein 1 (AEBP1), mRNA [NM_001129]
PALLD	NM_016081	Homo sapiens palladin, cytoskeletal associated protein (PALLD), mRNA [NM_016081]
C1QTNF5	NM_015645	Homo sapiens C1q and tumor necrosis factor related protein 5 (C1QTNF5), mRNA [NM_015645]
CLEC2D	NM_001004419	Homo sapiens C-type lectin domain family 2, member D (CLEC2D), transcript variant 2, mRNA [NM_001004419]
CR593845	CR593845	full-length cDNA clone CS0DF024YI14 of Fetal brain of Homo sapiens (human). [CR593845]
A_24_P186354	A_24_P186354	Unknown
PRO0478	AF090930	Homo sapiens clone HQ0478 PRO0478 mRNA, complete cds. [AF090930]
TM2D3	NM_078474	Homo sapiens TM2 domain containing 3 (TM2D3), transcript variant 1, mRNA [NM_078474]
C1orf54	NM_024579	Homo sapiens chromosome 1 open reading frame 54 (C1orf54), mRNA [NM_024579]
RAB18	NM_021252	Homo sapiens RAB18, member RAS oncogene family (RAB18), mRNA [NM_021252]
NIT2	NM_020202	Homo sapiens nitrilase family, member 2 (NIT2), mRNA [NM_020202]
FAM101A	NM_181709	Homo sapiens family with sequence similarity 101, member A (FAM101A), mRNA [NM_181709]
SFRS4	NM_005626	Homo sapiens splicing factor, arginine/serine-rich 4 (SFRS4), mRNA [NM_005626]
RAB5A	NM_004162	Homo sapiens RAB5A, member RAS oncogene family (RAB5A), mRNA [NM_004162]
SPG21	NM_016630	Homo sapiens spastic paraplegia 21, maspardin (autosomal recessive, Mast syndrome) (SPG21), mRNA [NM_016630]
TM7SF2	NM_003273	Homo sapiens transmembrane 7 superfamily member 2 (TM7SF2), mRNA [NM_003273]
ATOX1	NM_004045	Homo sapiens ATX1 antioxidant protein 1 homolog (yeast) (ATOX1), mRNA [NM_004045]
SLC19A2	NM_006996	Homo sapiens solute carrier family 19 (thiamine transporter), member 2 (SLC19A2), mRNA [NM_006996]
ITIH5	NM_030569	Homo sapiens inter-alpha (globulin) inhibitor H5 (ITIH5), transcript variant 1, mRNA [NM_030569]
LOC497661	NM_001035005	Homo sapiens putative NFkB activating protein (LOC497661), mRNA [NM_001035005]
GORASP2	NM_015530	Homo sapiens golgi reassembly stacking protein 2, 55kDa (GORASP2), mRNA [NM_015530]
ENST00000389400	ENST00000389400	similar to 40S ribosomal protein S3a (V-fos transformation effector protein) (LOC391706), mRNA [Source:RefSeq_dna;Acc:XR_018587] [ENST00000389400]
POLE4	NM_019896	Homo sapiens polymerase (DNA-directed), epsilon 4 (p12 subunit) (POLE4), mRNA [NM_019896]
GADD45GIP1	NM_052850	Homo sapiens growth arrest and DNA-damage-inducible, gamma interacting protein 1 (GADD45GIP1), mRNA [NM_052850]
FAM20B	NM_014864	Homo sapiens family with sequence similarity 20, member B (FAM20B), mRNA [NM_014864]
C15orf15	NM_016304	Homo sapiens chromosome 15 open reading frame 15 (C15orf15), mRNA [NM_016304]
BNIP3	NM_004052	Homo sapiens BCL2/adenovirus E1B 19kDa interacting protein 3 (BNIP3), nuclear gene encoding mitochondrial protein, mRNA [NM_004052]
IL11RA	NM_004512	Homo sapiens interleukin 11 receptor, alpha (IL11RA), transcript variant 1, mRNA [NM_004512]
TPCN1	AB032995	Homo sapiens mRNA for KIAA1169 protein, partial cds. [AB032995]
M15530	M15530	Human B-cell growth factor (BCGF1) mRNA, complete cds. [M15530]
RPL22L1	BC049823	Homo sapiens ribosomal protein L22-like 1, mRNA (cDNA clone IMAGE:4865966). [BC049823]
ITGAM	NM_000632	Homo sapiens integrin, alpha M (complement component 3 receptor 3 subunit) (ITGAM), mRNA [NM_000632]
A_24_P633686	A_24_P633686	Unknown
C11orf1	NM_022761	Homo sapiens chromosome 11 open reading frame 1 (C11orf1), mRNA [NM_022761]
NFAT5	NM_138714	Homo sapiens nuclear factor of activated T-cells 5, tonicity-responsive (NFAT5), transcript variant 1, mRNA [NM_138714]
MRPL55	NM_181462	Homo sapiens mitochondrial ribosomal protein L55 (MRPL55), nuclear gene encoding mitochondrial protein, transcript variant 4, mRNA [NM_181462]
CCT8	NM_006585	Homo sapiens chaperonin containing TCP1, subunit 8 (theta) (CCT8), mRNA [NM_006585]
FLJ44894	NM_001039884	Homo sapiens similar to zinc finger protein 91 (FLJ44894), mRNA [NM_001039884]
EXOSC7	NM_015004	Homo sapiens exosome component 7 (EXOSC7), mRNA [NM_015004]
SSU72	NM_014188	Homo sapiens SSU72 RNA polymerase II CTD phosphatase homolog (S. cerevisiae) (SSU72), mRNA [NM_014188]
MT1F	NM_005949	Homo sapiens metallothionein 1F (functional) (MT1F), mRNA [NM_005949]
SEMA3C	NM_006379	Homo sapiens sema domain, immunoglobulin domain (Ig), short basic domain, secreted, (semaphorin) 3C (SEMA3C), mRNA [NM_006379]
DVL1	NM_181870	Homo sapiens dishevelled, dsh homolog 1 (Drosophila) (DVL1), transcript variant 2, mRNA [NM_181870]
GTF2A2	NM_004492	Homo sapiens general transcription factor IIA, 2 (12kD subunit) (GTF2A2), mRNA [NM_004492]
FEZ2	NM_001042548	Homo sapiens fasciculation and elongation protein zeta 2 (zygin II) (FEZ2), transcript variant 2, mRNA [NM_001042548]
EIF1AY	NM_004681	Homo sapiens eukaryotic translation initiation factor 1A, Y-linked (EIF1AY), mRNA [NM_004681]
A_24_P24724	A_24_P24724	Unknown
ZFYVE27	NM_001002261	Homo sapiens zinc finger, FYVE domain containing 27 (ZFYVE27), transcript variant 1, mRNA [NM_001002261]
PON2	NM_000305	Homo sapiens paraoxonase 2 (PON2), transcript variant 1, mRNA [NM_000305]
ENST00000332804	ENST00000332804	full-length cDNA clone CS0DI026YJ08 of Placenta Cot 25-normalized of Homo sapiens (human). [CR590757]
ACADVL	NM_000018	Homo sapiens acyl-Coenzyme A dehydrogenase, very long chain (ACADVL), nuclear gene encoding mitochondrial protein, transcript variant 1, mRNA [NM_000018]
GDI2	NM_001494	Homo sapiens GDP dissociation inhibitor 2 (GDI2), mRNA [NM_001494]
POLR2J2	NM_145325	Homo sapiens DNA directed RNA polymerase II polypeptide J-related gene (POLR2J2), transcript variant 1, mRNA [NM_145325]
PARVA	NM_018222	Homo sapiens parvin, alpha (PARVA), mRNA [NM_018222]
C7orf27	NM_152743	Homo sapiens chromosome 7 open reading frame 27 (C7orf27), mRNA [NM_152743]
NDNL2	NM_138704	Homo sapiens necdin-like 2 (NDNL2), mRNA [NM_138704]
CR603215	CR603215	full-length cDNA clone CS0DI023YC17 of Placenta Cot 25-normalized of Homo sapiens (human). [CR603215]
MRFAP1L1	NM_152301	Homo sapiens Morf4 family associated protein 1-like 1 (MRFAP1L1), transcript variant 1, mRNA [NM_152301]
CKAP4	NM_006825	Homo sapiens cytoskeleton-associated protein 4 (CKAP4), mRNA [NM_006825]
KIAA0562	ENST00000263739	glycine-, glutamate-, thienylcyclohexylpiperidine-binding protein [Source:RefSeq_peptide;Acc:NP_055519] [ENST00000263739]
C3orf18	NM_016210	Homo sapiens chromosome 3 open reading frame 18 (C3orf18), mRNA [NM_016210]
LOC652489	ENST00000331458	PREDICTED: Homo sapiens similar to SMT3 suppressor of mif two 3 homolog 2 (LOC652489), mRNA [XM_001126213]
LOC619208	NM_001033564	Homo sapiens hypothetical protein LOC619208 (LOC619208), mRNA [NM_001033564]
ARID5B	NM_032199	Homo sapiens AT rich interactive domain 5B (MRF1-like) (ARID5B), mRNA [NM_032199]
LOC650108	XR_018781	PREDICTED: Homo sapiens similar to Glyceraldehyde-3-phosphate dehydrogenase (GAPDH) (LOC650108), mRNA [XR_018781]
THC2526410	THC2526410	Q9BUZ3_HUMAN (Q9BUZ3) QARS protein (Fragment), partial (25%) [THC2526410]
CHID1	NM_023947	Homo sapiens chitinase domain containing 1 (CHID1), mRNA [NM_023947]
FGF13	NM_004114	Homo sapiens fibroblast growth factor 13 (FGF13), transcript variant 1A, mRNA [NM_004114]
LOC390993	XR_018411	PREDICTED: Homo sapiens similar to 60S ribosomal protein L7a (LOC390993), mRNA [XR_018411]
SLC25A36	NM_018155	Homo sapiens solute carrier family 25, member 36 (SLC25A36), mRNA [NM_018155]
ACAA2	NM_006111	Homo sapiens acetyl-Coenzyme A acyltransferase 2 (mitochondrial 3-oxoacyl-Coenzyme A thiolase) (ACAA2), nuclear gene encoding mitochondrial protein, mRNA [NM_006111]
DNAJC8	NM_014280	Homo sapiens DnaJ (Hsp40) homolog, subfamily C, member 8 (DNAJC8), mRNA [NM_014280]
TTC35	NM_014673	Homo sapiens tetratricopeptide repeat domain 35 (TTC35), mRNA [NM_014673]
NSMCE1	NM_145080	Homo sapiens non-SMC element 1 homolog (S. cerevisiae) (NSMCE1), mRNA [NM_145080]
A_24_P50057	A_24_P50057	Unknown
WTAP	NM_004906	Homo sapiens Wilms tumor 1 associated protein (WTAP), transcript variant 1, mRNA [NM_004906]
TMEM50A	NM_014313	Homo sapiens transmembrane protein 50A (TMEM50A), mRNA [NM_014313]
CCT3	NM_005998	Homo sapiens chaperonin containing TCP1, subunit 3 (gamma) (CCT3), transcript variant 1, mRNA [NM_005998]
C14orf100	NM_016475	Homo sapiens chromosome 14 open reading frame 100 (C14orf100), mRNA [NM_016475]
H2AFJ	NM_177925	Homo sapiens H2A histone family, member J (H2AFJ), transcript variant 2, mRNA [NM_177925]
C14orf32	NM_144578	Homo sapiens chromosome 14 open reading frame 32 (C14orf32), mRNA [NM_144578]
BACE2	NM_012105	Homo sapiens beta-site APP-cleaving enzyme 2 (BACE2), transcript variant a, mRNA [NM_012105]
IFNGR1	NM_000416	Homo sapiens interferon gamma receptor 1 (IFNGR1), mRNA [NM_000416]
C19orf43	NM_024038	Homo sapiens chromosome 19 open reading frame 43 (C19orf43), mRNA [NM_024038]
MAP2K3	NM_145109	Homo sapiens mitogen-activated protein kinase kinase 3 (MAP2K3), transcript variant B, mRNA [NM_145109]
ENST00000310773	ENST00000310773	Probable cation-transporting ATPase 13A3 (EC 3.6.3.-) (ATPase family homolog up-regulated in senescence cells 1). [Source:Uniprot/SWISSPROT;Acc:Q9H7F0] [ENST00000310773]
ACTR10	NM_018477	Homo sapiens actin-related protein 10 homolog (S. cerevisiae) (ACTR10), mRNA [NM_018477]
FBS1	NM_022452	Homo sapiens fibrosin 1 (FBS1), mRNA [NM_022452]
SULT1A2	NM_177528	Homo sapiens sulfotransferase family, cytosolic, 1A, phenol-preferring, member 2 (SULT1A2), transcript variant 2, mRNA [NM_177528]
DSCR1	NM_004414	Homo sapiens Down syndrome critical region gene 1 (DSCR1), transcript variant 1, mRNA [NM_004414]
A_24_P392661	A_24_P392661	Unknown
LRRC42	NM_052940	Homo sapiens leucine rich repeat containing 42 (LRRC42), mRNA [NM_052940]
A_24_P417996	A_24_P417996	Unknown
PTPRF	NM_002840	Homo sapiens protein tyrosine phosphatase, receptor type, F (PTPRF), transcript variant 1, mRNA [NM_002840]
ALDH6A1	NM_005589	Homo sapiens aldehyde dehydrogenase 6 family, member A1 (ALDH6A1), nuclear gene encoding mitochondrial protein, mRNA [NM_005589]
ANKHD1	NM_017747	Homo sapiens ankyrin repeat and KH domain containing 1 (ANKHD1), transcript variant 1, mRNA [NM_017747]
SLBP	NM_006527	Homo sapiens stem-loop (histone) binding protein (SLBP), mRNA [NM_006527]
LARP6	NM_018357	Homo sapiens La ribonucleoprotein domain family, member 6 (LARP6), transcript variant 1, mRNA [NM_018357]
C10orf32	NM_144591	Homo sapiens chromosome 10 open reading frame 32 (C10orf32), mRNA [NM_144591]
CCDC28A	NM_015439	Homo sapiens coiled-coil domain containing 28A (CCDC28A), mRNA [NM_015439]
NDUFS1	NM_005006	Homo sapiens NADH dehydrogenase (ubiquinone) Fe-S protein 1, 75kDa (NADH-coenzyme Q reductase) (NDUFS1), nuclear gene encoding mitochondrial protein, mRNA [NM_005006]
GLT8D2	NM_031302	Homo sapiens glycosyltransferase 8 domain containing 2 (GLT8D2), mRNA [NM_031302]
TRIP6	NM_003302	Homo sapiens thyroid hormone receptor interactor 6 (TRIP6), mRNA [NM_003302]
ZNF364	ENST00000369291	Zinc finger protein 364 (Rabring 7) (RING finger protein 115). [Source:Uniprot/SWISSPROT;Acc:Q9Y4L5] [ENST00000369291]
C20orf108	NM_080821	Homo sapiens chromosome 20 open reading frame 108 (C20orf108), mRNA [NM_080821]
NBPF10	NM_001039703	Homo sapiens neuroblastoma breakpoint family, member 10 (NBPF10), mRNA [NM_001039703]
SLC25A28	NM_031212	Homo sapiens solute carrier family 25, member 28 (SLC25A28), mRNA [NM_031212]
ATP5D	NM_001001975	Homo sapiens ATP synthase, H+ transporting, mitochondrial F1 complex, delta subunit (ATP5D), nuclear gene encoding mitochondrial protein, transcript variant 2, mRNA [NM_001001975]
KRT10	NM_000421	Homo sapiens keratin 10 (epidermolytic hyperkeratosis; keratosis palmaris et plantaris) (KRT10), mRNA [NM_000421]
MFN2	NM_014874	Homo sapiens mitofusin 2 (MFN2), nuclear gene encoding mitochondrial protein, mRNA [NM_014874]
LOC391738	XR_019052	PREDICTED: Homo sapiens similar to 60S ribosomal protein L29 (Cell surface heparin-binding protein HIP) (LOC391738), mRNA [XR_019052]
BLOC1S2	NM_001001342	Homo sapiens biogenesis of lysosome-related organelles complex-1, subunit 2 (BLOC1S2), transcript variant 2, mRNA [NM_001001342]
ENST00000373930	ENST00000373930	Multiple epidermal growth factor-like domains 9 precursor (EGF-like domain-containing protein 5) (Multiple EGF-like domain protein 5). [Source:Uniprot/SWISSPROT;Acc:Q9H1U4] [ENST00000373930]
RB1	NM_000321	Homo sapiens retinoblastoma 1 (including osteosarcoma) (RB1), mRNA [NM_000321]
SURF4	NM_033161	Homo sapiens surfeit 4 (SURF4), mRNA [NM_033161]
BRP44	NM_015415	Homo sapiens brain protein 44 (BRP44), mRNA [NM_015415]
ACYP2	NM_138448	Homo sapiens acylphosphatase 2, muscle type (ACYP2), mRNA [NM_138448]
SEMA4C	NM_017789	Homo sapiens sema domain, immunoglobulin domain (Ig), transmembrane domain (TM) and short cytoplasmic domain, (semaphorin) 4C (SEMA4C), mRNA [NM_017789]
BC087732	BC087732	Homo sapiens cDNA clone IMAGE:6253289, **** WARNING: chimeric clone ****. [BC087732]
FAM129B	NM_022833	Homo sapiens family with sequence similarity 129, member B (FAM129B), transcript variant 1, mRNA [NM_022833]
TPM2	NM_213674	Homo sapiens tropomyosin 2 (beta) (TPM2), transcript variant 2, mRNA [NM_213674]
MRPS25	NM_022497	Homo sapiens mitochondrial ribosomal protein S25 (MRPS25), nuclear gene encoding mitochondrial protein, mRNA [NM_022497]
NDN	NM_002487	Homo sapiens necdin homolog (mouse) (NDN), mRNA [NM_002487]
TTRAP	NM_016614	Homo sapiens TRAF and TNF receptor associated protein (TTRAP), mRNA [NM_016614]
PIM1	NM_002648	Homo sapiens pim-1 oncogene (PIM1), mRNA [NM_002648]
YTHDF2	NM_016258	Homo sapiens YTH domain family, member 2 (YTHDF2), mRNA [NM_016258]
RAI1	NM_030665	Homo sapiens retinoic acid induced 1 (RAI1), mRNA [NM_030665]
COX11	NM_004375	Homo sapiens COX11 homolog, cytochrome c oxidase assembly protein (yeast) (COX11), nuclear gene encoding mitochondrial protein, mRNA [NM_004375]
DYNC1I2	NM_001378	Homo sapiens dynein, cytoplasmic 1, intermediate chain 2 (DYNC1I2), mRNA [NM_001378]
KCTD6	NM_153331	Homo sapiens potassium channel tetramerisation domain containing 6 (KCTD6), mRNA [NM_153331]
GNA13	NM_006572	Homo sapiens guanine nucleotide binding protein (G protein), alpha 13 (GNA13), mRNA [NM_006572]
NEK9	ENST00000238616	Serine/threonine-protein kinase Nek9 (EC 2.7.11.1) (NimA-related protein kinase 9) (Never in mitosis A-related kinase 9) (Nercc1 kinase) (NIMA-related kinase 8) (Nek8). [Source:Uniprot/SWISSPROT;Acc:Q8TD19] [ENST00000238616]
USP4	NM_003363	Homo sapiens ubiquitin specific peptidase 4 (proto-oncogene) (USP4), transcript variant 1, mRNA [NM_003363]
PPP1R12B	NM_032105	Homo sapiens protein phosphatase 1, regulatory (inhibitor) subunit 12B (PPP1R12B), transcript variant 2, mRNA [NM_032105]
OGFR	NM_007346	Homo sapiens opioid growth factor receptor (OGFR), mRNA [NM_007346]
CNP	NM_033133	Homo sapiens 2',3'-cyclic nucleotide 3' phosphodiesterase (CNP), mRNA [NM_033133]
RHOQ	NM_012249	Homo sapiens ras homolog gene family, member Q (RHOQ), mRNA [NM_012249]
C22orf28	NM_014306	Homo sapiens chromosome 22 open reading frame 28 (C22orf28), mRNA [NM_014306]
FLJ20489	NM_017842	Homo sapiens hypothetical protein FLJ20489 (FLJ20489), mRNA [NM_017842]
TAPBP	NM_003190	Homo sapiens TAP binding protein (tapasin) (TAPBP), transcript variant 1, mRNA [NM_003190]
DA292134	DA292134	DA292134 BRHIP2 Homo sapiens cDNA clone BRHIP2003939 5', mRNA sequence [DA292134]
FAM36A	NM_198076	Homo sapiens family with sequence similarity 36, member A (FAM36A), mRNA [NM_198076]
IGF2R	NM_000876	Homo sapiens insulin-like growth factor 2 receptor (IGF2R), mRNA [NM_000876]
DGUOK	NM_080916	Homo sapiens deoxyguanosine kinase (DGUOK), nuclear gene encoding mitochondrial protein, transcript variant 1, mRNA [NM_080916]
NDUFV1	NM_007103	Homo sapiens NADH dehydrogenase (ubiquinone) flavoprotein 1, 51kDa (NDUFV1), mRNA [NM_007103]
PHIP	NM_017934	Homo sapiens pleckstrin homology domain interacting protein (PHIP), mRNA [NM_017934]
POLR2K	NM_005034	Homo sapiens polymerase (RNA) II (DNA directed) polypeptide K, 7.0kDa (POLR2K), mRNA [NM_005034]
MACF1	NM_033044	Homo sapiens microtubule-actin crosslinking factor 1 (MACF1), transcript variant 2, mRNA [NM_033044]
SNRPD1	NM_006938	Homo sapiens small nuclear ribonucleoprotein D1 polypeptide 16kDa (SNRPD1), mRNA [NM_006938]
UBE4A	NM_004788	Homo sapiens ubiquitination factor E4A (UFD2 homolog, yeast) (UBE4A), mRNA [NM_004788]
A_24_P306814	A_24_P306814	Unknown
BTBD1	NM_025238	Homo sapiens BTB (POZ) domain containing 1 (BTBD1), transcript variant 1, mRNA [NM_025238]
CIB1	NM_006384	Homo sapiens calcium and integrin binding 1 (calmyrin) (CIB1), mRNA [NM_006384]
C15orf28	NM_001040150	Homo sapiens chromosome 15 open reading frame 28 (C15orf28), mRNA [NM_001040150]
MEIS2	NM_170677	Homo sapiens Meis1, myeloid ecotropic viral integration site 1 homolog 2 (mouse) (MEIS2), transcript variant a, mRNA [NM_170677]
VWA1	NM_022834	Homo sapiens von Willebrand factor A domain containing 1 (VWA1), transcript variant 1, mRNA [NM_022834]
FAM110C	CR601458	full-length cDNA clone CS0DJ001YJ05 of T cells (Jurkat cell line) Cot 10-normalized of Homo sapiens (human). [CR601458]
POLD4	NM_021173	Homo sapiens polymerase (DNA-directed), delta 4 (POLD4), mRNA [NM_021173]
RDH11	NM_016026	Homo sapiens retinol dehydrogenase 11 (all-trans/9-cis/11-cis) (RDH11), mRNA [NM_016026]
C17orf25	NM_016080	Homo sapiens chromosome 17 open reading frame 25 (C17orf25), mRNA [NM_016080]
ITGA6	NM_000210	Homo sapiens integrin, alpha 6 (ITGA6), transcript variant 2, mRNA [NM_000210]
ZNF429	NM_001001415	Homo sapiens zinc finger protein 429 (ZNF429), mRNA [NM_001001415]
OAZ2	NM_002537	Homo sapiens ornithine decarboxylase antizyme 2 (OAZ2), mRNA [NM_002537]
KDELR1	NM_006801	Homo sapiens KDEL (Lys-Asp-Glu-Leu) endoplasmic reticulum protein retention receptor 1 (KDELR1), mRNA [NM_006801]
UBE2N	NM_003348	Homo sapiens ubiquitin-conjugating enzyme E2N (UBC13 homolog, yeast) (UBE2N), mRNA [NM_003348]
APPBP1	NM_001018159	Homo sapiens amyloid beta precursor protein binding protein 1 (APPBP1), transcript variant 2, mRNA [NM_001018159]
ULK1	NM_003565	Homo sapiens unc-51-like kinase 1 (C. elegans) (ULK1), mRNA [NM_003565]
ENST00000383513	ENST00000383513	PREDICTED: Homo sapiens similar to peptidylprolyl isomerase A isoform 1 (LOC128192), mRNA [XM_060887]
SNRP70	NM_001009820	Homo sapiens small nuclear ribonucleoprotein 70kDa polypeptide (RNP antigen) (SNRP70), transcript variant 2, mRNA [NM_001009820]
LSM7	NM_016199	Homo sapiens LSM7 homolog, U6 small nuclear RNA associated (S. cerevisiae) (LSM7), mRNA [NM_016199]
PCOLCE2	NM_013363	Homo sapiens procollagen C-endopeptidase enhancer 2 (PCOLCE2), mRNA [NM_013363]
RNF141	NM_016422	Homo sapiens ring finger protein 141 (RNF141), mRNA [NM_016422]
SBDS	NM_016038	Homo sapiens Shwachman-Bodian-Diamond syndrome (SBDS), mRNA [NM_016038]
PFDN2	NM_012394	Homo sapiens prefoldin subunit 2 (PFDN2), mRNA [NM_012394]
WDR45L	NM_019613	Homo sapiens WDR45-like (WDR45L), mRNA [NM_019613]
PITPNA	NM_006224	Homo sapiens phosphatidylinositol transfer protein, alpha (PITPNA), mRNA [NM_006224]
SULT1A4	NM_001017389	Homo sapiens sulfotransferase family, cytosolic, 1A, phenol-preferring, member 4 (SULT1A4), transcript variant 1, mRNA [NM_001017389]
JUND	X56681	Human junD mRNA. [X56681]
IFI30	NM_006332	Homo sapiens interferon, gamma-inducible protein 30 (IFI30), mRNA [NM_006332]
C18orf10	NM_015476	Homo sapiens chromosome 18 open reading frame 10 (C18orf10), mRNA [NM_015476]
LOC441131	XR_018731	PREDICTED: Homo sapiens similar to Actin-related protein 2 [XR_018731]
A_24_P212605	A_24_P212605	Unknown
ZNHIT3	NM_004773	Homo sapiens zinc finger, HIT type 3 (ZNHIT3), transcript variant 2, mRNA [NM_004773]
THC2699786	THC2699786	Unknown
ANKRD37	NM_181726	Homo sapiens ankyrin repeat domain 37 (ANKRD37), mRNA [NM_181726]
PAG1	NM_018440	Homo sapiens phosphoprotein associated with glycosphingolipid microdomains 1 (PAG1), mRNA [NM_018440]
IGBP1	NM_001551	Homo sapiens immunoglobulin (CD79A) binding protein 1 (IGBP1), mRNA [NM_001551]
UQCRC1	NM_003365	Homo sapiens ubiquinol-cytochrome c reductase core protein I (UQCRC1), mRNA [NM_003365]
A_24_P264549	A_24_P264549	Unknown
C1orf149	NM_022756	Homo sapiens chromosome 1 open reading frame 149 (C1orf149), mRNA [NM_022756]
DPP8	NM_130434	Homo sapiens dipeptidyl-peptidase 8 (DPP8), transcript variant 1, mRNA [NM_130434]
TF	NM_001063	Homo sapiens transferrin (TF), mRNA [NM_001063]
CD4	NM_000616	Homo sapiens CD4 molecule (CD4), mRNA [NM_000616]
CPNE5	NM_020939	Homo sapiens copine V (CPNE5), mRNA [NM_020939]
TMEM20	ENST00000371408	Transmembrane protein 20. [Source:Uniprot/SWISSPROT;Acc:Q2M3R5] [ENST00000371408]
CARKL	NM_013276	Homo sapiens carbohydrate kinase-like (CARKL), mRNA [NM_013276]
CCNH	NM_001239	Homo sapiens cyclin H (CCNH), mRNA [NM_001239]
LOC650848	XR_019013	PREDICTED: Homo sapiens similar to 60S ribosomal protein L17 (L23) (LOC650848), mRNA [XR_019013]
APOE	NM_000041	Homo sapiens apolipoprotein E (APOE), mRNA [NM_000041]
DPM1	NM_003859	Homo sapiens dolichyl-phosphate mannosyltransferase polypeptide 1, catalytic subunit (DPM1), mRNA [NM_003859]
SAR1A	NM_020150	Homo sapiens SAR1 gene homolog A (S. cerevisiae) (SAR1A), mRNA [NM_020150]
LOC731731	XR_015583	PREDICTED: Homo sapiens similar to Nucleosome assembly protein 1-like 1 (NAP-1-related protein) (hNRP) (LOC731731), mRNA [XR_015583]
STCH	NM_006948	Homo sapiens stress 70 protein chaperone, microsome-associated, 60kDa (STCH), mRNA [NM_006948]
GPRC5C	NM_022036	Homo sapiens G protein-coupled receptor, family C, group 5, member C (GPRC5C), transcript variant 1, mRNA [NM_022036]
ATF4	NM_001675	Homo sapiens activating transcription factor 4 (tax-responsive enhancer element B67) (ATF4), transcript variant 1, mRNA [NM_001675]
BBX	NM_020235	Homo sapiens bobby sox homolog (Drosophila) (BBX), mRNA [NM_020235]
LAMP2	NM_002294	Homo sapiens lysosomal-associated membrane protein 2 (LAMP2), transcript variant LAMP2A, mRNA [NM_002294]
A_23_P421323	A_23_P421323	Unknown
IDH1	NM_005896	Homo sapiens isocitrate dehydrogenase 1 (NADP+), soluble (IDH1), mRNA [NM_005896]
CLPP	NM_006012	Homo sapiens ClpP caseinolytic peptidase, ATP-dependent, proteolytic subunit homolog (E. coli) (CLPP), nuclear gene encoding mitochondrial protein, mRNA [NM_006012]
PDE1A	NM_001003683	Homo sapiens phosphodiesterase 1A, calmodulin-dependent (PDE1A), transcript variant 2, mRNA [NM_001003683]
PSMB5	NM_002797	Homo sapiens proteasome (prosome, macropain) subunit, beta type, 5 (PSMB5), mRNA [NM_002797]
DIO3	NM_001362	Homo sapiens deiodinase, iodothyronine, type III (DIO3), mRNA [NM_001362]
PTPN13	NM_080685	Homo sapiens protein tyrosine phosphatase, non-receptor type 13 (APO-1/CD95 (Fas)-associated phosphatase) (PTPN13), transcript variant 4, mRNA [NM_080685]
PCNA	NM_002592	Homo sapiens proliferating cell nuclear antigen (PCNA), transcript variant 1, mRNA [NM_002592]
PUM1	NM_001020658	Homo sapiens pumilio homolog 1 (Drosophila) (PUM1), transcript variant 1, mRNA [NM_001020658]
ALDH4A1	NM_003748	Homo sapiens aldehyde dehydrogenase 4 family, member A1 (ALDH4A1), nuclear gene encoding mitochondrial protein, transcript variant P5CDhL, mRNA [NM_003748]
SH3BP5	NM_004844	Homo sapiens SH3-domain binding protein 5 (BTK-associated) (SH3BP5), transcript variant 1, mRNA [NM_004844]
TIMM9	NM_012460	Homo sapiens translocase of inner mitochondrial membrane 9 homolog (yeast) (TIMM9), mRNA [NM_012460]
ENST00000358618	ENST00000358618	PREDICTED: Homo sapiens similar to ribosomal protein S2 (LOC729842), mRNA [XM_001134158]
IGF2	NM_000612	Homo sapiens insulin-like growth factor 2 (somatomedin A) (IGF2), transcript variant 1, mRNA [NM_000612]
TIMM13	NM_012458	Homo sapiens translocase of inner mitochondrial membrane 13 homolog (yeast) (TIMM13), nuclear gene encoding mitochondrial protein, mRNA [NM_012458]
KLF9	NM_001206	Homo sapiens Kruppel-like factor 9 (KLF9), mRNA [NM_001206]
TMCO1	NM_019026	Homo sapiens transmembrane and coiled-coil domains 1 (TMCO1), mRNA [NM_019026]
TPM1	NM_001018004	Homo sapiens tropomyosin 1 (alpha) (TPM1), transcript variant 3, mRNA [NM_001018004]
GPR107	NM_020960	Homo sapiens G protein-coupled receptor 107 (GPR107), mRNA [NM_020960]
SDF2	NM_006923	Homo sapiens stromal cell-derived factor 2 (SDF2), mRNA [NM_006923]
LOC647094	XR_017377	PREDICTED: Homo sapiens similar to acidic ribosomal phosphoprotein P0 (LOC647094), mRNA [XR_017377]
LOC139060	XR_018311	PREDICTED: Homo sapiens similar to Keratin, type I cytoskeletal 18 (Cytokeratin-18) (CK-18) (Keratin-18) (K18) (LOC139060), mRNA [XR_018311]
ACAA1	NM_001607	Homo sapiens acetyl-Coenzyme A acyltransferase 1 (peroxisomal 3-oxoacyl-Coenzyme A thiolase) (ACAA1), nuclear gene encoding mitochondrial protein, mRNA [NM_001607]
MTHFD1	NM_005956	Homo sapiens methylenetetrahydrofolate dehydrogenase (NADP+ dependent) 1, methenyltetrahydrofolate cyclohydrolase, formyltetrahydrofolate synthetase (MTHFD1), mRNA [NM_005956]
UXT	NM_004182	Homo sapiens ubiquitously-expressed transcript (UXT), transcript variant 2, mRNA [NM_004182]
MRPS15	NM_031280	Homo sapiens mitochondrial ribosomal protein S15 (MRPS15), nuclear gene encoding mitochondrial protein, mRNA [NM_031280]
MGC61571	NM_182523	Homo sapiens hypothetical protein MGC61571 (MGC61571), mRNA [NM_182523]
H2AFV	NM_012412	Homo sapiens H2A histone family, member V (H2AFV), transcript variant 1, mRNA [NM_012412]
HIATL1	NM_032558	Homo sapiens hippocampus abundant transcript-like 1 (HIATL1), mRNA [NM_032558]
GSK3A	NM_019884	Homo sapiens glycogen synthase kinase 3 alpha (GSK3A), mRNA [NM_019884]
ATP2A2	NM_001681	Homo sapiens ATPase, Ca++ transporting, cardiac muscle, slow twitch 2 (ATP2A2), transcript variant 2, mRNA [NM_001681]
PSMA4	NM_002789	Homo sapiens proteasome (prosome, macropain) subunit, alpha type, 4 (PSMA4), mRNA [NM_002789]
PPARGC1A	NM_013261	Homo sapiens peroxisome proliferator-activated receptor gamma, coactivator 1 alpha (PPARGC1A), mRNA [NM_013261]
IGFBP6	NM_002178	Homo sapiens insulin-like growth factor binding protein 6 (IGFBP6), mRNA [NM_002178]
TOR3A	NM_022371	Homo sapiens torsin family 3, member A (TOR3A), mRNA [NM_022371]
FAM120A	NM_014612	Homo sapiens family with sequence similarity 120A (FAM120A), mRNA [NM_014612]
AKAP9	NM_147171	Homo sapiens A kinase (PRKA) anchor protein (yotiao) 9 (AKAP9), transcript variant 1, mRNA [NM_147171]
MT3	NM_005954	Homo sapiens metallothionein 3 (growth inhibitory factor (neurotrophic)) (MT3), mRNA [NM_005954]
H2AFY	NM_138610	Homo sapiens H2A histone family, member Y (H2AFY), transcript variant 3, mRNA [NM_138610]
A_23_P206718	A_23_P206718	Unknown
GALNT1	NM_020474	Homo sapiens UDP-N-acetyl-alpha-D-galactosamine:polypeptide N-acetylgalactosaminyltransferase 1 (GalNAc-T1) (GALNT1), mRNA [NM_020474]
C20orf43	NM_016407	Homo sapiens chromosome 20 open reading frame 43 (C20orf43), mRNA [NM_016407]
RNASE1	NM_198232	Homo sapiens ribonuclease, RNase A family, 1 (pancreatic) (RNASE1), transcript variant 3, mRNA [NM_198232]
LOC790955	BC090057	Homo sapiens cDNA clone MGC:87549 IMAGE:30347387, complete cds. [BC090057]
TMCO3	NM_017905	Homo sapiens transmembrane and coiled-coil domains 3 (TMCO3), mRNA [NM_017905]
SSBP4	NM_032627	Homo sapiens single stranded DNA binding protein 4 (SSBP4), transcript variant 1, mRNA [NM_032627]
AOX1	NM_001159	Homo sapiens aldehyde oxidase 1 (AOX1), mRNA [NM_001159]
PLXNB2	AB002313	Human mRNA for KIAA0315 gene, partial cds. [AB002313]
TAF9	NM_001015892	Homo sapiens TAF9 RNA polymerase II, TATA box binding protein (TBP)-associated factor, 32kDa (TAF9), transcript variant 4, mRNA [NM_001015892]
TMEM93	NM_001014764	Homo sapiens transmembrane protein 93 (TMEM93), transcript variant 1, mRNA [NM_001014764]
2007-09-01	NM_001011553	Homo sapiens septin 7 (SEPT7), transcript variant 2, mRNA [NM_001011553]
MLL3	NM_170606	Homo sapiens myeloid/lymphoid or mixed-lineage leukemia 3 (MLL3), transcript variant 2, mRNA [NM_170606]
GOLPH3	NM_022130	Homo sapiens golgi phosphoprotein 3 (coat-protein) (GOLPH3), mRNA [NM_022130]
TAP1	NM_000593	Homo sapiens transporter 1, ATP-binding cassette, sub-family B (MDR/TAP) (TAP1), mRNA [NM_000593]
TBC1D14	NM_020773	Homo sapiens TBC1 domain family, member 14 (TBC1D14), mRNA [NM_020773]
ATP6V0D1	NM_004691	Homo sapiens ATPase, H+ transporting, lysosomal 38kDa, V0 subunit d1 (ATP6V0D1), mRNA [NM_004691]
ACOT1	NM_001037161	Homo sapiens acyl-CoA thioesterase 1 (ACOT1), mRNA [NM_001037161]
NUDT14	NM_177533	Homo sapiens nudix (nucleoside diphosphate linked moiety X)-type motif 14 (NUDT14), mRNA [NM_177533]
ENPP4	NM_014936	Homo sapiens ectonucleotide pyrophosphatase/phosphodiesterase 4 (putative function) (ENPP4), mRNA [NM_014936]
THC2551769	THC2551769	AA411302 zv24g06.r1 Soares_NhHMPu_S1 Homo sapiens cDNA clone IMAGE:754618 5', mRNA sequence [AA411302]
LOC201229	NM_001076680	Homo sapiens hypothetical protein LOC201229 (LOC201229), mRNA [NM_001076680]
A_24_P324074	A_24_P324074	Unknown
A_32_P32923	A_32_P32923	Unknown
UBE2Z	NM_023079	Homo sapiens ubiquitin-conjugating enzyme E2Z (putative) (UBE2Z), mRNA [NM_023079]
MBD2	NM_003927	Homo sapiens methyl-CpG binding domain protein 2 (MBD2), transcript variant 1, mRNA [NM_003927]
C11orf58	NM_014267	Homo sapiens chromosome 11 open reading frame 58 (C11orf58), mRNA [NM_014267]
CR626634	CR626634	full-length cDNA clone CS0DI056YF22 of Placenta Cot 25-normalized of Homo sapiens (human). [CR626634]
UBL3	NM_007106	Homo sapiens ubiquitin-like 3 (UBL3), mRNA [NM_007106]
MRPL3	NM_007208	Homo sapiens mitochondrial ribosomal protein L3 (MRPL3), nuclear gene encoding mitochondrial protein, mRNA [NM_007208]
C14orf119	NM_017924	Homo sapiens chromosome 14 open reading frame 119 (C14orf119), mRNA [NM_017924]
A_24_P730256	A_24_P730256	Unknown
NFU1	NM_015700	Homo sapiens NFU1 iron-sulfur cluster scaffold homolog (S. cerevisiae) (NFU1), transcript variant 1, mRNA [NM_015700]
ISYNA1	NM_016368	Homo sapiens myo-inositol 1-phosphate synthase A1 (ISYNA1), mRNA [NM_016368]
UFD1L	NM_005659	Homo sapiens ubiquitin fusion degradation 1 like (yeast) (UFD1L), transcript variant 1, mRNA [NM_005659]
C2orf25	NM_015702	Homo sapiens chromosome 2 open reading frame 25 (C2orf25), mRNA [NM_015702]
BF965065	BF965065	602268829F1 NIH_MGC_81 Homo sapiens cDNA clone IMAGE:4356966 5', mRNA sequence [BF965065]
PDZRN3	NM_015009	Homo sapiens PDZ domain containing RING finger 3 (PDZRN3), mRNA [NM_015009]
ZAK	NM_133646	Homo sapiens sterile alpha motif and leucine zipper containing kinase AZK (ZAK), transcript variant 2, mRNA [NM_133646]
TSPYL4	NM_021648	Homo sapiens TSPY-like 4 (TSPYL4), mRNA [NM_021648]
C16orf63	NM_144600	Homo sapiens chromosome 16 open reading frame 63 (C16orf63), mRNA [NM_144600]
TMED8	ENST00000216468	Protein TMED8. [Source:Uniprot/SWISSPROT;Acc:Q6PL24] [ENST00000216468]
VAPA	NM_003574	Homo sapiens VAMP (vesicle-associated membrane protein)-associated protein A, 33kDa (VAPA), transcript variant 1, mRNA [NM_003574]
ARFIP1	NM_001025595	Homo sapiens ADP-ribosylation factor interacting protein 1 (arfaptin 1) (ARFIP1), transcript variant 1, mRNA [NM_001025595]
AK226066	AK226066	Homo sapiens mRNA for lysosomal-associated membrane protein 2 precursor variant, clone: fj10535. [AK226066]
COPS3	NM_003653	Homo sapiens COP9 constitutive photomorphogenic homolog subunit 3 (Arabidopsis) (COPS3), mRNA [NM_003653]
C1R	NM_001733	Homo sapiens complement component 1, r subcomponent (C1R), mRNA [NM_001733]
A_24_P67432	A_24_P67432	Unknown
SMAD3	NM_005902	Homo sapiens SMAD family member 3 (SMAD3), mRNA [NM_005902]
ATF2	AK128731	Homo sapiens cDNA FLJ46899 fis, clone UTERU3022588, highly similar to Cyclic-AMP-dependent transcription factor ATF-2. [AK128731]
C21orf33	NM_004649	Homo sapiens chromosome 21 open reading frame 33 (C21orf33), nuclear gene encoding mitochondrial protein, transcript variant 1, mRNA [NM_004649]
BOLA2B	NM_001039182	Homo sapiens bolA homolog 2B (E. coli) (BOLA2B), mRNA [NM_001039182]
PARP1	NM_001618	Homo sapiens poly (ADP-ribose) polymerase family, member 1 (PARP1), mRNA [NM_001618]
MPZL1	NM_003953	Homo sapiens myelin protein zero-like 1 (MPZL1), transcript variant 1, mRNA [NM_003953]
C6orf66	NM_014165	Homo sapiens chromosome 6 open reading frame 66 (C6orf66), mRNA [NM_014165]
NINJ1	NM_004148	Homo sapiens ninjurin 1 (NINJ1), mRNA [NM_004148]
GLB1	NM_000404	Homo sapiens galactosidase, beta 1 (GLB1), transcript variant 1, mRNA [NM_000404]
A_24_P135771	A_24_P135771	Unknown
PLOD3	NM_001084	Homo sapiens procollagen-lysine, 2-oxoglutarate 5-dioxygenase 3 (PLOD3), mRNA [NM_001084]
ENST00000342324	ENST00000342324	PREDICTED: Homo sapiens similar to peptidylprolyl isomerase A isoform 1 (LOC440063), mRNA [XR_018394]
PMVK	NM_006556	Homo sapiens phosphomevalonate kinase (PMVK), mRNA [NM_006556]
COTL1	NM_021149	Homo sapiens coactosin-like 1 (Dictyostelium) (COTL1), mRNA [NM_021149]
FGF3	NM_005247	Homo sapiens fibroblast growth factor 3 (murine mammary tumor virus integration site (v-int-2) oncogene homolog) (FGF3), mRNA [NM_005247]
DKFZp434L192	AL713776	Homo sapiens mRNA; cDNA DKFZp434L192 (from clone DKFZp434L192). [AL713776]
SRP72	NM_006947	Homo sapiens signal recognition particle 72kDa (SRP72), mRNA [NM_006947]
BC039246	BC039246	Homo sapiens cDNA clone IMAGE:5278517. [BC039246]
TNFAIP1	NM_021137	Homo sapiens tumor necrosis factor, alpha-induced protein 1 (endothelial) (TNFAIP1), mRNA [NM_021137]
AK092544	AK092544	Homo sapiens cDNA FLJ35225 fis, clone PROST2001116. [AK092544]
LOC644357	XM_927514	PREDICTED: Homo sapiens similar to Elongation factor 1-delta (EF-1-delta) (Antigen NY-CO-4) (LOC644357), mRNA [XM_927514]
TMEM157	NM_198507	Homo sapiens transmembrane protein 157 (TMEM157), mRNA [NM_198507]
ZYG11B	ENST00000371534	zyg-11 homolog B [Source:RefSeq_peptide;Acc:NP_078922] [ENST00000371534]
PELP1	NM_014389	Homo sapiens proline, glutamic acid and leucine rich protein 1 (PELP1), mRNA [NM_014389]
FUCA1	NM_000147	Homo sapiens fucosidase, alpha-L- 1, tissue (FUCA1), mRNA [NM_000147]
RNF10	NM_014868	Homo sapiens ring finger protein 10 (RNF10), mRNA [NM_014868]
ASPH	NM_032466	Homo sapiens aspartate beta-hydroxylase (ASPH), transcript variant 3, mRNA [NM_032466]
FAM40B	NM_020704	Homo sapiens family with sequence similarity 40, member B (FAM40B), mRNA [NM_020704]
KPNA4	NM_002268	Homo sapiens karyopherin alpha 4 (importin alpha 3) (KPNA4), mRNA [NM_002268]
GRSF1	NM_002092	Homo sapiens G-rich RNA sequence binding factor 1 (GRSF1), mRNA [NM_002092]
LOC644563	XR_016572	PREDICTED: Homo sapiens hypothetical LOC644563 (LOC644563), mRNA [XR_016572]
TAF6	NM_005641	Homo sapiens TAF6 RNA polymerase II, TATA box binding protein (TBP)-associated factor, 80kDa (TAF6), transcript variant 1, mRNA [NM_005641]
C5orf14	NM_024715	Homo sapiens chromosome 5 open reading frame 14 (C5orf14), mRNA [NM_024715]
TMED5	NM_016040	Homo sapiens transmembrane emp24 protein transport domain containing 5 (TMED5), mRNA [NM_016040]
BQ184357	BQ184357	UI-E-EJ1-ajs-n-23-0-UI.s1 UI-E-EJ1 Homo sapiens cDNA clone UI-E-EJ1-ajs-n-23-0-UI 3', mRNA sequence [BQ184357]
THEM2	NM_018473	Homo sapiens thioesterase superfamily member 2 (THEM2), mRNA [NM_018473]
LOC389970	XR_018572	PREDICTED: Homo sapiens similar to Glyceraldehyde-3-phosphate dehydrogenase (GAPDH) (LOC389970), mRNA [XR_018572]
SLTM	NM_024755	Homo sapiens SAFB-like, transcription modulator (SLTM), transcript variant 1, mRNA [NM_024755]
FAM39DP	NM_199163	Homo sapiens family with sequence similarity 39, member D pseudogene (FAM39DP), mRNA [NM_199163]
PPP1R7	NM_002712	Homo sapiens protein phosphatase 1, regulatory subunit 7 (PPP1R7), mRNA [NM_002712]
ENST00000341591	ENST00000341591	PHD finger protein 10 (XAP135). [Source:Uniprot/SWISSPROT;Acc:Q8WUB8] [ENST00000341591]
PSMD8	NM_002812	Homo sapiens proteasome (prosome, macropain) 26S subunit, non-ATPase, 8 (PSMD8), mRNA [NM_002812]
TARS	NM_152295	Homo sapiens threonyl-tRNA synthetase (TARS), mRNA [NM_152295]
OR51E2	NM_030774	Homo sapiens olfactory receptor, family 51, subfamily E, member 2 (OR51E2), mRNA [NM_030774]
BLCAP	NM_006698	Homo sapiens bladder cancer associated protein (BLCAP), mRNA [NM_006698]
A_24_P367399	A_24_P367399	Unknown
ARPP-19	NM_006628	Homo sapiens cyclic AMP phosphoprotein, 19 kD (ARPP-19), mRNA [NM_006628]
FER1L3	NM_013451	Homo sapiens fer-1-like 3, myoferlin (C. elegans) (FER1L3), transcript variant 1, mRNA [NM_013451]
PAM	NM_000919	Homo sapiens peptidylglycine alpha-amidating monooxygenase (PAM), transcript variant 1, mRNA [NM_000919]
PIGK	NM_005482	Homo sapiens phosphatidylinositol glycan anchor biosynthesis, class K (PIGK), mRNA [NM_005482]
BOLA2	NM_001031833	Homo sapiens bolA homolog 2 (E. coli) (BOLA2), transcript variant 2, mRNA [NM_001031833]
ECHDC3	NM_024693	Homo sapiens enoyl Coenzyme A hydratase domain containing 3 (ECHDC3), mRNA [NM_024693]
LOC84661	NM_032574	Homo sapiens dpy-30-like protein (LOC84661), mRNA [NM_032574]
FAM18B	NM_016078	Homo sapiens family with sequence similarity 18, member B (FAM18B), mRNA [NM_016078]
SPFH2	NM_007175	Homo sapiens SPFH domain family, member 2 (SPFH2), transcript variant 1, mRNA [NM_007175]
DCTN6	NM_006571	Homo sapiens dynactin 6 (DCTN6), mRNA [NM_006571]
GTF2IRD1	NM_005685	Homo sapiens GTF2I repeat domain containing 1 (GTF2IRD1), transcript variant 2, mRNA [NM_005685]
TSFM	NM_005726	Homo sapiens Ts translation elongation factor, mitochondrial (TSFM), mRNA [NM_005726]
SFRS7	NM_001031684	Homo sapiens splicing factor, arginine/serine-rich 7, 35kDa (SFRS7), mRNA [NM_001031684]
SNX12	ENST00000374274	Sorting nexin-12. [Source:Uniprot/SWISSPROT;Acc:Q9UMY4] [ENST00000374274]
C17orf37	NM_032339	Homo sapiens chromosome 17 open reading frame 37 (C17orf37), mRNA [NM_032339]
YTHDF1	NM_017798	Homo sapiens YTH domain family, member 1 (YTHDF1), mRNA [NM_017798]
TSN	NM_004622	Homo sapiens translin (TSN), mRNA [NM_004622]
OCRL	NM_000276	Homo sapiens oculocerebrorenal syndrome of Lowe (OCRL), transcript variant a, mRNA [NM_000276]
CRABP1	NM_004378	Homo sapiens cellular retinoic acid binding protein 1 (CRABP1), mRNA [NM_004378]
MALAT1	NR_002819	Homo sapiens metastasis associated lung adenocarcinoma transcript 1 (non-coding RNA) (MALAT1) on chromosome 11 [NR_002819]
EIF3S5	NM_003754	Homo sapiens eukaryotic translation initiation factor 3, subunit 5 epsilon, 47kDa (EIF3S5), mRNA [NM_003754]
A_24_P298099	A_24_P298099	Unknown
STAT6	NM_003153	Homo sapiens signal transducer and activator of transcription 6, interleukin-4 induced (STAT6), mRNA [NM_003153]
ATP5G1	NM_005175	Homo sapiens ATP synthase, H+ transporting, mitochondrial F0 complex, subunit C1 (subunit 9) (ATP5G1), nuclear gene encoding mitochondrial protein, transcript variant 1, mRNA [NM_005175]
DNAJC10	NM_018981	Homo sapiens DnaJ (Hsp40) homolog, subfamily C, member 10 (DNAJC10), mRNA [NM_018981]
C7orf41	NM_152793	Homo sapiens chromosome 7 open reading frame 41 (C7orf41), mRNA [NM_152793]
MRPL33	NM_004891	Homo sapiens mitochondrial ribosomal protein L33 (MRPL33), nuclear gene encoding mitochondrial protein, transcript variant 1, mRNA [NM_004891]
HNRPDL	NM_031372	Homo sapiens heterogeneous nuclear ribonucleoprotein D-like (HNRPDL), transcript variant 2, mRNA [NM_031372]
FLJ20850	NM_017967	Homo sapiens hypothetical protein FLJ20850 (FLJ20850), mRNA [NM_017967]
PPHLN1	NM_201515	Homo sapiens periphilin 1 (PPHLN1), transcript variant 2, mRNA [NM_201515]
CSDA	NM_003651	Homo sapiens cold shock domain protein A (CSDA), mRNA [NM_003651]
NDUFA12L	NM_174889	Homo sapiens NDUFA12-like (NDUFA12L), mRNA [NM_174889]
LOC392382	XR_019110	PREDICTED: Homo sapiens similar to ribosomal protein L31 (LOC392382), mRNA [XR_019110]
CR622308	CR622308	full-length cDNA clone CS0DI030YH01 of Placenta Cot 25-normalized of Homo sapiens (human). [CR622308]
VDP	NM_003715	Homo sapiens vesicle docking protein p115 (VDP), mRNA [NM_003715]
ASS1	NM_000050	Homo sapiens argininosuccinate synthetase 1 (ASS1), transcript variant 1, mRNA [NM_000050]
WASF2	ENST00000374019	Wiskott-Aldrich syndrome protein family member 2 (WASP-family protein member 2) (Protein WAVE-2) (Verprolin homology domain-containing protein 2). [Source:Uniprot/SWISSPROT;Acc:Q9Y6W5] [ENST00000374019]
SAS10	NM_020368	Homo sapiens disrupter of silencing 10 (SAS10), mRNA [NM_020368]
DEXI	NM_014015	Homo sapiens dexamethasone-induced transcript (DEXI), mRNA [NM_014015]
S100PBP	NM_022753	Homo sapiens S100P binding protein (S100PBP), transcript variant 1, mRNA [NM_022753]
PTCH1	NM_000264	Homo sapiens patched homolog 1 (Drosophila) (PTCH1), mRNA [NM_000264]
CYB561	NM_001017916	Homo sapiens cytochrome b-561 (CYB561), transcript variant 2, mRNA [NM_001017916]
FBXO9	NM_033480	Homo sapiens F-box protein 9 (FBXO9), transcript variant 2, mRNA [NM_033480]
JUN	NM_002228	Homo sapiens jun oncogene (JUN), mRNA [NM_002228]
THC2554943	THC2554943	HSU77948 Bruton's tyrosine kinase-associated protein-135 {Homo sapiens} (exp=-1; wgp=0; cg=0), partial (18%) [THC2554943]
EIF4E	NM_001968	Homo sapiens eukaryotic translation initiation factor 4E (EIF4E), mRNA [NM_001968]
ENOSF1	NM_017512	Homo sapiens enolase superfamily member 1 (ENOSF1), mRNA [NM_017512]
CTGF	NM_001901	Homo sapiens connective tissue growth factor (CTGF), mRNA [NM_001901]
CCDC6	NM_005436	Homo sapiens coiled-coil domain containing 6 (CCDC6), mRNA [NM_005436]
PURB	NM_033224	Homo sapiens purine-rich element binding protein B (PURB), mRNA [NM_033224]
MTIF3	NM_152912	Homo sapiens mitochondrial translational initiation factor 3 (MTIF3), mRNA [NM_152912]
CR620043	CR620043	full-length cDNA clone CS0DC001YP21 of Neuroblastoma Cot 25-normalized of Homo sapiens (human). [CR620043]
PPP2R5A	NM_006243	Homo sapiens protein phosphatase 2, regulatory subunit B (B56), alpha isoform (PPP2R5A), mRNA [NM_006243]
CECR7	BC043198	Homo sapiens cat eye syndrome chromosome region, candidate 7, mRNA (cDNA clone IMAGE:5289002). [BC043198]
RNF103	NM_005667	Homo sapiens ring finger protein 103 (RNF103), mRNA [NM_005667]
SIAHBP1	NM_014281	Homo sapiens fuse-binding protein-interacting repressor (SIAHBP1), transcript variant 2, mRNA [NM_014281]
COPB1	NM_016451	Homo sapiens coatomer protein complex, subunit beta 1 (COPB1), mRNA [NM_016451]
A_24_P144084	A_24_P144084	Unknown
YME1L1	NM_139313	Homo sapiens YME1-like 1 (S. cerevisiae) (YME1L1), nuclear gene encoding mitochondrial protein, transcript variant 2, mRNA [NM_139313]
C6orf106	NM_024294	Homo sapiens chromosome 6 open reading frame 106 (C6orf106), transcript variant 1, mRNA [NM_024294]
LOC402026	XR_019171	PREDICTED: Homo sapiens similar to Splicing factor, arginine [XR_019171]
A_24_P153002	A_24_P153002	Unknown
WDR1	NM_017491	Homo sapiens WD repeat domain 1 (WDR1), transcript variant 1, mRNA [NM_017491]
MRPL14	NM_032111	Homo sapiens mitochondrial ribosomal protein L14 (MRPL14), nuclear gene encoding mitochondrial protein, mRNA [NM_032111]
JAGN1	NM_032492	Homo sapiens jagunal homolog 1 (Drosophila) (JAGN1), mRNA [NM_032492]
STATIP1	NM_018255	Homo sapiens signal transducer and activator of transcription 3 interacting protein 1 (STATIP1), mRNA [NM_018255]
RANBP3	NM_003624	Homo sapiens RAN binding protein 3 (RANBP3), transcript variant RANBP3-a, mRNA [NM_003624]
CR624291	CR624291	full-length cDNA clone CS0DF016YN05 of Fetal brain of Homo sapiens (human). [CR624291]
PPP3CB	NM_021132	Homo sapiens protein phosphatase 3 (formerly 2B), catalytic subunit, beta isoform (calcineurin A beta) (PPP3CB), mRNA [NM_021132]
OVCA2	NM_080822	Homo sapiens candidate tumor suppressor in ovarian cancer 2 (OVCA2), mRNA [NM_080822]
CREM	NM_183013	Homo sapiens cAMP responsive element modulator (CREM), transcript variant 19, mRNA [NM_183013]
THOC7	NM_025075	Homo sapiens THO complex 7 homolog (Drosophila) (THOC7), mRNA [NM_025075]
TIMM17A	NM_006335	Homo sapiens translocase of inner mitochondrial membrane 17 homolog A (yeast) (TIMM17A), mRNA [NM_006335]
ENST00000368025	ENST00000368025	Junctional adhesion molecule A precursor (JAM-A) (Junctional adhesion molecule 1) (JAM-1) (Platelet adhesion molecule 1) (PAM-1) (Platelet F11 receptor) (CD321 antigen). [Source:Uniprot/SWISSPROT;Acc:Q9Y624] [ENST00000368025]
NTF3	NM_002527	Homo sapiens neurotrophin 3 (NTF3), mRNA [NM_002527]
SOSTDC1	NM_015464	Homo sapiens sclerostin domain containing 1 (SOSTDC1), mRNA [NM_015464]
SVH	NM_031905	Homo sapiens SVH protein (SVH), mRNA [NM_031905]
SNTA1	NM_003098	Homo sapiens syntrophin, alpha 1 (dystrophin-associated protein A1, 59kDa, acidic component) (SNTA1), mRNA [NM_003098]
TERF1	NM_017489	Homo sapiens telomeric repeat binding factor (NIMA-interacting) 1 (TERF1), transcript variant 1, mRNA [NM_017489]
PQLC1	AK026031	Homo sapiens cDNA: FLJ22378 fis, clone HRC07430. [AK026031]
RPA2	NM_002946	Homo sapiens replication protein A2, 32kDa (RPA2), mRNA [NM_002946]
C6orf166	NM_018064	Homo sapiens chromosome 6 open reading frame 166 (C6orf166), mRNA [NM_018064]
FUCA2	NM_032020	Homo sapiens fucosidase, alpha-L- 2, plasma (FUCA2), mRNA [NM_032020]
QDPR	NM_000320	Homo sapiens quinoid dihydropteridine reductase (QDPR), mRNA [NM_000320]
ATP2C1	NM_014382	Homo sapiens ATPase, Ca++ transporting, type 2C, member 1 (ATP2C1), transcript variant 1, mRNA [NM_014382]
ITFG1	NM_030790	Homo sapiens integrin alpha FG-GAP repeat containing 1 (ITFG1), mRNA [NM_030790]
CDK6	NM_001259	Homo sapiens cyclin-dependent kinase 6 (CDK6), mRNA [NM_001259]
C1orf164	NM_018150	Homo sapiens chromosome 1 open reading frame 164 (C1orf164), mRNA [NM_018150]
ERP29	NM_006817	Homo sapiens endoplasmic reticulum protein 29 (ERP29), transcript variant 1, mRNA [NM_006817]
LRBA	NM_006726	Homo sapiens LPS-responsive vesicle trafficking, beach and anchor containing (LRBA), mRNA [NM_006726]
TMEM176A	NM_018487	Homo sapiens transmembrane protein 176A (TMEM176A), mRNA [NM_018487]
PSMC6	NM_002806	Homo sapiens proteasome (prosome, macropain) 26S subunit, ATPase, 6 (PSMC6), mRNA [NM_002806]
AADACL1	NM_020792	Homo sapiens arylacetamide deacetylase-like 1 (AADACL1), mRNA [NM_020792]
ZC3HAV1L	AK098156	Homo sapiens cDNA FLJ40837 fis, clone TRACH2013495. [AK098156]
A_24_P418106	A_24_P418106	Unknown
SLC9A3R1	NM_004252	Homo sapiens solute carrier family 9 (sodium/hydrogen exchanger), member 3 regulator 1 (SLC9A3R1), mRNA [NM_004252]
[truncated: 459 more rows]
