# Supplementary material for: Gene Expression and Functional Annotation of the Human Ciliary Body Epithelia
Source: PLoS One. 2012 Sep 18;7(9):e44973. doi: 10.1371/journal.pone.0044973 (PMC3445623; doi:10.1371/journal.pone.0044973)
Supplement: Table S9 — Molecular networks. (XLS) [file pone.0044973.s051.xls]

## Sheet: Sheet0
ID	Molecules in Network	Score	Focus Molecules	Top Functions
1	ANO6,ARL16,BEX4,C10orf32,C1orf31,C1orf43,C5orf15,C7orf41,CHID1,CRLS1,CYSTM1,DCAKD,EFHA1,FAM210B,FOPNL,GPX8,IQCA1,JAGN1,LRRC42,LYRM2,MARVELD1,MARVELD2,METTL5,MFF,NEMF,NIT2,PM20D2,PTAR1,SLC35E4,TRMT5,TXNDC15,UBC,WDR45L,ZNF430,ZNF503	44	35	Hematological Disease, Hereditary Disorder, Auditory Disease
2	C14orf166,C22orf28,CAPRIN1,DDX1,DDX50,DGUOK,DNAH3,FXR1,HNRNPU,NARS,NONO,PXN,RPL3,RPL4,RPL5,RPL6,RPL9,RPL10,RPL13,RPL14,RPL15,RPL17,RPL21,RPL22,RPL23,RPL26,RPL28,RPL10A,RPL29 (includes EG:367874),RPL38 (includes EG:3355144),RPL7A,RPLP0,SRSF3,STAU1,TM7SF2	44	35	Cancer, Hematological Disease, RNA Post-Transcriptional Modification
3	adenosine-tetraphosphatase,AHNAK,ATP synthase,ATP5B,ATP5C1,ATP5D,ATP5E,ATP5F1,ATP5I,ATP5J2,ATP5O,CALU,CTNNAL1,ESRRA,FAM102A,GALM,IGF1R,IVNS1ABP,MPP1,MYOF,ND1 (includes EG:140531),ND5 (includes EG:140535),NDUFA1,NDUFA5,NDUFAF4,NDUFB9,NDUFS3,PNMA1,RAB18,RBM3,RRAGA,RRAGC,TGFBI,TPR,ZFP36L2	39	33	DNA Replication, Recombination, and Repair, Energy Production, Nucleic Acid Metabolism
4	60S ribosomal subunit,ABI3BP,CBX7,COL4A5,COX6A1,CUTA,DARS,DAZAP2,EFS,GRB2,HCN2,HMGN3,IARS,IK,INTERLEUKIN,MXI1,PCGF5,PHC2,PON2,RNF10,RNF115,RPL7,RPL8,RPL37,RPL41,RPL22L1,RPL26L1,RPL36A,RPL36AL,RPL39 (includes EG:25347),SNX12,TMEM70,UBA52,WDR1,ZFP106	39	33	Antigen Presentation, Cell Morphology, Cellular Growth and Proliferation
5	ANKRD12,CACYBP,EEF1D,EEF1G,EIF6,FAM195A,GANAB,HNRNPH3,ITGAM (includes EG:16409),MYL6,NPEPPS,PGM1,PTRF,RNA polymerase I,Rnr,RPL34,RPS2,RPS5,RPS7,RPS12,RPS13,RPS15,RPS16,RPS18,RPS23,RPS24,RPS29,RPS15A,RPS17/RPS17L,RPS3A,S100B,SLU7 (includes EG:10569),SRRM2,TALDO1,ZNF148	39	33	RNA Post-Transcriptional Modification, Hereditary Disorder, Metabolic Disease
6	C20orf11,CCNDBP1,CGNL1,COPS3,COPS4,COPS5,CXXC5,DDB1,EIF3E,EIF3F,ENaC,ERLIN2,GUK1,IMP3,KCTD6,KLHL9,KLHL24,MAN1C1,MARS,MRPL15 (includes EG:27395),MRPS9 (includes EG:301371),MYO6,NEDD8,p85 (pik3r),RANBP9,RARS,RNF139,RNF150,SALL2,SMAD9,TH1 Cytokine,TTC37,UBE2Z,USP11,WNK1	37	32	Cardiovascular System Development and Function, Cellular Development, Cellular Growth and Proliferation
7	ATF4,BLOC1S2,CHRDL1,Ck2,CREM,CSNK2B,estrogen receptor,GHITM,GORASP2,GRSF1,HP1BP3,IGF2R,Ku,LMNA,NPC2 (includes EG:10577),NPM1,NUCKS1,OSBPL9,Pik3r,RDH11,RGS2 (includes EG:19735),RNF7,RPS27,SIK1,SLC23A2,SREBF1 (includes EG:176574),SUMO2,SUN1,TERF1,THRA (includes EG:21833),TNFAIP1,WSB1,XRCC6,YY1,ZC3HAV1L	35	31	Cell Cycle, Connective Tissue Development and Function, Connective Tissue Disorders
8	Arnt-Hif1a,ATP5G1,ATP5G2,ATP5H,ATP5L,ATP6AP1,ATP6V0B,ATP6V0C,ATP6V1C1,ATP6V1C2,ATP6V1D (includes EG:299159),BRP44L,CERS2,CKS1B,EBP,EMP1,EMP2,EPM2AIP1,FNDC3A,FOXP1,H+-exporting ATPase,H+-transporting two-sector ATPase,KANK1,KIF21A,MAML1,MEIS2,MT1G,OPTC,PHF2,SLC19A2,SLC20A1,SSBP4,Vegf,ZNF24,ZNHIT3	33	31	Infectious Disease, Molecular Transport, Energy Production
9	ACAA1,ARPC1A,ATP6AP2,BEX2,C4,C4orf27,CCDC47,CYB5R3,EIF3,EIF3C/EIF3CL,EIF3D,EIF3H,EIF3K,EIF3L,EIF3M,FUCA1,IBTK,JKAMP,NFkB (complex),PAM,PPARα-RXRα,PTPLAD1,RNF5,RNF141,Serine Protease,SSR4,SURF4,TMBIM4,TMCO1,TMEM14C,UHMK1,WTAP,ZFAND5,ZFAND6,ZNF675	33	30	Gene Expression, Protein Synthesis, Developmental Disorder
10	B4GALT1,C16orf45,ENO2,Grb2-Shc1-Sos,MYO10,NADH Dehydrogenase,NADH2 dehydrogenase,NADH2 dehydrogenase (ubiquinone),ND2 (includes EG:140532),ND3 (includes EG:140533),NDUFA2,NDUFA4,NDUFA6,NDUFA7,NDUFA8,NDUFA11,NDUFA12,NDUFB1,NDUFB2,NDUFB3,NDUFB4,NDUFB7,NDUFB10,NDUFB11,NDUFC1,NDUFC2,NDUFS4,NDUFS7,NDUFV2,NDUFV3,PMEPA1,RAB3IP,RAPGEF2,Ras,UXT	33	30	Hereditary Disorder, Metabolic Disease, Cardiovascular Disease
11	AK2,AMFR,ANAPC5,ANAPC11,APC (complex),C21orf33,CCNB1IP1,CDC26 (includes EG:246184),Cdk,CTNNA1,CTSF,Cyclin B,E3 RING,FAF2,FBXO7,FBXO9,FBXO21,FBXO33,G3BP2,NAGLU,NFKBIA,NINJ1,PCDH7,PLD3,RPS27L,Scf Trcp beta,SDF4,SEMA3C,SKP1/SKP1P2,SPOCK1,SUGT1,TCEB1,UBE4B,UFD1L,WIPI2	33	30	Post-Translational Modification, Protein Degradation, Protein Synthesis
12	14-3-3,Androgen-AR,C20orf3,CHSY1,CPE (includes EG:12876),ELAC2,FADS1,GAA,GADD45B,GTF2I,HES1 (includes EG:15205),ID2,ID3 (includes EG:15903),Insulin,LHX2,MAB21L1,NFIL3,NOTCH2,Notch,NUCB2,PAX6,PDLIM5,PEX19,Pro-inflammatory Cytokine,RAX,RBPJ,RPL32,RPS27A,SMAD2,SMAD3,SMARCC2,STRAP,TBX2,TIMP3,ZMIZ1	33	30	Cellular Development, Embryonic Development, Organ Development
13	ACTR10,BASP1,Calmodulin,CAPZA1,CPNE5,CRYL1,CSNK1E,Cytoplasmic Dynein,DCTN2,DCTN3,DCTN6,DYNC1I2,DYNC1LI2,Dynein,DYNLL1,DYNLT3,ECI2,FAM110C,FAM21C,FOLR1,GOLPH3,ITFG1,MRPS6,ORAI1,OSBPL1A,PCP4,PPIA,RAB7,SERBP1,SNX5,SNX6,SYNGR2,trypsin,VPS35,VPS29 (includes EG:288666)	32	30	Inflammatory Disease, Ophthalmic Disease, Cell Morphology
14	14-3-3(β,γ,θ,η,ζ),CHST2,CHST11,DUB,ECHDC2,EEF1A1,GAPDH,GRIN2A,HBXIP,HECTD1,HNRNPC,IARS2,IMMT,ISOC2,LARP1,MBTPS1,MDK,MINOS1,NAA38,NOS1,Nos,PARP,PRPF8,RPL24,SASH1,SMN1/SMN2,sulfotransferase,SULT1A2,SULT1A3/SULT1A4,UCHL1,USP4,USP39,USP48,YWHAB,YWHAQ	32	30	Drug Metabolism, Endocrine System Development and Function, Lipid Metabolism
15	AGT,BRP44,C17orf79,Cbp (family),Cg,Cytochrome p450,EFEMP1,FAM120A,HNRNPF,HNRNPK,MRPL43,MYO1C,NAP1L1,OGFR,RBMX,RPL30,RPL31,RPL35,RPL13A,RPL23A,RPLP1,RPS8,RPS11,RPS19,RPS25,SMNDC1,SNRPD1,SNRPD2,SNRPE,SPOP,SRRM1,SRSF7,Transportin,TXNL4A,YBX1	32	31	RNA Post-Transcriptional Modification, Cellular Assembly and Organization, Cancer
16	AGAP3,ALG8,ANP32E,ARL6IP4,ATP2C1,Ca2 ATPase,CRABP1,DGKD,FEZ2,FOS,GAS5 (includes EG:14455),GTF2IRD1,IGSF21,IL11RA,KHSRP,Lamin,MT1A,NACA,NAE1,NBPF11 (includes others),OCRL,ornithine decarboxylase,PLSCR4,Rab5,RAB14,RAB35,SELENBP1,SNN,SYNE1,TBCA,TFIIA,TIPARP,TMSB4,TMSB10/TMSB4X,TSPYL4	31	29	Cell Death, DNA Replication, Recombination, and Repair, Cell Cycle
17	AHCY,Angiotensin II receptor type 1,AP3S2,ARF1,ARF3,ARF4,Arf,ARFIP1,CDR2,COP I,COPB1,COPB2,GALNT1,H2AFV,HMGN2,HNRNPM,KDELR1,KDELR,MLF2,MORF4L1,MORF4L2,MRFAP1,MRFAP1L1,Pc-Plc,PITPNA,Pkc(s),PMVK,PPAP2A,PPAP2B,RPL11,SLC20A2,STXBP3,SUB1 (includes EG:10923),VEZF1,WBP5	31	29	Cancer, Reproductive System Disease, Infectious Disease
18	aldehyde dehydrogenase (NAD),ALDH,ALDH1A1,ALDH1A3,ALDH4A1,ALDH6A1,ALDH9A1,CCL2,CYTB (includes EG:140512),Cytochrome bc1,ICT1 (includes EG:100149182),lipoxygenase,MALSU1,MRPL18,MRPL46,MRPL47,MRPL54,MRPL55,MRPL22 (includes EG:100142645),MRPL27 (includes EG:287635),MRPL51 (includes EG:297601),MRPS24,MRPS25,MRPS28 (includes EG:28957),NDUFS1,RNASE1,RNase A,RNH1,TUFM,ubiquinol-cytochrome-c reductase,UQ…	31	29	Embryonic Development, Tissue Morphology, Organ Development
19	ABR,Alpha tubulin,Beta Tubulin,CCT3,CCT4,CCT7,CCT8,CCT6A,CHN1,CNP,DPYSL2,DSP,FNTA,Gamma tubulin,GTPASE,IGBP1,ISYNA1,MAP7D1,PARVA,PDCD5,PFDN2,PPP2CA,RAB3GAP2,Rac,ROR1,sGC,SLC3A2,SLC7A8,TCEAL2,TCEAL4,TCP1,TUBA1C,TUBB2A,TUBB4B,ZFYVE27	31	29	Cancer, Endocrine System Disorders, Hematological Disease
20	ADI1 (includes EG:104923),ANXA4,AQP1,Cadherin,CDH11,COX11,COX1 (includes EG:140539),COX17 (includes EG:10063),COX5A (includes EG:12858),COX5B (includes EG:100002384),COX6B1,COX6C,COX7A1,COX7C,CRYBB2,Cytochrome c,cytochrome-c oxidase,DAD1 (includes EG:13135),ETFB,HSPD1,MBD2,MCL1,MDH2 (includes EG:17448),MSN,MUT,NCOA,NFE2L1,PAG1,PLA2G16,PPARGC1A,SDHA (includes EG:157074),Sfk,SLC9A3R1,SOD1,succinate…	31	29	Renal and Urological Disease, Lipid Metabolism, Small Molecule Biochemistry
21	AES,BCL2L13,BTF3,DNA-directed RNA polymerase,EDF1,FAM129B,GABARAP,GABARAPL2,GLRX5,GPC4,GTF2A2,Holo RNA polymerase II,KEAP1,MRPS18B,PGK1,Pgk,POLR2F,POLR2G,POLR2I,POLR2J,POLR2J2/POLR2J3,POLR2K,POLR2L,RDBP,RPL36,RPL18A,SIX6,SQSTM1,ST13,SUPT4H1,TAF7,TAF9,Taf,TFIIE,Tubulin	31	29	Gene Expression, Embryonic Development, Organ Development
22	3',5'-cyclic-nucleotide phosphodiesterase,C15orf24,CALM1 (includes others),CD4,CTSL1,CYB561,EXT2,FKBP3,GLOD4,GRM5,HOXA3,LAMP1,MBP,Mhc class ii,MHC Class II (complex),MVP,NR4A1,Pde,PDE11A,PDE1A,PDE4B,PREPL,RPL18,RPS10,RPS14,SLTM,SRP9,SRP14 (includes EG:20813),SYVN1,TCR,TDP2,TH2 Cytokine,TPT1 (includes EG:100043703),TUBB,ZNF331	31	29	DNA Replication, Recombination, and Repair, Nucleic Acid Metabolism, Small Molecule Biochemistry
23	ATAD1,ATPase,BCL6,C9orf9,CKLF,CXCR4,DPP7,DUT,ERGIC1,ESYT2,FSH,GULP1,HIF1A,HSD17B12,KHDRBS1,LRRC8A,MANF,MT1H,MT1X,NFE2L2,NR3C1,NUDCD2,PBX1,PLEKHA3,RNA polymerase II,RPS21,SLC2A1,SLC38A1,SLC39A8,SMARCA4,SP3,TM2D3,TMED8,TSN,ZFP36	30	32	Respiratory System Development and Function, Tissue Morphology, Cellular Growth and Proliferation
24	ACTB,CCNI,CELF1,Clathrin,COTL1,CRYAB,Cytokeratin,DNAJA1,DROSHA,GPI,Hdac,HGS,Hsp70,Hsp90,HSP,HSP90AA1,HSP90AB1,HSP90B1,HSPA5,HSPA8,HSPA13,HSPA1A/HSPA1B,HSPB1,HSPB11,KRT8,KRT10,KRT18,LBH,RPS3,SCRN1,TAB2,TERF2IP,UROD,VIM,YWHAZ	30	29	Post-Translational Modification, Protein Folding, Cellular Assembly and Organization
25	AKIRIN2,Ap2 alpha,ASPH (includes EG:312981),ATP1A2,ATP1B1,ATP1B2,ATP1B3,atypical protein kinase C,CCDC6,CIB1,CTSA,DUSP3,ERK1/2,FSTL1,GLB1,ITPR,KIDINS220,LETMD1,LGI1,MPZL1,Na-k-atpase,Nectin,NEU1,PEBP4,PVRL1,PVRL3,RABAC1,RASD1,REEP5,RHEB,Ryr,SGK1,SPG21,TRDN,TRIM2	29	28	Developmental Disorder, Hereditary Disorder, Metabolic Disease
