# Supplementary material for: Gene Expression and Functional Annotation of the Human Ciliary Body Epithelia
Source: PLoS One. 2012 Sep 18;7(9):e44973. doi: 10.1371/journal.pone.0044973 (PMC3445623; doi:10.1371/journal.pone.0044973)
Supplement: Table S10 — Significant different genes. (XLS) [file pone.0044973.s052.xls]

## Sheet: Sheet1
GeneName	SystematicName	Description	FeatureNum	logFC	AveExpr	t	P.Value	adj.P.Val	B
GPNMB	NM_001005340	Homo sapiens glycoprotein (transmembrane) nmb (GPNMB), transcript variant 1, mRNA [NM_001005340]	26129	2.97986	16.2459	9.49197	7.38249e-08	1.9203e-05	8.46223
BC036599	BC036599	Homo sapiens cDNA clone IMAGE:5273964. [BC036599]	24942	2.61217	10.4565	14.1584	1.16268e-10	1.30802e-06	14.4905
AK094786	AK094786	Homo sapiens cDNA FLJ37467 fis, clone BRAWH2011920. [AK094786]	6045	2.51172	8.88858	10.555	9.36623e-09	6.29075e-06	10.4207
TFPI2	ENST00000222543	Tissue factor pathway inhibitor 2 precursor (TFPI-2) (Placental protein 5) (PP5). [Source:Uniprot/SWISSPROT;Acc:P48307] [ENST00000222543]	38171	2.50896	14.2516	10.3986	1.16253e-08	7.00169e-06	10.2146
TYR	NM_000372	Homo sapiens tyrosinase (oculocutaneous albinism IA) (TYR), mRNA [NM_000372]	10639	2.45824	15.6679	13.2771	3.09861e-10	1.8066e-06	13.6036
TMEM132B	NM_052907	Homo sapiens transmembrane protein 132B (TMEM132B), mRNA [NM_052907]	12471	2.33269	8.88758	9.35645	5.2315e-08	1.51882e-05	8.76811
PDLIM3	NM_014476	Homo sapiens PDZ and LIM domain 3 (PDLIM3), mRNA [NM_014476]	27802	2.31979	15.0335	10.1472	1.65345e-08	8.55234e-06	9.87761
THC2675163	THC2675163	Q9Y655_HUMAN (Q9Y655) Myelin gene expression factor 2, partial (10%) [THC2675163]	16930	2.29161	14.2061	14.2012	1.11013e-10	1.30802e-06	14.5319
SLC4A4	NM_003759	Homo sapiens solute carrier family 4, sodium bicarbonate cotransporter, member 4 (SLC4A4), mRNA [NM_003759]	42097	2.27187	14.1174	10.3777	1.19675e-08	7.00169e-06	10.1869
PAP2D	NM_001010861	Homo sapiens phosphatidic acid phosphatase type 2 (PAP2D), transcript variant 2, mRNA [NM_001010861]	31938	2.26247	8.25478	8.92377	1.01182e-07	2.38387e-05	8.12798
AK094929	AK094929	Homo sapiens cDNA FLJ37610 fis, clone BRCOC2011398. [AK094929]	15609	2.21506	11.2901	14.7825	5.99125e-11	1.30802e-06	15.0818
HTR2C	NM_000868	Homo sapiens 5-hydroxytryptamine (serotonin) receptor 2C (HTR2C), mRNA [NM_000868]	12759	2.1831	9.95076	10.5055	1.00269e-08	6.63543e-06	10.3558
GPR85	NM_018970	Homo sapiens G protein-coupled receptor 85 (GPR85), mRNA [NM_018970]	37799	2.17596	7.40063	10.6276	8.4794e-09	5.96208e-06	10.5155
GRP	NM_002091	Homo sapiens gastrin-releasing peptide (GRP), transcript variant 1, mRNA [NM_002091]	3200	2.15017	12.1088	12.29	2.0978e-09	3.18194e-06	11.8131
SLC6A15	NM_182767	Homo sapiens solute carrier family 6, member 15 (SLC6A15), transcript variant 1, mRNA [NM_182767]	27024	2.14428	10.5076	10.3295	1.2798e-08	7.11003e-06	10.1228
SLC23A2	NM_203327	Homo sapiens solute carrier family 23 (nucleobase transporters), member 2 (SLC23A2), transcript variant 2, mRNA [NM_203327]	5146	2.14366	15.7927	10.9887	1.99472e-08	9.02189e-06	9.703
ATP6V1C2	NM_001039362	Homo sapiens ATPase, H+ transporting, lysosomal 42kDa, V1 subunit C2 (ATP6V1C2), transcript variant 1, mRNA [NM_001039362]	3536	2.11845	12.976	11.7231	4.08109e-09	4.03997e-06	11.1991
AV763625	AV763625	AV763625 MDS Homo sapiens cDNA clone MDSCFE10 5', mRNA sequence [AV763625]	16992	2.11433	7.92542	9.13117	7.35557e-08	1.9203e-05	8.43782
TFEC	NM_012252	Homo sapiens transcription factor EC (TFEC), transcript variant 1, mRNA [NM_012252]	3284	2.11216	9.43577	9.15782	7.06279e-08	1.91313e-05	8.47724
PROK2	NM_021935	Homo sapiens prokineticin 2 (PROK2), mRNA [NM_021935]	43666	2.09127	9.79659	10.0117	2.00486e-08	9.02189e-06	9.69277
AK095046	AK095046	Homo sapiens cDNA FLJ37727 fis, clone BRHIP2019972. [AK095046]	28147	2.06912	8.13938	7.39468	0.000212818	0.00590432	0.773954
PRKCB1	NM_002738	Homo sapiens protein kinase C, beta 1 (PRKCB1), transcript variant 2, mRNA [NM_002738]	33297	2.06843	11.9151	9.72716	3.02325e-08	1.15052e-05	9.29771
CPA6	NM_020361	Homo sapiens carboxypeptidase A6 (CPA6), mRNA [NM_020361]	35486	2.05106	10.1882	12.1186	1.22527e-09	2.96095e-06	12.3369
A_32_P128952	A_32_P128952	Unknown	31476	2.04346	7.41255	8.08579	3.86822e-07	5.80233e-05	6.8176
SERPINF1	NM_002615	Homo sapiens serpin peptidase inhibitor, clade F (alpha-2 antiplasmin, pigment epithelium derived factor), member 1 (SERPINF1), mRNA [NM_002615]	27081	2.03994	17.2972	9.68632	3.57264e-07	5.56293e-05	7.00299
MYO1B	NM_012223	Homo sapiens myosin IB (MYO1B), mRNA [NM_012223]	7952	2.03983	12.4491	10.3138	1.30825e-08	7.12213e-06	10.1018
IGSF21	NM_032880	Homo sapiens immunoglobin superfamily, member 21 (IGSF21), mRNA [NM_032880]	21166	2.02933	12.9637	11.9417	1.52571e-09	3.14774e-06	12.1326
TRIM9	NM_015163	Homo sapiens tripartite motif-containing 9 (TRIM9), transcript variant 1, mRNA [NM_015163]	17493	2.02819	10.543	12.6118	6.73842e-10	2.45887e-06	12.8909
MAPK4	X59727	H.sapiens 63 kDa protein kinase related to rat ERK3. [X59727]	10824	2.01811	13.1632	13.0112	4.21008e-10	2.07757e-06	13.3234
A_32_P82580	A_32_P82580	Unknown	13084	2.01707	7.73395	11.6798	2.12129e-09	3.18194e-06	11.8244
KIAA0367	NM_015225	Homo sapiens KIAA0367 (KIAA0367), mRNA [NM_015225]	16931	2.01086	13.248	10.7952	6.75344e-09	5.33167e-06	10.7319
FAM129A	NM_052966	Homo sapiens family with sequence similarity 129, member A (FAM129A), transcript variant 2, mRNA [NM_052966]	7851	2.00224	15.0303	12.2765	1.00967e-09	2.83968e-06	12.5167
A_24_P910504	A_24_P910504	Unknown	1235	1.99602	9.71014	7.63137	8.30559e-07	0.000100742	6.06639
TMEM20	NM_153226	Homo sapiens transmembrane protein 20 (TMEM20), mRNA [NM_153226]	1754	1.99434	11.346	7.92803	5.02819e-07	7.04594e-05	6.5601
BNC1	NM_001717	Homo sapiens basonuclin 1 (BNC1), mRNA [NM_001717]	40361	1.99084	8.83996	7.38574	1.26953e-06	0.000135664	5.64807
BM802662	BM802662	AGENCOURT_6460073 NIH_MGC_67 Homo sapiens cDNA clone IMAGE:5581075 5', mRNA sequence [BM802662]	23196	1.98667	13.0096	11.437	2.89445e-09	3.58592e-06	11.5327
FAM81A	NM_152450	Homo sapiens family with sequence similarity 81, member A (FAM81A), mRNA [NM_152450]	32324	1.98337	8.45462	12.5676	7.10341e-10	2.45887e-06	12.8422
PTGS2	NM_000963	Homo sapiens prostaglandin-endoperoxide synthase 2 (prostaglandin G/H synthase and cyclooxygenase) (PTGS2), mRNA [NM_000963]	9732	1.97186	12.3991	7.22713	1.67685e-06	0.000164397	5.37332
MDK	NM_001012334	Homo sapiens midkine (neurite growth-promoting factor 2) (MDK), transcript variant 1, mRNA [NM_001012334]	8126	1.96972	13.536	10.4193	1.1296e-08	7.00169e-06	10.242
HS3ST2	NM_006043	Homo sapiens heparan sulfate (glucosamine) 3-O-sulfotransferase 2 (HS3ST2), mRNA [NM_006043]	33605	1.96732	11.726	10.8345	6.40504e-09	5.33167e-06	10.7821
SORCS3	NM_014978	Homo sapiens sortilin-related VPS10 domain containing receptor 3 (SORCS3), mRNA [NM_014978]	30593	1.95969	9.27697	10.5737	9.12847e-09	6.24692e-06	10.4452
KCND2	NM_012281	Homo sapiens potassium voltage-gated channel, Shal-related subfamily, member 2 (KCND2), mRNA [NM_012281]	26415	1.95401	8.66621	7.16084	1.88553e-06	0.000176401	5.25743
TGFBI	NM_000358	Homo sapiens transforming growth factor, beta-induced, 68kDa (TGFBI), mRNA [NM_000358]	24236	1.95126	14.733	5.92263	1.8823e-05	0.000947467	2.9762
TNFRSF19	NM_148957	Homo sapiens tumor necrosis factor receptor superfamily, member 19 (TNFRSF19), transcript variant 2, mRNA [NM_148957]	29514	1.94754	12.3576	10.236	2.66581e-08	1.09056e-05	9.43597
C6orf105	NM_032744	Homo sapiens chromosome 6 open reading frame 105 (C6orf105), mRNA [NM_032744]	41992	1.92752	13.3296	7.83776	5.85069e-07	7.78938e-05	6.41119
A_32_P171043	A_32_P171043	Unknown	13522	1.92107	12.5186	11.725	2.00317e-09	3.18194e-06	11.8781
SDK2	BC066363	Homo sapiens sidekick homolog 2 (chicken), mRNA (cDNA clone IMAGE:6172764), partial cds. [BC066363]	13021	1.91904	9.5715	7.19229	1.78335e-06	0.000171012	5.31249
CALCA	NM_001033953	Homo sapiens calcitonin/calcitonin-related polypeptide, alpha (CALCA), transcript variant 3, mRNA [NM_001033953]	35569	1.91681	9.81429	8.48914	2.00683e-07	3.7472e-05	7.46022
C1orf173	NM_001002912	Homo sapiens chromosome 1 open reading frame 173 (C1orf173), mRNA [NM_001002912]	24668	1.91382	7.20144	8.76407	1.29789e-07	2.80794e-05	7.88555
SP5	NM_001003845	Homo sapiens Sp5 transcription factor (SP5), mRNA [NM_001003845]	71	1.91003	8.89264	11.2694	3.59801e-09	4.03997e-06	11.3278
MSX2	NM_002449	Homo sapiens msh homeobox 2 (MSX2), mRNA [NM_002449]	33325	1.90277	9.29497	9.61786	3.54819e-08	1.23033e-05	9.14333
RP11-301I17.1	NM_017993	Homo sapiens proliferation-inducing protein 38 (PIG38), mRNA [NM_017993]	3057	1.89172	11.2807	7.31155	1.44541e-06	0.000149526	5.52
FLJ39822	NM_173512	Homo sapiens hypothetical protein FLJ39822 (FLJ39822), mRNA [NM_173512]	28507	1.88993	11.756	7.94763	4.8661e-07	6.94381e-05	6.59229
TMEM158	NM_015444	Homo sapiens transmembrane protein 158 (TMEM158), mRNA [NM_015444]	27972	1.875	10.9803	8.69309	1.45119e-07	3.03737e-05	7.77671
GNG11	NM_004126	Homo sapiens guanine nucleotide binding protein (G protein), gamma 11 (GNG11), mRNA [NM_004126]	25444	1.87087	15.9621	5.14657	0.000211969	0.00588804	0.831388
DCT	NM_001922	Homo sapiens dopachrome tautomerase (dopachrome delta-isomerase, tyrosine-related protein 2) (DCT), mRNA [NM_001922]	3452	1.86763	14.8236	9.28464	9.90801e-08	2.36097e-05	8.17906
E2F8	NM_024680	Homo sapiens E2F transcription factor 8 (E2F8), mRNA [NM_024680]	14074	1.86724	7.63706	6.57256	5.48113e-06	0.000381222	4.20095
LRRTM2	NM_015564	Homo sapiens leucine rich repeat transmembrane neuronal 2 (LRRTM2), mRNA [NM_015564]	9975	1.86278	9.66936	8.9286	1.00428e-07	2.37856e-05	8.13525
MLANA	NM_005511	Homo sapiens melan-A (MLANA), mRNA [NM_005511]	45077	1.86136	14.5684	11.8193	1.77846e-09	3.18194e-06	11.9894
C8orf13	NM_053279	Homo sapiens chromosome 8 open reading frame 13 (C8orf13), mRNA [NM_053279]	15662	1.85346	8.68226	8.25016	2.95327e-07	4.86803e-05	7.08218
CBFA2T3	NM_005187	Homo sapiens core-binding factor, runt domain, alpha subunit 2; translocated to, 3 (CBFA2T3), transcript variant 1, mRNA [NM_005187]	29102	1.84952	9.74305	10.1164	1.72716e-08	8.73282e-06	9.83581
FRMD6	NM_001042481	Homo sapiens FERM domain containing 6 (FRMD6), transcript variant 1, mRNA [NM_001042481]	6765	1.84804	12.3561	7.52433	9.98279e-07	0.000115186	5.88515
SEMA6D	NM_153618	Homo sapiens sema domain, transmembrane domain (TM), and cytoplasmic domain, (semaphorin) 6D (SEMA6D), transcript variant 4, mRNA [NM_153618]	4301	1.83497	12.606	13.9014	1.53895e-10	1.38505e-06	14.2383
RAB3C	NM_138453	Homo sapiens RAB3C, member RAS oncogene family (RAB3C), mRNA [NM_138453]	8335	1.83403	9.30167	7.11651	2.04008e-06	0.000185837	5.17955
PAQR9	NM_198504	Homo sapiens progestin and adipoQ receptor family member IX (PAQR9), mRNA [NM_198504]	31182	1.83051	9.13412	7.05922	2.25959e-06	0.000199376	5.07851
ABCA1	NM_005502	Homo sapiens ATP-binding cassette, sub-family A (ABC1), member 1 (ABCA1), mRNA [NM_005502]	7943	1.82527	12.4904	7.21338	1.71805e-06	0.000166621	5.34935
TMEM176B	NM_014020	Homo sapiens transmembrane protein 176B (TMEM176B), mRNA [NM_014020]	32305	1.82274	13.5894	9.69308	3.17758e-08	1.17206e-05	9.24973
GUCY1A2	NM_000855	Homo sapiens guanylate cyclase 1, soluble, alpha 2 (GUCY1A2), mRNA [NM_000855]	7419	1.81278	6.95401	10.4058	1.15087e-08	7.00169e-06	10.2242
NCF2	NM_000433	Homo sapiens neutrophil cytosolic factor 2 (65kDa, chronic granulomatous disease, autosomal 2) (NCF2), mRNA [NM_000433]	18798	1.8118	11.9305	12.4515	8.16614e-10	2.62483e-06	12.7133
C10orf107	NM_173554	Homo sapiens chromosome 10 open reading frame 107 (C10orf107), mRNA [NM_173554]	7554	1.80477	9.10609	7.55111	9.5325e-07	0.000111419	5.93064
SLC22A4	NM_003059	Homo sapiens solute carrier family 22 (organic cation transporter), member 4 (SLC22A4), mRNA [NM_003059]	35708	1.80267	12.5267	8.79674	1.23314e-07	2.72015e-05	7.93541
THC2609493	THC2609493	Q9U4W7_PLAFA (Q9U4W7) DBL alpha protein (Fragment), partial (14%) [THC2609493]	13329	1.80147	12.9224	8.32123	2.63077e-07	4.46734e-05	7.19543
KAZALD1	NM_030929	Homo sapiens Kazal-type serine peptidase inhibitor domain 1 (KAZALD1), mRNA [NM_030929]	4623	1.78483	11.5302	11.8829	1.64204e-09	3.15057e-06	12.064
GRM8	NM_000845	Homo sapiens glutamate receptor, metabotropic 8 (GRM8), mRNA [NM_000845]	17895	1.78388	10.0716	9.63018	3.48453e-08	1.22719e-05	9.1608
THC2683470	THC2683470	Unknown	28458	1.78345	8.86227	5.87838	2.05148e-05	0.00101129	2.89069
AL109696	AL109696	Homo sapiens mRNA full length insert cDNA clone EUROIMAGE 21920. [AL109696]	42803	1.7761	11.4119	7.67826	7.66633e-07	9.63645e-05	6.14526
MKX	NM_173576	Homo sapiens mohawk homeobox (MKX), mRNA [NM_173576]	42382	1.76331	9.70205	9.07287	8.04134e-08	2.0544e-05	8.35128
AK096685	AK096685	Homo sapiens cDNA FLJ39366 fis, clone PEBLM2006283. [AK096685]	33467	1.76125	8.30286	9.88854	2.39238e-08	1.03516e-05	9.52299
SPARCL1	NM_004684	Homo sapiens SPARC-like 1 (mast9, hevin) (SPARCL1), mRNA [NM_004684]	12702	1.75548	16.5067	8.84591	1.14198e-07	2.60101e-05	8.01021
CR618615	CR618615	full-length cDNA clone CL0BB018ZH05 of Neuroblastoma of Homo sapiens (human). [CR618615]	28219	1.74748	10.1787	4.72856	0.000209186	0.00583956	0.58499
MAP3K15	NM_001001671	Homo sapiens mitogen-activated protein kinase kinase kinase 15 (MAP3K15), mRNA [NM_001001671]	38178	1.7376	8.70247	9.45206	4.53496e-08	1.4074e-05	8.90633
GATA6	NM_005257	Homo sapiens GATA binding protein 6 (GATA6), mRNA [NM_005257]	39806	1.72653	9.23526	5.48366	4.47118e-05	0.00180613	2.11653
IRX3	NM_024336	Homo sapiens iroquois homeobox protein 3 (IRX3), mRNA [NM_024336]	2474	1.72633	12.1326	8.46889	2.07306e-07	3.82327e-05	7.42849
SOSTDC1	NM_015464	Homo sapiens sclerostin domain containing 1 (SOSTDC1), mRNA [NM_015464]	19166	1.72495	13.3659	6.09237	1.35628e-05	0.000739791	3.30177
LAMB4	AF029325	Homo sapiens laminin beta-4 chain precursor (LAMB4) mRNA, alternatively spliced short variant, partial cds. [AF029325]	37722	1.7223	6.37776	10.2494	1.43178e-08	7.49188e-06	10.0155
CHRDL2	NM_015424	Homo sapiens chordin-like 2 (CHRDL2), mRNA [NM_015424]	6137	1.71696	11.6917	5.87312	2.07262e-05	0.00101932	2.88051
CDH13	NM_001257	Homo sapiens cadherin 13, H-cadherin (heart) (CDH13), mRNA [NM_001257]	15664	1.71635	9.68226	6.76235	3.86468e-06	0.000292287	4.54727
TRA@	BC063385	Homo sapiens T cell receptor alpha locus, mRNA (cDNA clone MGC:71411 IMAGE:4853814), complete cds. [BC063385]	29878	1.70925	12.6334	10.6344	8.40164e-09	5.96208e-06	10.5242
DOK6	NM_152721	Homo sapiens docking protein 6 (DOK6), mRNA [NM_152721]	34429	1.68949	12.7566	7.40684	1.22371e-06	0.000132691	5.68435
TLL1	NM_012464	Homo sapiens tolloid-like 1 (TLL1), mRNA [NM_012464]	15485	1.68168	9.48254	9.49993	4.22347e-08	1.37695e-05	8.97511
LIPI	NM_198996	Homo sapiens lipase, member I (LIPI), mRNA [NM_198996]	1449	1.67789	8.44898	8.28276	2.80046e-07	4.68479e-05	7.13422
IGF1	NM_000618	Homo sapiens insulin-like growth factor 1 (somatomedin C) (IGF1), mRNA [NM_000618]	2242	1.67307	9.89272	6.70178	4.31835e-06	0.000317008	4.4373
C8orf12	BC080558	Homo sapiens chromosome 8 open reading frame 12, mRNA (cDNA clone IMAGE:6303594). [BC080558]	9578	1.66856	9.39515	12.9321	4.61681e-10	2.07757e-06	13.2388
LTK	NM_002344	Homo sapiens leukocyte tyrosine kinase (LTK), transcript variant 1, mRNA [NM_002344]	1520	1.66855	8.26043	11.1667	4.11624e-09	4.03997e-06	11.2008
C21orf15	AY040090	Homo sapiens C21orf15 protein (C21orf15) mRNA, partial cds. [AY040090]	20963	1.66636	9.48562	6.87536	4.40306e-06	0.000321624	4.46947
MSX1	NM_002448	Homo sapiens msh homeobox 1 (MSX1), mRNA [NM_002448]	31638	1.66464	9.70307	6.5536	5.6774e-06	0.000392447	4.16606
NETO2	NM_018092	Homo sapiens neuropilin (NRP) and tolloid (TLL)-like 2 (NETO2), mRNA [NM_018092]	42993	1.66284	11.6405	10.4924	1.02089e-08	6.65796e-06	10.3386
C1QTNF5	NM_015645	Homo sapiens C1q and tumor necrosis factor related protein 5 (C1QTNF5), mRNA [NM_015645]	20765	1.6619	13.6909	8.61009	1.65483e-07	3.28049e-05	7.64859
ATP1B1	NM_001677	Homo sapiens ATPase, Na+/K+ transporting, beta 1 polypeptide (ATP1B1), transcript variant 1, mRNA [NM_001677]	31055	1.66047	16.2646	6.05397	2.54149e-05	0.00118031	2.7931
NTF3	NM_002527	Homo sapiens neurotrophin 3 (NTF3), mRNA [NM_002527]	24733	1.65942	12.1194	6.79816	3.62013e-06	0.000277523	4.61202
A_23_P140454	A_23_P140454	Unknown	10010	1.6585	8.92626	8.65459	1.54216e-07	3.14015e-05	7.7174
KCNB2	NM_004770	Homo sapiens potassium voltage-gated channel, Shab-related subfamily, member 2 (KCNB2), mRNA [NM_004770]	10884	1.65563	8.05477	6.98222	2.59408e-06	0.000217992	4.94195
ID2	NM_002166	Homo sapiens inhibitor of DNA binding 2, dominant negative helix-loop-helix protein (ID2), mRNA [NM_002166]	10231	1.65477	14.2147	8.14727	3.49542e-07	5.49377e-05	6.917
NAT8L	NM_178557	Homo sapiens N-acetyltransferase 8-like (NAT8L), mRNA [NM_178557]	40311	1.65461	8.88422	6.52601	5.97603e-06	0.000408695	4.11523
PRDM16	NM_022114	Homo sapiens PR domain containing 16 (PRDM16), transcript variant 1, mRNA [NM_022114]	26953	1.65	11.915	8.83148	1.16797e-07	2.62794e-05	7.98829
SMPX	NM_014332	Homo sapiens small muscle protein, X-linked (SMPX), mRNA [NM_014332]	42734	1.6449	7.95014	8.56146	1.78788e-07	3.45301e-05	7.57309
ABCC9	NM_020297	Homo sapiens ATP-binding cassette, sub-family C (CFTR/MRP), member 9 (ABCC9), transcript variant SUR2B, mRNA [NM_020297]	34109	1.64425	9.86268	9.63233	3.47351e-08	1.22719e-05	9.16386
ABCC1	NM_019862	Homo sapiens ATP-binding cassette, sub-family C (CFTR/MRP), member 1 (ABCC1), transcript variant 2, mRNA [NM_019862]	7002	1.64114	10.4102	9.82842	2.60948e-08	1.08728e-05	9.43944
FST	NM_013409	Homo sapiens follistatin (FST), transcript variant FST344, mRNA [NM_013409]	27830	1.63924	11.9332	7.21767	1.70509e-06	0.00016608	5.35682
A_32_P178241	A_32_P178241	Unknown	20671	1.63882	9.73185	13.4772	2.46877e-10	1.8066e-06	13.8105
HS6ST2	NM_001077188	Homo sapiens heparan sulfate 6-O-sulfotransferase 2 (HS6ST2), transcript variant L, mRNA [NM_001077188]	16944	1.63155	9.41575	6.00624	1.60091e-05	0.000840602	3.13706
SLC26A7	NM_052832	Homo sapiens solute carrier family 26, member 7 (SLC26A7), transcript variant 1, mRNA [NM_052832]	30082	1.62847	10.6839	5.57494	3.72739e-05	0.00157571	2.29732
THC2662250	THC2662250	Unknown	30999	1.62497	5.32964	5.10038	9.7065e-05	0.00327027	1.3466
A_23_P421323	A_23_P421323	Unknown	9478	1.62485	13.1056	10.6932	7.75386e-09	5.72006e-06	10.6006
THC2732364	THC2732364	RRF_DESVH (Q72DQ9) Ribosome recycling factor (Ribosome-releasing factor) (RRF), partial (10%) [THC2732364]	10312	1.62131	8.32832	7.16604	1.86823e-06	0.000175147	5.26653
LOC285047	XM_211749	PREDICTED: Homo sapiens hypothetical LOC285047 (LOC285047), mRNA [XM_211749]	38708	1.62123	9.5938	8.78456	1.25688e-07	2.7456e-05	7.91684
MYLK	NM_053025	Homo sapiens myosin, light chain kinase (MYLK), transcript variant 1, mRNA [NM_053025]	14926	1.62103	15.0021	11.0654	4.70564e-09	4.41153e-06	11.0743
FLJ14213	NM_024841	Homo sapiens hypothetical protein FLJ14213 (FLJ14213), mRNA [NM_024841]	5202	1.61907	10.4832	8.99339	1.50998e-07	3.096e-05	7.7722
GDPD5	NM_030792	Homo sapiens glycerophosphodiester phosphodiesterase domain containing 5 (GDPD5), mRNA [NM_030792]	27854	1.6166	9.55353	9.87085	2.45422e-08	1.04189e-05	9.49845
GNA14	ENST00000341700	Guanine nucleotide-binding protein alpha-14 subunit (G-protein alpha subunit 14). [Source:Uniprot/SWISSPROT;Acc:O95837] [ENST00000341700]	18299	1.61225	10.4656	10.7561	7.11946e-09	5.4301e-06	10.6817
FZD7	NM_003507	Homo sapiens frizzled homolog 7 (Drosophila) (FZD7), mRNA [NM_003507]	40831	1.60901	13.4327	10.7969	6.73764e-09	5.33167e-06	10.7341
A_32_P68205	A_32_P68205	Unknown	31063	1.60584	11.481	11.1959	3.96143e-09	4.03997e-06	11.237
CPNE5	NM_020939	Homo sapiens copine V (CPNE5), mRNA [NM_020939]	2773	1.60458	12.7775	12.0606	1.31626e-09	2.96158e-06	12.2702
PCDH8	NM_002590	Homo sapiens protocadherin 8 (PCDH8), transcript variant 1, mRNA [NM_002590]	22947	1.60208	11.5651	4.85838	0.00015973	0.00480073	0.852363
GJA1	NM_000165	Homo sapiens gap junction protein, alpha 1, 43kDa (connexin 43) (GJA1), mRNA [NM_000165]	24764	1.60071	15.6731	7.94126	3.09894e-06	0.000246818	4.94892
SPON1	NM_006108	Homo sapiens spondin 1, extracellular matrix protein (SPON1), mRNA [NM_006108]	29251	1.59899	14.4238	8.34023	2.55093e-07	4.38137e-05	7.22559
THC2674306	THC2674306	Q9F8M7_CARHY (Q9F8M7) DTDP-glucose 4,6-dehydratase (Fragment), partial (11%) [THC2674306]	33567	1.59636	10.3471	5.21072	7.75124e-05	0.0027683	1.56995
CITED4	NM_133467	Homo sapiens Cbp/p300-interacting transactivator, with Glu/Asp-rich carboxy-terminal domain, 4 (CITED4), mRNA [NM_133467]	33196	1.59486	14.7168	8.29747	4.29948e-07	6.3435e-05	6.75546
C4orf18	NM_016613	Homo sapiens chromosome 4 open reading frame 18 (C4orf18), transcript variant 2, mRNA [NM_016613]	4145	1.59264	10.7162	8.49618	1.98434e-07	3.72064e-05	7.47124
RBM24	NM_153020	Homo sapiens RNA binding motif protein 24 (RBM24), mRNA [NM_153020]	44830	1.59081	10.388	7.7964	6.27343e-07	8.24604e-05	6.34259
RAMP1	NM_005855	Homo sapiens receptor (G protein-coupled) activity modifying protein 1 (RAMP1), mRNA [NM_005855]	9199	1.5892	12.9425	6.62041	5.01658e-06	0.000357759	4.28875
TMEM176A	NM_018487	Homo sapiens transmembrane protein 176A (TMEM176A), mRNA [NM_018487]	27327	1.58763	13.3809	7.13851	1.9618e-06	0.000180904	5.21823
BSPRY	NM_017688	Homo sapiens B-box and SPRY domain containing (BSPRY), mRNA [NM_017688]	5847	1.58031	10.766	8.40052	2.31405e-07	4.0691e-05	7.32095
GJA4	NM_002060	Homo sapiens gap junction protein, alpha 4, 37kDa (connexin 37) (GJA4), mRNA [NM_002060]	17197	1.57639	11.3916	5.46244	4.66505e-05	0.00185448	2.07436
ZSCAN4	NM_152677	Homo sapiens zinc finger and SCAN domain containing 4 (ZSCAN4), mRNA [NM_152677]	32493	1.57178	6.81013	7.74031	6.89851e-07	8.89493e-05	6.24914
SOX11	NM_003108	Homo sapiens SRY (sex determining region Y)-box 11 (SOX11), mRNA [NM_003108]	28055	1.5699	6.49451	7.49602	1.0483e-06	0.000119426	5.83695
AL133118	AL133118	Homo sapiens mRNA; cDNA DKFZp586N0121 (from clone DKFZp586N0121). [AL133118]	39962	1.56709	11.0896	9.48896	1.31331e-07	2.82769e-05	7.92998
LPL	NM_000237	Homo sapiens lipoprotein lipase (LPL), mRNA [NM_000237]	19833	1.56501	15.0078	9.39964	4.90387e-08	1.4518e-05	8.83069
IGF2BP3	NM_006547	Homo sapiens insulin-like growth factor 2 mRNA binding protein 3 (IGF2BP3), mRNA [NM_006547]	39392	1.56351	9.80187	6.54459	5.77318e-06	0.000397845	4.14947
KLHL2	NM_007246	Homo sapiens kelch-like 2, Mayven (Drosophila) (KLHL2), mRNA [NM_007246]	5122	1.56119	11.9856	14.699	6.53731e-11	1.30802e-06	15.0044
TMEM132C	ENST00000315208	Homo sapiens cDNA FLJ44761 fis, clone BRACE3031728. [AK126715]	35557	1.56107	10.9299	9.06969	8.08064e-08	2.0544e-05	8.34655
STAT4	NM_003151	Homo sapiens signal transducer and activator of transcription 4 (STAT4), mRNA [NM_003151]	43850	1.55859	10.0242	9.19218	6.70333e-08	1.85135e-05	8.52791
LOC654346	NM_001040078	Homo sapiens similar to galectin 9 short isoform (LOC654346), mRNA [NM_001040078]	2676	1.55813	13.266	10.8063	6.65251e-09	5.33167e-06	10.7462
A_32_P188127	A_32_P188127	Unknown	6299	1.55127	7.58275	5.78888	2.44353e-05	0.00115187	2.71693
AK026659	AK026659	Homo sapiens cDNA: FLJ23006 fis, clone LNG00414. [AK026659]	2934	1.54655	8.25762	7.98699	4.557e-07	6.615e-05	6.65675
HEY1	NM_001040708	Homo sapiens hairy/enhancer-of-split related with YRPW motif 1 (HEY1), transcript variant 2, mRNA [NM_001040708]	24919	1.54623	13.3972	9.53773	3.99341e-08	1.32135e-05	9.02922
LMO2	NM_005574	Homo sapiens LIM domain only 2 (rhombotin-like 1) (LMO2), mRNA [NM_005574]	5279	1.54593	13.4485	10.3343	1.27138e-08	7.11003e-06	10.1291
GPR103	NM_198179	Homo sapiens G protein-coupled receptor 103 (GPR103), mRNA [NM_198179]	43538	1.54072	8.53824	5.78651	2.4549e-05	0.00115412	2.71231
LGI1	NM_005097	Homo sapiens leucine-rich, glioma inactivated 1 (LGI1), mRNA [NM_005097]	25005	1.539	13.586	9.87926	2.42462e-08	1.03912e-05	9.51012
DYNC1I1	NM_004411	Homo sapiens dynein, cytoplasmic 1, intermediate chain 1 (DYNC1I1), mRNA [NM_004411]	42657	1.53479	12.7668	10.0424	1.91874e-08	8.92686e-06	9.73491
CA14	NM_012113	Homo sapiens carbonic anhydrase XIV (CA14), mRNA [NM_012113]	37191	1.53413	15.313	8.17715	3.32797e-07	5.29182e-05	6.96513
SH3GL2	NM_003026	Homo sapiens SH3-domain GRB2-like 2 (SH3GL2), mRNA [NM_003026]	40741	1.53132	11.427	11.3882	3.08321e-09	3.65117e-06	11.4732
BAMBI	NM_012342	Homo sapiens BMP and activin membrane-bound inhibitor homolog (Xenopus laevis) (BAMBI), mRNA [NM_012342]	44997	1.5287	14.9273	8.41801	2.24974e-07	4.04954e-05	7.34852
PCOLCE2	NM_013363	Homo sapiens procollagen C-endopeptidase enhancer 2 (PCOLCE2), mRNA [NM_013363]	9027	1.52748	12.9052	10.3109	1.31364e-08	7.12213e-06	10.0978
CTSK	NM_000396	Homo sapiens cathepsin K (CTSK), mRNA [NM_000396]	25871	1.52742	16.2679	8.50532	3.12665e-07	5.00709e-05	7.06586
FLJ20366	NM_017786	Homo sapiens hypothetical protein FLJ20366 (FLJ20366), mRNA [NM_017786]	24032	1.52664	12.6724	9.11846	7.49961e-08	1.92847e-05	8.419
GNGT1	NM_021955	Homo sapiens guanine nucleotide binding protein (G protein), gamma transducing activity polypeptide 1 (GNGT1), mRNA [NM_021955]	38505	1.52319	16.3647	6.96553	2.67318e-06	0.000221614	4.91223
GPR4	NM_005282	Homo sapiens G protein-coupled receptor 4 (GPR4), mRNA [NM_005282]	22876	1.52245	9.66258	7.47448	1.08811e-06	0.000121803	5.80019
CB852269	CB852269	CB852269 UI-CF-FN0-afm-c-12-0-UI.s1 UI-CF-FN0 Homo sapiens cDNA clone UI-CF-FN0-afm-c-12-0-UI 3', mRNA sequence [CB852269]	26240	1.52174	8.15385	7.9008	5.26269e-07	7.22016e-05	6.51531
RRAD	NM_004165	Homo sapiens Ras-related associated with diabetes (RRAD), mRNA [NM_004165]	4031	1.52125	12.158	7.57794	9.10259e-07	0.000107229	5.97612
ITGAV	NM_002210	Homo sapiens integrin, alpha V (vitronectin receptor, alpha polypeptide, antigen CD51) (ITGAV), mRNA [NM_002210]	1284	1.52042	16.2254	10.0462	1.90837e-08	8.92686e-06	9.74011
QPCT	NM_012413	Homo sapiens glutaminyl-peptide cyclotransferase (glutaminyl cyclase) (QPCT), mRNA [NM_012413]	24493	1.51903	12.4583	9.03386	8.53739e-08	2.13435e-05	8.29314
TMEM26	NM_178505	Homo sapiens transmembrane protein 26 (TMEM26), mRNA [NM_178505]	12383	1.5159	8.52998	11.767	1.89951e-09	3.18194e-06	11.9278
HEYL	NM_014571	Homo sapiens hairy/enhancer-of-split related with YRPW motif-like (HEYL), mRNA [NM_014571]	4780	1.51274	10.662	10.4126	1.14004e-08	7.00169e-06	10.2333
FRZB	NM_001463	Homo sapiens frizzled-related protein (FRZB), mRNA [NM_001463]	17024	1.51187	16.505	6.58037	2.12923e-05	0.00103584	3.09292
PRAP1	NM_145202	Homo sapiens proline-rich acidic protein 1 (PRAP1), mRNA [NM_145202]	22639	1.50738	9.41188	5.82001	2.29903e-05	0.0010971	2.7775
IL21R	NM_181078	Homo sapiens interleukin 21 receptor (IL21R), transcript variant 2, mRNA [NM_181078]	34252	1.5041	8.96476	9.57168	3.79802e-08	1.29478e-05	9.07766
DUOX1	NM_017434	Homo sapiens dual oxidase 1 (DUOX1), transcript variant 1, mRNA [NM_017434]	15897	1.499	10.3827	6.74295	4.00432e-06	0.000300324	4.51211
LAMB1	NM_002291	Homo sapiens laminin, beta 1 (LAMB1), mRNA [NM_002291]	29565	1.49814	15.1371	9.71307	3.08608e-08	1.15052e-05	9.27789
THC2704401	THC2704401	Unknown	32399	1.49756	9.23656	8.41042	3.61377e-07	5.60758e-05	6.92486
AL110257	AL110257	Homo sapiens mRNA; cDNA DKFZp566P2346 (from clone DKFZp566P2346). [AL110257]	32121	1.49615	8.01654	10.6353	8.39085e-09	5.96208e-06	10.5255
SLC1A7	NM_006671	Homo sapiens solute carrier family 1 (glutamate transporter), member 7 (SLC1A7), mRNA [NM_006671]	41358	1.49441	13.8206	9.79939	2.72163e-08	1.09351e-05	9.39893
AK124939	AK124939	Homo sapiens cDNA FLJ42949 fis, clone BRSTN2006583. [AK124939]	29153	1.49265	8.032	8.84287	1.14742e-07	2.60101e-05	8.00558
XYLT1	NM_022166	Homo sapiens xylosyltransferase I (XYLT1), mRNA [NM_022166]	44931	1.48317	10.1883	8.32754	2.60395e-07	4.43855e-05	7.20546
SLC40A1	NM_014585	Homo sapiens solute carrier family 40 (iron-regulated transporter), member 1 (SLC40A1), mRNA [NM_014585]	19903	1.48165	12.1578	11.9348	1.5389e-09	3.14774e-06	12.1245
ENST00000284767	ENST00000284767	PDZ and LIM domain protein 3 (Actinin-associated LIM protein) (Alpha- actinin-2-associated LIM protein). [Source:Uniprot/SWISSPROT;Acc:Q53GG5] [ENST00000284767]	21505	1.48123	11.1687	5.94312	1.80891e-05	0.000917886	3.01571
SNCG	NM_003087	Homo sapiens synuclein, gamma (breast cancer-specific protein 1) (SNCG), mRNA [NM_003087]	41070	1.47998	8.6197	6.64681	9.18825e-06	0.000555741	3.79485
BC047380	BC047380	Homo sapiens cDNA clone MGC:51252 IMAGE:5288881, complete cds. [BC047380]	14038	1.47666	11.5461	8.14581	3.50381e-07	5.49377e-05	6.91465
PDCD1	NM_005018	Homo sapiens programmed cell death 1 (PDCD1), mRNA [NM_005018]	32230	1.47444	9.24315	6.89115	3.05736e-06	0.000244372	4.77932
FZD10	NM_007197	Homo sapiens frizzled homolog 10 (Drosophila) (FZD10), mRNA [NM_007197]	17282	1.47334	9.94842	7.88223	5.4292e-07	7.38109e-05	6.4847
FGFR3	NM_000142	Homo sapiens fibroblast growth factor receptor 3 (achondroplasia, thanatophoric dwarfism) (FGFR3), transcript variant 1, mRNA [NM_000142]	33329	1.47126	10.7661	11.5786	2.41326e-09	3.29081e-06	11.7035
A_32_P103966	A_32_P103966	Unknown	11346	1.47111	8.09081	5.57899	3.6975e-05	0.00156786	2.30532
FZD4	NM_012193	Homo sapiens frizzled homolog 4 (Drosophila) (FZD4), mRNA [NM_012193]	37919	1.46628	9.12484	12.1543	1.17263e-09	2.96095e-06	12.3777
TGFB1	NM_000660	Homo sapiens transforming growth factor, beta 1 (Camurati-Engelmann disease) (TGFB1), mRNA [NM_000660]	11330	1.4658	8.3076	5.45291	4.75491e-05	0.00188579	2.0554
CCDC34	NM_080654	Homo sapiens coiled-coil domain containing 34 (CCDC34), transcript variant 2, mRNA [NM_080654]	3792	1.46245	7.2349	6.1988	1.10653e-05	0.000641675	3.50387
MOCOS	NM_017947	Homo sapiens molybdenum cofactor sulfurase (MOCOS), mRNA [NM_017947]	4346	1.46233	8.29799	10.7989	6.7194e-09	5.33167e-06	10.7367
B3GAT1	NM_054025	Homo sapiens beta-1,3-glucuronyltransferase 1 (glucuronosyltransferase P) (B3GAT1), transcript variant 2, mRNA [NM_054025]	25848	1.45861	12.4835	7.91451	5.14324e-07	7.13633e-05	6.53787
C1orf87	NM_152377	Homo sapiens chromosome 1 open reading frame 87 (C1orf87), mRNA [NM_152377]	40776	1.45727	8.50714	9.42018	4.75573e-08	1.43232e-05	8.86036
THC2643086	THC2643086	Q3IWS5_RHOS4 (Q3IWS5) Transcriptional regulator, GntR family, partial (5%) [THC2643086]	7309	1.45586	10.4671	5.02308	0.000136912	0.00429043	1.05885
AK096522	AK096522	Homo sapiens cDNA FLJ39203 fis, clone OCBBF2005420, moderately similar to DEVELOPMENTAL PROTEIN SEVEN IN ABSENTIA. [AK096522]	14210	1.454	7.95518	10.0424	1.91881e-08	8.92686e-06	9.73488
THC2718172	THC2718172	Unknown	29152	1.45394	7.81823	9.38634	5.00241e-08	1.46174e-05	8.81144
SLC29A4	NM_001040661	Homo sapiens solute carrier family 29 (nucleoside transporters), member 4 (SLC29A4), transcript variant 1, mRNA [NM_001040661]	35524	1.45336	10.5118	6.47031	8.97267e-06	0.000545636	3.7649
KL	NM_153683	Homo sapiens klotho (KL), transcript variant 2, mRNA [NM_153683]	14262	1.44778	8.2692	7.53342	9.82736e-07	0.000114272	5.90061
AGT	NM_000029	Homo sapiens angiotensinogen (serpin peptidase inhibitor, clade A, member 8) (AGT), mRNA [NM_000029]	26777	1.44318	13.4642	10.3763	1.19903e-08	7.00169e-06	10.1851
CB995946	CB995946	AGENCOURT_13543108 NIH_MGC_148 Homo sapiens cDNA clone IMAGE:30330694 5', mRNA sequence [CB995946]	5564	1.44174	10.1923	6.75159	3.94148e-06	0.000297595	4.52778
HPGD	NM_000860	Homo sapiens hydroxyprostaglandin dehydrogenase 15-(NAD) (HPGD), mRNA [NM_000860]	4051	1.44072	10.2255	5.99884	1.62397e-05	0.000843866	3.12286
LGALS9	NM_009587	Homo sapiens lectin, galactoside-binding, soluble, 9 (galectin 9) (LGALS9), transcript variant long, mRNA [NM_009587]	44525	1.4358	8.46971	6.49738	6.30338e-06	0.000420849	4.06233
GSG1L	ENST00000380897	GSG1-like [Source:RefSeq_peptide;Acc:NP_653276] [ENST00000380897]	34617	1.43203	6.86576	6.57029	5.50419e-06	0.000381646	4.19679
LRRN6A	NM_032808	Homo sapiens leucine rich repeat neuronal 6A (LRRN6A), mRNA [NM_032808]	44905	1.43132	10.4631	4.45181	0.000373724	0.00882813	0.0106622
LHFP	NM_005780	Homo sapiens lipoma HMGIC fusion partner (LHFP), mRNA [NM_005780]	38890	1.43004	14.9474	9.56291	3.8475e-08	1.30179e-05	9.06517
TDRD9	NM_153046	Homo sapiens tudor domain containing 9 (TDRD9), mRNA [NM_153046]	9513	1.42761	11.5538	8.62583	1.61402e-07	3.25699e-05	7.67296
ADAMTSL3	NM_207517	Homo sapiens ADAMTS-like 3 (ADAMTSL3), mRNA [NM_207517]	37791	1.42667	12.0162	11.7534	1.93262e-09	3.18194e-06	11.9116
TMEM178	NM_152390	Homo sapiens transmembrane protein 178 (TMEM178), mRNA [NM_152390]	1862	1.42482	12.0732	9.89884	2.35713e-08	1.02981e-05	9.53726
EMILIN2	NM_032048	Homo sapiens elastin microfibril interfacer 2 (EMILIN2), mRNA [NM_032048]	38096	1.42247	12.7474	7.2371	1.64759e-06	0.00016403	5.39071
THC2693923	THC2693923	AY175578 antibody variable domain {Oryctolagus cuniculus} (exp=-1; wgp=0; cg=0), partial (11%) [THC2693923]	7396	1.41935	9.1102	8.04241	6.4021e-07	8.30244e-05	6.36649
GPM6B	NM_001001996	Homo sapiens glycoprotein M6B (GPM6B), transcript variant 2, mRNA [NM_001001996]	23616	1.41802	14.2011	5.91944	1.89399e-05	0.000952285	2.97005
CD69	NM_001781	Homo sapiens CD69 molecule (CD69), mRNA [NM_001781]	8436	1.41707	9.93396	8.40617	2.29305e-07	4.0625e-05	7.32987
HES5	NM_001010926	Homo sapiens hairy and enhancer of split 5 (Drosophila) (HES5), mRNA [NM_001010926]	20678	1.41644	11.2555	4.40468	0.000412809	0.00943582	-0.0876359
SPOCD1	NM_144569	Homo sapiens SPOC domain containing 1 (SPOCD1), mRNA [NM_144569]	33645	1.41113	9.60352	5.10966	9.52391e-05	0.00323645	1.36545
SH3TC2	NM_024577	Homo sapiens SH3 domain and tetratricopeptide repeats 2 (SH3TC2), mRNA [NM_024577]	35304	1.40424	8.56317	6.11502	1.29864e-05	0.000715286	3.3449
CORO2B	NM_006091	Homo sapiens coronin, actin binding protein, 2B (CORO2B), mRNA [NM_006091]	44499	1.40361	12.1589	8.69407	1.44895e-07	3.03737e-05	7.77821
SOD3	NM_003102	Homo sapiens superoxide dismutase 3, extracellular (SOD3), mRNA [NM_003102]	40689	1.40162	15.8235	8.44696	2.14735e-07	3.91219e-05	7.39407
VEGFC	NM_005429	Homo sapiens vascular endothelial growth factor C (VEGFC), mRNA [NM_005429]	28388	1.39926	11.4658	9.01649	8.76846e-08	2.16802e-05	8.26719
WFIKKN2	NM_175575	Homo sapiens WAP, follistatin/kazal, immunoglobulin, kunitz and netrin domain containing 2 (WFIKKN2), mRNA [NM_175575]	18861	1.39464	12.7172	6.85932	3.23899e-06	0.000255709	4.72219
LOC400451	NM_207446	Homo sapiens hypothetical gene supported by AK075564; BC060873 (LOC400451), mRNA [NM_207446]	23011	1.39031	12.9969	8.77649	1.27286e-07	2.76709e-05	7.90452
LOC439949	AY007155	Homo sapiens clone CDABP0095 mRNA sequence. [AY007155]	16274	1.38968	10.9488	13.2458	3.21173e-10	1.8066e-06	13.5709
ACP5	NM_001611	Homo sapiens acid phosphatase 5, tartrate resistant (ACP5), mRNA [NM_001611]	10450	1.38694	14.0881	9.80352	2.70539e-08	1.09351e-05	9.40469
LEF1	NM_016269	Homo sapiens lymphoid enhancer-binding factor 1 (LEF1), mRNA [NM_016269]	31973	1.38398	10.6972	6.27115	9.6441e-06	0.000577875	3.64035
RBM20	ENST00000369519	Novel protein (Fragment). [Source:Uniprot/SPTREMBL;Acc:Q5JVI5] [ENST00000369519]	13273	1.3822	10.3014	12.6767	6.23707e-10	2.45887e-06	12.9622
ZNF114	NM_153608	Homo sapiens zinc finger protein 114 (ZNF114), mRNA [NM_153608]	39158	1.38074	7.10691	7.12271	2.01768e-06	0.00018492	5.19047
LRRC3B	NM_052953	Homo sapiens leucine rich repeat containing 3B (LRRC3B), mRNA [NM_052953]	3045	1.3802	12.0596	7.61321	8.56803e-07	0.000102816	6.03575
TMEM142A	NM_032790	Homo sapiens transmembrane protein 142A (TMEM142A), mRNA [NM_032790]	11767	1.3738	13.1991	10.4184	1.13088e-08	7.00169e-06	10.241
BC030100	BC030100	Homo sapiens cDNA clone IMAGE:4796595. [BC030100]	40220	1.37333	7.54108	6.00112	1.61683e-05	0.000842503	3.12723
CYTL1	NM_018659	Homo sapiens cytokine-like 1 (CYTL1), mRNA [NM_018659]	39165	1.36964	10.3154	5.51877	4.1684e-05	0.00172027	2.1862
AF275804	AF275804	Homo sapiens PNAS-108 mRNA, partial sequence. [AF275804]	32788	1.36912	12.7408	9.02172	8.69822e-08	2.16254e-05	8.275
CNGB3	NM_019098	Homo sapiens cyclic nucleotide gated channel beta 3 (CNGB3), mRNA [NM_019098]	40518	1.36851	13.3506	7.2675	1.56168e-06	0.000157889	5.44361
MSX2P	NR_002307	Homo sapiens msh homeobox 2 pseudogene (MSX2P) on chromosome 17 [NR_002307]	7655	1.36746	9.91652	9.14059	7.25071e-08	1.9193e-05	8.45176
CD300LG	NM_145273	Homo sapiens CD300 molecule-like family member g (CD300LG), mRNA [NM_145273]	19954	1.36657	7.82712	9.20951	6.52933e-08	1.83637e-05	8.55341
TTMA	XM_928409	PREDICTED: Homo sapiens two transmembrane domain family member A (TTMA), mRNA [XM_928409]	38474	1.36585	8.66045	6.14242	1.23226e-05	0.000686283	3.39701
TACSTD1	NM_002354	Homo sapiens tumor-associated calcium signal transducer 1 (TACSTD1), mRNA [NM_002354]	4087	1.36471	11.9814	8.5231	1.9007e-07	3.57873e-05	7.51331
MTSS1	NM_014751	Homo sapiens metastasis suppressor 1 (MTSS1), mRNA [NM_014751]	7640	1.36394	12.3988	9.99042	2.06673e-08	9.12263e-06	9.66359
AF088007	AF088007	Homo sapiens full length insert cDNA clone YY74A01. [AF088007]	39630	1.36371	8.68833	11.4549	2.82834e-09	3.58592e-06	11.5544
FUT1	NM_000148	Homo sapiens fucosyltransferase 1 (galactoside 2-alpha-L-fucosyltransferase, H blood group) (FUT1), mRNA [NM_000148]	5228	1.36309	8.17685	7.56949	9.23567e-07	0.000108231	5.96181
RASSF2	NM_014737	Homo sapiens Ras association (RalGDS/AF-6) domain family 2 (RASSF2), transcript variant 1, mRNA [NM_014737]	35147	1.36098	15.0977	10.7779	6.9126e-09	5.36322e-06	10.7097
HS3ST5	AK091074	Homo sapiens cDNA FLJ33755 fis, clone BRCAN2000523. [AK091074]	12362	1.36098	6.95319	5.20746	9.52955e-05	0.00323645	1.41877
BC042026	BC042026	Homo sapiens cDNA clone IMAGE:5312689. [BC042026]	23509	1.35895	10.3255	11.6463	2.21354e-09	3.21321e-06	11.7845
BC067767	BC067767	Homo sapiens cDNA clone IMAGE:5296549. [BC067767]	7142	1.35733	6.89347	10.0923	1.78727e-08	8.92686e-06	9.80301
FXYD6	NM_022003	Homo sapiens FXYD domain containing ion transport regulator 6 (FXYD6), mRNA [NM_022003]	3888	1.35694	11.4852	11.5078	2.64232e-09	3.49718e-06	11.6183
A_32_P58705	A_32_P58705	Unknown	19146	1.35608	8.5624	11.351	3.23531e-09	3.73305e-06	11.4279
TYRP1	NM_000550	Homo sapiens tyrosinase-related protein 1 (TYRP1), mRNA [NM_000550]	42039	1.35521	17.1931	6.8185	1.49394e-05	0.000795587	3.43579
LGALS3	NM_002306	Homo sapiens lectin, galactoside-binding, soluble, 3 (galectin 3) (LGALS3), transcript variant 1, mRNA [NM_002306]	8599	1.35498	15.8204	12.3666	9.04917e-10	2.71475e-06	12.6183
SLC12A7	NM_006598	Homo sapiens solute carrier family 12 (potassium/chloride transporters), member 7 (SLC12A7), mRNA [NM_006598]	39884	1.35122	14.8487	10.0303	1.95223e-08	8.96434e-06	9.71831
MAMDC2	NM_153267	Homo sapiens MAM domain containing 2 (MAMDC2), mRNA [NM_153267]	27149	1.34928	11.6699	5.24812	7.18445e-05	0.00260936	1.64537
SERPINF2	NM_000934	Homo sapiens serpin peptidase inhibitor, clade F (alpha-2 antiplasmin, pigment epithelium derived factor), member 2 (SERPINF2), mRNA [NM_000934]	23327	1.34814	7.73553	8.40734	2.28872e-07	4.0625e-05	7.33172
NCALD	NM_001040630	Homo sapiens neurocalcin delta (NCALD), transcript variant 7, mRNA [NM_001040630]	8124	1.34746	12.039	6.5033	6.23421e-06	0.000419342	4.07328
BX956036	BX956036	DKFZp781J1775_r1 781 (synonym: hlcc4) Homo sapiens cDNA clone DKFZp781J1775 5', mRNA sequence [BX956036]	4784	1.34654	12.5996	4.55142	0.000303046	0.007627	0.217983
NTRK3	NM_002530	Homo sapiens neurotrophic tyrosine kinase, receptor, type 3 (NTRK3), transcript variant 2, mRNA [NM_002530]	30171	1.34573	8.63036	11.8645	1.6803e-09	3.15057e-06	12.0425
FAM70A	NM_017938	Homo sapiens family with sequence similarity 70, member A (FAM70A), mRNA [NM_017938]	28719	1.34567	9.43799	7.2909	1.49874e-06	0.000153214	5.48423
P2RY6	NM_176798	Homo sapiens pyrimidinergic receptor P2Y, G-protein coupled, 6 (P2RY6), transcript variant 2, mRNA [NM_176798]	26335	1.34309	11.001	9.32463	5.48759e-08	1.58296e-05	8.72184
AK124806	AK124806	Homo sapiens cDNA FLJ42816 fis, clone BRCAN2014881. [AK124806]	5068	1.34243	9.12072	7.43845	1.15827e-06	0.00012775	5.73857
NFE2L3	NM_004289	Homo sapiens nuclear factor (erythroid-derived 2)-like 3 (NFE2L3), mRNA [NM_004289]	15173	1.33971	10.9354	4.55171	0.00030286	0.007627	0.218591
THC2550202	THC2550202	Q96HL9_HUMAN (Q96HL9) CHP protein, partial (59%) [THC2557955]	7495	1.3341	5.80072	8.48356	2.02485e-07	3.74972e-05	7.45149
BC041007	BC041007	Homo sapiens cDNA clone IMAGE:5277868. [BC041007]	10653	1.32938	6.25936	5.24283	7.26194e-05	0.00263538	1.63471
TCERG1L	NM_174937	Homo sapiens transcription elongation regulator 1-like (TCERG1L), mRNA [NM_174937]	39791	1.32907	9.92219	8.61011	1.65478e-07	3.28049e-05	7.64862
FLJ38379	AK095698	Homo sapiens cDNA FLJ38379 fis, clone FEBRA2002986. [AK095698]	36938	1.32802	7.27021	5.50075	4.3211e-05	0.00176563	2.15046
NDST3	NM_004784	Homo sapiens N-deacetylase/N-sulfotransferase (heparan glucosaminyl) 3 (NDST3), mRNA [NM_004784]	22094	1.32756	7.91428	5.44699	4.81159e-05	0.00189765	2.04362
PTPRG	NM_002841	Homo sapiens protein tyrosine phosphatase, receptor type, G (PTPRG), mRNA [NM_002841]	1297	1.32348	11.7084	8.25929	2.90962e-07	4.8137e-05	7.09677
KALRN	CR605792	full-length cDNA clone CS0DF007YD09 of Fetal brain of Homo sapiens (human). [CR605792]	38552	1.32343	12.2358	10.8732	6.08041e-09	5.33167e-06	10.8315
AK027667	AK027667	Homo sapiens cDNA FLJ14761 fis, clone NT2RP3003302. [AK027667]	42524	1.32217	8.62294	6.28912	9.32141e-06	0.000561798	3.67413
ENST00000320378	ENST00000320378	Epithelial membrane protein 2 (EMP-2) (Protein XMP). [Source:Uniprot/SWISSPROT;Acc:P54851] [ENST00000320378]	40467	1.31987	14.0234	9.46413	4.45422e-08	1.39229e-05	8.9237
BX118161	BX118161	BX118161 Soares_fetal_heart_NbHH19W Homo sapiens cDNA clone IMAGp998H16873, mRNA sequence [BX118161]	34731	1.31927	5.90062	7.48486	1.06872e-06	0.000120532	5.81792
COL4A6	NM_033641	Homo sapiens collagen, type IV, alpha 6 (COL4A6), transcript variant B, mRNA [NM_033641]	39184	1.31904	11.5979	10.8533	6.2448e-09	5.33167e-06	10.8062
KCNS3	NM_002252	Homo sapiens potassium voltage-gated channel, delayed-rectifier, subfamily S, member 3 (KCNS3), mRNA [NM_002252]	30448	1.31608	11.6401	7.66849	7.79516e-07	9.7711e-05	6.12885
ST6GAL1	NM_173216	Homo sapiens ST6 beta-galactosamide alpha-2,6-sialyltranferase 1 (ST6GAL1), transcript variant 1, mRNA [NM_173216]	29590	1.31522	13.1276	7.08403	2.16165e-06	0.00019416	5.12233
ABCC5	NM_005688	Homo sapiens ATP-binding cassette, sub-family C (CFTR/MRP), member 5 (ABCC5), transcript variant 1, mRNA [NM_005688]	34263	1.31465	14.7368	6.18711	1.13148e-05	0.000648617	3.48174
SLC2A4	NM_001042	Homo sapiens solute carrier family 2 (facilitated glucose transporter), member 4 (SLC2A4), mRNA [NM_001042]	10199	1.31463	7.70754	7.93533	4.96717e-07	7.03357e-05	6.5721
BC015434	BC015434	Homo sapiens, clone IMAGE:4414697, mRNA. [BC015434]	27741	1.31316	8.34214	5.78556	2.45949e-05	0.00115412	2.71046
NOG	NM_005450	Homo sapiens noggin (NOG), mRNA [NM_005450]	3524	1.31263	8.76554	8.62018	1.62854e-07	3.25709e-05	7.66422
ARHGAP20	NM_020809	Homo sapiens Rho GTPase activating protein 20 (ARHGAP20), mRNA [NM_020809]	24539	1.31177	12.1479	10.798	6.72778e-09	5.33167e-06	10.7355
DENND2A	NM_015689	Homo sapiens DENN/MADD domain containing 2A (DENND2A), mRNA [NM_015689]	39259	1.309	11.3881	11.1479	4.21952e-09	4.03997e-06	11.1774
KCNJ3	NM_002239	Homo sapiens potassium inwardly-rectifying channel, subfamily J, member 3 (KCNJ3), mRNA [NM_002239]	40196	1.30844	7.25256	5.3048	6.40563e-05	0.00238423	1.75934
PDGFC	NM_016205	Homo sapiens platelet derived growth factor C (PDGFC), mRNA [NM_016205]	33702	1.30821	12.0925	6.50718	6.18931e-06	0.000417259	4.08045
IGFBP7	NM_001553	Homo sapiens insulin-like growth factor binding protein 7 (IGFBP7), mRNA [NM_001553]	8501	1.3068	16.9324	8.0015	6.82933e-07	8.83102e-05	6.30328
THC2729899	THC2729899	Unknown	6155	1.30617	13.8043	12.1023	1.25018e-09	2.96095e-06	12.3182
PLEKHA6	NM_014935	Homo sapiens pleckstrin homology domain containing, family A member 6 (PLEKHA6), mRNA [NM_014935]	1844	1.30561	12.9435	7.92642	5.04176e-07	7.04594e-05	6.55745
SLC7A5	NM_003486	Homo sapiens solute carrier family 7 (cationic amino acid transporter, y+ system), member 5 (SLC7A5), mRNA [NM_003486]	2090	1.30134	13.2806	6.63745	4.86115e-06	0.000349444	4.31995
MERTK	U08023	Human cellular proto-oncogene (c-mer) mRNA, complete cds. [U08023]	28863	1.29879	13.0892	8.10972	3.71839e-07	5.70827e-05	6.85635
FLJ39609	AK096928	Homo sapiens cDNA FLJ39609 fis, clone SKNSH2008043. [AK096928]	38959	1.29568	8.18985	6.47585	8.88441e-06	0.000541377	3.7747
CRYBB2	NM_000496	Homo sapiens crystallin, beta B2 (CRYBB2), mRNA [NM_000496]	23543	1.2953	12.1514	7.03828	2.34583e-06	0.000203788	5.04146
BC015334	BC015334	Homo sapiens, clone IMAGE:4391654, mRNA, partial cds. [BC015334]	34859	1.29403	8.78377	7.09011	2.1383e-06	0.000192447	5.13306
EMP2	NM_001424	Homo sapiens epithelial membrane protein 2 (EMP2), mRNA [NM_001424]	14613	1.29341	14.8073	10.2767	1.37798e-08	7.32567e-06	10.0521
VTN	NM_000638	Homo sapiens vitronectin (VTN), mRNA [NM_000638]	18012	1.29197	9.28767	5.29429	6.54318e-05	0.00242739	1.73823
KIAA0802	BC040542	Homo sapiens KIAA0802, mRNA (cDNA clone MGC:39663 IMAGE:5268201), complete cds. [BC040542]	37246	1.29099	12.5117	5.78867	2.44452e-05	0.00115187	2.71653
LMO1	NM_002315	Homo sapiens LIM domain only 1 (rhombotin 1) (LMO1), mRNA [NM_002315]	40414	1.29093	12.2507	10.0574	1.87824e-08	8.92686e-06	9.75538
KLHL3	NM_017415	Homo sapiens kelch-like 3 (Drosophila) (KLHL3), mRNA [NM_017415]	20992	1.28958	12.7189	9.41914	4.76312e-08	1.43232e-05	8.85886
THBS4	NM_003248	Homo sapiens thrombospondin 4 (THBS4), mRNA [NM_003248]	32465	1.28638	13.2785	8.43706	2.1818e-07	3.95891e-05	7.3785
THC2689572	THC2689572	Unknown	23488	1.28464	10.8088	6.25817	1.78038e-05	0.000906303	3.14556
THC2669096	THC2669096	Unknown	22300	1.28139	8.09512	5.78437	2.4652e-05	0.00115412	2.70815
HORMAD2	NM_152510	Homo sapiens HORMA domain containing 2 (HORMAD2), mRNA [NM_152510]	15391	1.27771	7.59512	10.3738	1.20323e-08	7.00169e-06	10.1817
HS6ST3	NM_153456	Homo sapiens heparan sulfate 6-O-sulfotransferase 3 (HS6ST3), mRNA [NM_153456]	30907	1.27101	10.5488	4.57688	0.000287277	0.00733264	0.270863
ATP2B3	NM_021949	Homo sapiens ATPase, Ca++ transporting, plasma membrane 3 (ATP2B3), transcript variant 1, mRNA [NM_021949]	28778	1.26902	9.1049	9.1954	6.67066e-08	1.85135e-05	8.53265
ABCC4	NM_005845	Homo sapiens ATP-binding cassette, sub-family C (CFTR/MRP), member 4 (ABCC4), mRNA [NM_005845]	16982	1.26834	7.93082	9.99006	2.0678e-08	9.12263e-06	9.6631
RHOBTB1	NM_014836	Homo sapiens Rho-related BTB domain containing 1 (RHOBTB1), transcript variant 1, mRNA [NM_014836]	17653	1.26388	11.5907	5.77484	2.51173e-05	0.00117249	2.68958
FRMD5	NM_032892	Homo sapiens FERM domain containing 5 (FRMD5), transcript variant 2, mRNA [NM_032892]	9914	1.26059	9.0683	6.82695	3.43522e-06	0.000267911	4.66395
CDH24	AK057922	Homo sapiens cDNA FLJ25193 fis, clone JTH00761. [AK057922]	28254	1.26048	7.5459	6.85383	3.2714e-06	0.000257816	4.71233
CTNNA2	NM_004389	Homo sapiens catenin (cadherin-associated protein), alpha 2 (CTNNA2), mRNA [NM_004389]	643	1.25598	11.6715	8.24258	2.99003e-07	4.89278e-05	7.07007
AK026965	AK026965	Homo sapiens cDNA: FLJ23312 fis, clone HEP11874. [AK026965]	43803	1.25597	7.17635	11.1912	3.98597e-09	4.03997e-06	11.2311
FBXL21	NM_012159	Homo sapiens F-box and leucine-rich repeat protein 21 (FBXL21), mRNA [NM_012159]	16921	1.25153	6.54855	8.35885	2.47518e-07	4.27127e-05	7.25509
ZFHX1B	NM_014795	Homo sapiens zinc finger homeobox 1b (ZFHX1B), mRNA [NM_014795]	3159	1.24947	11.9783	7.97656	4.63688e-07	6.66644e-05	6.63969
NAP5	AK124659	Homo sapiens cDNA FLJ42668 fis, clone BRAMY2020270. [AK124659]	15739	1.24856	8.99751	5.90205	1.95912e-05	0.000976307	2.93646
ENST00000322839	ENST00000322839	Numb-interacting protein [Source:RefSeq_peptide;Acc:NP_653166] [ENST00000322839]	9978	1.24766	7.84268	6.90487	2.98242e-06	0.000238806	4.80389
PLVAP	NM_031310	Homo sapiens plasmalemma vesicle associated protein (PLVAP), mRNA [NM_031310]	15742	1.24577	10.1847	8.09667	3.79931e-07	5.76551e-05	6.83524
SDC2	NM_002998	Homo sapiens syndecan 2 (heparan sulfate proteoglycan 1, cell surface-associated, fibroglycan) (SDC2), mRNA [NM_002998]	17397	1.24344	14.0549	8.26833	2.86704e-07	4.76076e-05	7.11121
STRA6	NM_022369	Homo sapiens stimulated by retinoic acid gene 6 homolog (mouse) (STRA6), mRNA [NM_022369]	41013	1.2433	12.4593	8.2433	2.98653e-07	4.89278e-05	7.07121
BG821581	BG821581	602725176F1 NIH_MGC_15 Homo sapiens cDNA clone IMAGE:4864578 5', mRNA sequence [BG821581]	21084	1.24175	8.07222	6.51039	6.15241e-06	0.000416329	4.08638
RGS5	NM_003617	Homo sapiens regulator of G-protein signalling 5 (RGS5), mRNA [NM_003617]	29196	1.23911	14.9905	7.26635	1.56485e-06	0.000157889	5.4416
C9orf61	NM_004816	Homo sapiens chromosome 9 open reading frame 61 (C9orf61), mRNA [NM_004816]	17970	1.23755	12.1172	10.3676	1.21363e-08	7.00169e-06	10.1735
GALNT6	NM_007210	Homo sapiens UDP-N-acetyl-alpha-D-galactosamine:polypeptide N-acetylgalactosaminyltransferase 6 (GalNAc-T6) (GALNT6), mRNA [NM_007210]	39890	1.23668	9.21732	8.6714	1.50173e-07	3.096e-05	7.74332
THC2586657	THC2586657	Unknown	40685	1.23328	8.87157	7.98202	4.59491e-07	6.63814e-05	6.64862
AF247042	AF247042	Homo sapiens tandem pore domain potassium channel TRAAK (KCNK4) mRNA, complete cds. [AF247042]	5081	1.23277	10.1623	7.64754	8.07914e-07	0.000100155	6.09361
CCND2	NM_001759	Homo sapiens cyclin D2 (CCND2), mRNA [NM_001759]	26465	1.23156	9.01481	4.9759	0.000150309	0.00460131	0.96615
MGC14425	BC007866	Homo sapiens hypothetical protein MGC14425, mRNA (cDNA clone MGC:14425 IMAGE:4302902), complete cds. [BC007866]	3969	1.23028	8.37462	7.58537	8.98715e-07	0.000106147	5.98869
BTBD11	NM_152322	Homo sapiens BTB (POZ) domain containing 11 (BTBD11), transcript variant 1, mRNA [NM_152322]	3056	1.22938	8.35054	5.62621	3.3668e-05	0.0014596	2.39843
TUBB6	NM_032525	Homo sapiens tubulin, beta 6 (TUBB6), mRNA [NM_032525]	7682	1.22873	13.8244	7.90228	5.24968e-07	7.22016e-05	6.51775
MSR1	NM_138715	Homo sapiens macrophage scavenger receptor 1 (MSR1), transcript variant SR-AI, mRNA [NM_138715]	30924	1.2282	9.7888	4.45648	0.000370062	0.00877519	0.0203982
THC2626078	THC2626078	Unknown	34543	1.22591	7.40649	7.23348	1.65816e-06	0.000164049	5.38439
THC2667995	THC2667995	Unknown	10628	1.22533	10.2685	8.03993	4.17326e-07	6.19791e-05	6.74312
THC2603089	THC2603089	BC047447 LOC133308 protein {Homo sapiens} (exp=-1; wgp=0; cg=0), partial (13%) [THC2603089]	16574	1.2253	12.1033	5.71686	2.81489e-05	0.00127179	2.57634
CXorf57	NM_018015	Homo sapiens chromosome X open reading frame 57 (CXorf57), mRNA [NM_018015]	1325	1.22193	8.97321	5.33014	6.08609e-05	0.00229567	1.81017
FBP2	NM_003837	Homo sapiens fructose-1,6-bisphosphatase 2 (FBP2), mRNA [NM_003837]	19676	1.2141	13.2934	6.31414	8.89062e-06	0.000541377	3.7211
DHDH	NM_014475	Homo sapiens dihydrodiol dehydrogenase (dimeric) (DHDH), mRNA [NM_014475]	14633	1.21232	9.06516	6.94504	2.77371e-06	0.000227768	4.8757
LOC390595	AK023802	Homo sapiens cDNA FLJ13740 fis, clone PLACE3000199. [AK023802]	28698	1.21225	13.4449	4.54737	0.000305635	0.00766643	0.209566
RANBP17	NM_022897	Homo sapiens RAN binding protein 17 (RANBP17), mRNA [NM_022897]	12170	1.212	9.64166	10.3461	1.25053e-08	7.11003e-06	10.1449
C5orf13	NM_004772	Homo sapiens chromosome 5 open reading frame 13 (C5orf13), mRNA [NM_004772]	4616	1.212	14.1679	6.41506	7.35235e-06	0.000469397	3.90963
ADAM28	NM_014265	Homo sapiens ADAM metallopeptidase domain 28 (ADAM28), transcript variant 1, mRNA [NM_014265]	19798	1.20867	9.93901	7.27972	1.52849e-06	0.000155265	5.46482
TINAGL1	NM_022164	Homo sapiens tubulointerstitial nephritis antigen-like 1 (TINAGL1), mRNA [NM_022164]	16457	1.20345	7.90384	5.23494	7.37917e-05	0.00266717	1.61881
TMEM166	NM_032181	Homo sapiens transmembrane protein 166 (TMEM166), mRNA [NM_032181]	38417	1.20334	11.7391	7.78444	6.40159e-07	8.30244e-05	6.32269
ANKS4B	NM_145865	Homo sapiens ankyrin repeat and sterile alpha motif domain containing 4B (ANKS4B), mRNA [NM_145865]	4041	1.20269	6.38071	6.00324	1.61023e-05	0.000840926	3.1313
AK096580	AK096580	Homo sapiens cDNA FLJ39261 fis, clone OCBBF2009391. [AK096580]	30340	1.20252	9.55807	7.86403	5.59776e-07	7.49701e-05	6.45464
GRHL2	NM_024915	Homo sapiens grainyhead-like 2 (Drosophila) (GRHL2), mRNA [NM_024915]	1931	1.20227	6.61137	6.55276	5.68617e-06	0.000392451	4.16453
BCL11A	NM_022893	Homo sapiens B-cell CLL/lymphoma 11A (zinc finger protein) (BCL11A), transcript variant 1, mRNA [NM_022893]	40987	1.20124	7.10133	5.01745	0.000115047	0.00372991	1.1779
SSTR2	NM_001050	Homo sapiens somatostatin receptor 2 (SSTR2), mRNA [NM_001050]	13075	1.19948	9.33794	8.09075	3.83662e-07	5.79356e-05	6.82565
HHAT	NM_018194	Homo sapiens hedgehog acyltransferase (HHAT), mRNA [NM_018194]	38495	1.19921	12.1509	11.4227	2.94843e-09	3.58592e-06	11.5153
TM4SF18	NM_138786	Homo sapiens transmembrane 4 L six family member 18 (TM4SF18), mRNA [NM_138786]	31400	1.19866	11.732	7.19712	1.76818e-06	0.000170747	5.32093
LOC131873	AL713792	Homo sapiens mRNA; cDNA DKFZp667J1615 (from clone DKFZp667J1615). [AL713792]	4907	1.19799	6.67345	4.70729	0.000218676	0.00601337	0.541032
LRFN5	NM_152447	Homo sapiens leucine rich repeat and fibronectin type III domain containing 5 (LRFN5), mRNA [NM_152447]	43718	1.19692	8.57186	8.44812	2.14335e-07	3.91219e-05	7.39589
PHYHIP	NM_014759	Homo sapiens phytanoyl-CoA 2-hydroxylase interacting protein (PHYHIP), mRNA [NM_014759]	22103	1.19678	9.46034	4.65566	0.000243572	0.00649334	0.434238
GAS1	NM_002048	Homo sapiens growth arrest-specific 1 (GAS1), mRNA [NM_002048]	33564	1.19669	13.8826	7.48153	1.07491e-06	0.000120928	5.81222
KIF26B	AK001019	Homo sapiens cDNA FLJ10157 fis, clone HEMBA1003461. [AK001019]	26851	1.19472	8.56736	8.3122	2.6696e-07	4.51625e-05	7.18108
ADRA2A	NM_000681	Homo sapiens adrenergic, alpha-2A-, receptor (ADRA2A), mRNA [NM_000681]	43700	1.19154	10.9678	4.37343	0.000440989	0.00994713	-0.15287
SPECC1	NM_152904	Homo sapiens sperm antigen with calponin homology and coiled-coil domains 1 (SPECC1), transcript variant NSP5beta3alpha, mRNA [NM_152904]	32060	1.19106	9.51039	8.70691	1.41993e-07	3.01111e-05	7.79794
HOP	NM_139211	Homo sapiens homeodomain-only protein (HOP), transcript variant 2, mRNA [NM_139211]	22341	1.18517	12.8342	4.64386	0.000249661	0.00661646	0.409789
THY1	NM_006288	Homo sapiens Thy-1 cell surface antigen (THY1), mRNA [NM_006288]	26745	1.18364	13.2322	9.71474	3.07856e-08	1.15052e-05	9.28024
THC2640944	THC2640944	Q8NI01_HUMAN (Q8NI01) CARD15-like protein (Fragment), partial (10%) [THC2640944]	1251	1.18326	8.8584	5.49997	4.32777e-05	0.00176563	2.14892
MCAM	NM_006500	Homo sapiens melanoma cell adhesion molecule (MCAM), mRNA [NM_006500]	8646	1.17953	11.1564	8.11882	3.66299e-07	5.65372e-05	6.87108
IL27RA	NM_004843	Homo sapiens interleukin 27 receptor, alpha (IL27RA), mRNA [NM_004843]	17811	1.17727	10.2612	7.49305	1.0537e-06	0.000119437	5.83188
KRT18	NM_000224	Homo sapiens keratin 18 (KRT18), transcript variant 1, mRNA [NM_000224]	12579	1.17115	14.5459	9.48464	4.32047e-08	1.38744e-05	8.95317
ZUBR1	AB037728	Homo sapiens mRNA for KIAA1307 protein, partial cds. [AB037728]	4014	1.16858	6.65011	9.4952	4.25324e-08	1.37695e-05	8.96832
ENST00000375419	ENST00000375419	OTTHUMP00000021675. [Source:Uniprot/SPTREMBL;Acc:Q5T035] [ENST00000375419]	25776	1.16798	7.53662	5.04858	0.000107928	0.00355284	1.2413
THC2635301	THC2635301	Unknown	35424	1.167	9.54876	7.58802	8.94622e-07	0.000105942	5.99319
COMP	NM_000095	Homo sapiens cartilage oligomeric matrix protein (COMP), mRNA [NM_000095]	4184	1.16609	11.2834	8.58809	1.71368e-07	3.34687e-05	7.61448
SLC5A6	NM_021095	Homo sapiens solute carrier family 5 (sodium-dependent vitamin transporter), member 6 (SLC5A6), mRNA [NM_021095]	5449	1.16604	11.288	8.4861	2.01662e-07	3.74972e-05	7.45547
DGKD	NM_152879	Homo sapiens diacylglycerol kinase, delta 130kDa (DGKD), transcript variant 2, mRNA [NM_152879]	28115	1.16275	13.6778	4.48842	0.000345982	0.00837955	0.0869193
IGFBP5	NM_000599	Homo sapiens insulin-like growth factor binding protein 5 (IGFBP5), mRNA [NM_000599]	21348	1.16106	11.5463	7.50902	1.025e-06	0.000117967	5.8591
SUSD1	NM_022486	Homo sapiens sushi domain containing 1 (SUSD1), mRNA [NM_022486]	3345	1.16089	10.5486	9.15394	7.10473e-08	1.91313e-05	8.47149
CNNM4	NM_020184	Homo sapiens cyclin M4 (CNNM4), mRNA [NM_020184]	9884	1.16018	13.3403	9.55351	3.90134e-08	1.31015e-05	9.05175
SPOCK3	NM_016950	Homo sapiens sparc/osteonectin, cwcv and kazal-like domains proteoglycan (testican) 3 (SPOCK3), transcript variant 2, mRNA [NM_016950]	27788	1.15992	8.8728	8.33303	2.5809e-07	4.41599e-05	7.21416
C10orf110	BC050694	Homo sapiens cDNA clone IMAGE:4404324, containing frame-shift errors. [BC050694]	1582	1.15708	10.6141	6.76811	3.82426e-06	0.000289716	4.55769
LTBP1	NM_206943	Homo sapiens latent transforming growth factor beta binding protein 1 (LTBP1), transcript variant 1, mRNA [NM_206943]	5798	1.15386	12.5184	6.22526	1.05219e-05	0.000619747	3.55387
IRX5	NM_005853	Homo sapiens iroquois homeobox protein 5 (IRX5), mRNA [NM_005853]	15132	1.1525	9.01737	7.42258	1.74345e-06	0.00016872	5.38333
GPRC5A	NM_003979	Homo sapiens G protein-coupled receptor, family C, group 5, member A (GPRC5A), mRNA [NM_003979]	19335	1.14884	9.18248	5.29795	6.495e-05	0.00241151	1.74558
IGFBP4	NM_001552	Homo sapiens insulin-like growth factor binding protein 4 (IGFBP4), mRNA [NM_001552]	43986	1.14725	11.0088	5.96595	1.73064e-05	0.000889027	3.05966
C1QTNF6	NM_031910	Homo sapiens C1q and tumor necrosis factor related protein 6 (C1QTNF6), transcript variant 1, mRNA [NM_031910]	38052	1.14711	9.21896	5.21183	7.73372e-05	0.00276424	1.5722
BM544548	BM544548	AGENCOURT_6491969 NIH_MGC_124 Homo sapiens cDNA clone IMAGE:5728337 5', mRNA sequence [BM544548]	21254	1.14584	9.8989	6.28173	9.45282e-06	0.000567927	3.66024
LY96	NM_015364	Homo sapiens lymphocyte antigen 96 (LY96), mRNA [NM_015364]	12634	1.14559	12.2149	8.38003	2.39184e-07	4.17182e-05	7.2886
C6orf26	NM_001039651	Homo sapiens chromosome 6 open reading frame 26 (C6orf26), mRNA [NM_001039651]	23164	1.14392	12.7351	6.19608	1.1123e-05	0.000642654	3.49871
PCDHB15	NM_018935	Homo sapiens protocadherin beta 15 (PCDHB15), mRNA [NM_018935]	16267	1.13499	9.96997	9.49736	4.23962e-08	1.37695e-05	8.97142
NRP1	NM_003873	Homo sapiens neuropilin 1 (NRP1), transcript variant 1, mRNA [NM_003873]	40813	1.13453	13.2648	5.08131	0.000100927	0.0033843	1.30786
THC2752010	THC2752010	Unknown	43007	1.13127	7.87268	5.06155	0.000105096	0.00348256	1.26769
SLC45A2	NM_016180	Homo sapiens solute carrier family 45, member 2 (SLC45A2), transcript variant 1, mRNA [NM_016180]	20509	1.13082	9.65822	8.17675	8.26456e-07	0.000100727	6.15963
DBI	NM_020548	Homo sapiens diazepam binding inhibitor (GABA receptor modulator, acyl-Coenzyme A binding protein) (DBI), transcript variant 1, mRNA [NM_020548]	26389	1.13056	16.3267	7.24498	3.45536e-06	0.000269016	4.75943
THC2645562	THC2645562	Unknown	32240	1.12635	8.86232	6.39035	7.70145e-06	0.000484706	3.8636
MMP15	NM_002428	Homo sapiens matrix metallopeptidase 15 (membrane-inserted) (MMP15), mRNA [NM_002428]	14177	1.12332	10.1978	5.38078	5.49566e-05	0.00212279	1.91155
TMEM54	NM_033504	Homo sapiens transmembrane protein 54 (TMEM54), mRNA [NM_033504]	37075	1.12305	9.74263	4.68086	0.000231078	0.00625884	0.486388
METRNL	NM_001004431	Homo sapiens meteorin, glial cell differentiation regulator-like (METRNL), mRNA [NM_001004431]	33195	1.1224	14.6327	4.74032	0.000287035	0.00733063	0.387308
AK027294	AK027294	Homo sapiens cDNA FLJ14388 fis, clone HEMBA1002716. [AK027294]	16004	1.12222	8.87729	5.66665	3.10793e-05	0.00137249	2.47793
ITGB7	NM_000889	Homo sapiens integrin, beta 7 (ITGB7), mRNA [NM_000889]	11620	1.12213	10.4793	8.45683	2.11356e-07	3.88205e-05	7.40957
ELF4	NM_001421	Homo sapiens E74-like factor 4 (ets domain transcription factor) (ELF4), mRNA [NM_001421]	23816	1.12197	10.352	5.53305	4.05146e-05	0.00168033	2.21448
SLC12A1	NM_000338	Homo sapiens solute carrier family 12 (sodium/potassium/chloride transporters), member 1 (SLC12A1), mRNA [NM_000338]	4097	1.12136	7.13051	8.80661	1.21424e-07	2.69166e-05	7.95046
RAB3A	NM_002866	Homo sapiens RAB3A, member RAS oncogene family (RAB3A), mRNA [NM_002866]	22807	1.12032	8.14919	5.7671	2.55014e-05	0.00118183	2.6745
PYGM	NM_005609	Homo sapiens phosphorylase, glycogen; muscle (McArdle syndrome, glycogen storage disease type V) (PYGM), mRNA [NM_005609]	37151	1.11927	9.47531	5.10527	9.60995e-05	0.00325064	1.35652
FILIP1	AL832009	Homo sapiens mRNA; cDNA DKFZp451B134 (from clone DKFZp451B134); complete cds. [AL832009]	1328	1.11754	10.8603	7.6572	7.94684e-07	9.90548e-05	6.10987
KCNJ8	NM_004982	Homo sapiens potassium inwardly-rectifying channel, subfamily J, member 8 (KCNJ8), mRNA [NM_004982]	27718	1.11547	12.4075	7.25902	1.58517e-06	0.000159376	5.42886
SOX8	NM_014587	Homo sapiens SRY (sex determining region Y)-box 8 (SOX8), mRNA [NM_014587]	32255	1.11532	12.117	4.78093	0.000187581	0.00537652	0.69302
MGC4294	BC002831	Homo sapiens hypothetical protein MGC4294, mRNA (cDNA clone MGC:4294 IMAGE:3636069), complete cds. [BC002831]	2109	1.11325	6.68799	7.57329	9.17557e-07	0.000107807	5.96825
SEZ6L	AB023144	Homo sapiens mRNA for KIAA0927 protein, partial cds. [AB023144]	24038	1.1117	8.12921	6.33027	8.62387e-06	0.000529433	3.75134
AK055529	AK055529	Homo sapiens cDNA FLJ30967 fis, clone HEART2000309, weakly similar to PTB-ASSOCIATED SPLICING FACTOR. [AK055529]	5974	1.10845	8.74766	6.15867	1.19458e-05	0.00067448	3.42785
HEY2	NM_012259	Homo sapiens hairy/enhancer-of-split related with YRPW motif 2 (HEY2), mRNA [NM_012259]	44183	1.10824	8.4004	8.54663	1.83064e-07	3.49062e-05	7.55
GRK5	NM_005308	Homo sapiens G protein-coupled receptor kinase 5 (GRK5), mRNA [NM_005308]	42117	1.10733	12.0042	8.94092	9.85313e-08	2.36097e-05	8.1538
APLP2	NM_001642	Homo sapiens amyloid beta (A4) precursor-like protein 2 (APLP2), mRNA [NM_001642]	7252	1.10699	16.5128	5.55885	3.84857e-05	0.00160953	2.26553
BAALC	NM_024812	Homo sapiens brain and acute leukemia, cytoplasmic (BAALC), transcript variant 1, mRNA [NM_024812]	41345	1.10693	10.4469	4.61454	0.000265464	0.00689679	0.349025
MGC26718	NM_001029999	Homo sapiens similar to ankyrin repeat domain 20A (MGC26718), mRNA [NM_001029999]	10348	1.10616	10.3501	5.1472	8.82125e-05	0.00305586	1.44154
MOGAT2	AK128620	Homo sapiens cDNA FLJ46779 fis, clone TRACH3027229, weakly similar to Homo sapiens diacylglycerol O-acyltransferase homolog 2 (mouse) (DGAT2). [AK128620]	19124	1.10612	6.90912	7.44286	1.14943e-06	0.000127087	5.74612
SCNN1B	NM_000336	Homo sapiens sodium channel, nonvoltage-gated 1, beta (Liddle syndrome) (SCNN1B), mRNA [NM_000336]	4410	1.10526	6.00744	5.65212	3.19849e-05	0.00140285	2.44939
OSTalpha	NM_152672	Homo sapiens organic solute transporter alpha (OSTalpha), mRNA [NM_152672]	15900	1.10344	6.07557	6.53569	5.8694e-06	0.000402014	4.13308
KAL1	NM_000216	Homo sapiens Kallmann syndrome 1 sequence (KAL1), mRNA [NM_000216]	41797	1.10283	12.4575	7.8985	5.28304e-07	7.22604e-05	6.51152
PBX3	NM_006195	Homo sapiens pre-B-cell leukemia transcription factor 3 (PBX3), mRNA [NM_006195]	7968	1.10213	12.6623	6.19472	1.11518e-05	0.000642654	3.49614
RAD54B	NM_012415	Homo sapiens RAD54 homolog B (S. cerevisiae) (RAD54B), mRNA [NM_012415]	24211	1.10189	11.2097	8.66642	1.5136e-07	3.096e-05	7.73564
LOC646241	BC028204	Homo sapiens cDNA clone IMAGE:5201079. [BC028204]	12402	1.10159	8.1451	7.99481	4.49806e-07	6.59324e-05	6.66954
CR603982	CR603982	full-length cDNA clone CS0DF021YL03 of Fetal brain of Homo sapiens (human). [CR603982]	14202	1.10075	15.0391	8.81342	1.20139e-07	2.67637e-05	7.96082
PGM5	NM_021965	Homo sapiens phosphoglucomutase 5 (PGM5), mRNA [NM_021965]	2347	1.10037	12.2783	5.25345	7.10718e-05	0.00259386	1.65611
BC040195	BC040195	Homo sapiens cDNA clone IMAGE:4816129. [BC040195]	38616	1.09829	8.37444	8.23192	3.04254e-07	4.94276e-05	7.05301
GPR137B	NM_003272	Homo sapiens G protein-coupled receptor 137B (GPR137B), mRNA [NM_003272]	32438	1.0975	13.6272	9.2359	6.27348e-08	1.7768e-05	8.59217
NTNG2	NM_032536	Homo sapiens netrin G2 (NTNG2), mRNA [NM_032536]	22249	1.09732	11.0689	8.11789	3.66864e-07	5.65372e-05	6.86957
C1orf170	AK123855	Homo sapiens cDNA FLJ41861 fis, clone NTONG2008672. [AK123855]	43927	1.09375	7.94635	4.80417	0.00017874	0.00519592	0.740876
AHR	NM_001621	Homo sapiens aryl hydrocarbon receptor (AHR), mRNA [NM_001621]	36206	1.09346	11.7604	4.75124	0.000199534	0.00563303	0.631796
CR616309	CR616309	full-length cDNA clone CS0DF015YK23 of Fetal brain of Homo sapiens (human). [CR616309]	10980	1.09313	11.317	5.76618	2.55476e-05	0.00118276	2.6727
CLDN23	NM_194284	Homo sapiens claudin 23 (CLDN23), mRNA [NM_194284]	39657	1.09261	10.0021	6.10661	1.31973e-05	0.000724243	3.3289
TRERF1	NM_033502	Homo sapiens transcriptional regulating factor 1 (TRERF1), mRNA [NM_033502]	26331	1.09164	9.08257	6.30041	9.1245e-06	0.000552628	3.69533
BC010126	BC010126	Homo sapiens cDNA clone IMAGE:3948082, partial cds. [BC010126]	11188	1.08871	8.79049	5.40823	5.20067e-05	0.00202098	1.96636
THC2755690	THC2755690	Unknown	22614	1.08842	7.13972	4.4786	0.000353206	0.00850872	0.0664862
SLC7A7	NM_003982	Homo sapiens solute carrier family 7 (cationic amino acid transporter, y+ system), member 7 (SLC7A7), mRNA [NM_003982]	16738	1.08837	11.2549	9.60142	3.63509e-08	1.2487e-05	9.11998
XCL1	NM_002995	Homo sapiens chemokine (C motif) ligand 1 (XCL1), mRNA [NM_002995]	39573	1.08798	8.62148	4.71125	0.000216877	0.00597866	0.549216
CCDC80	NM_199511	Homo sapiens coiled-coil domain containing 80 (CCDC80), transcript variant 1, mRNA [NM_199511]	13210	1.08683	11.8199	9.01707	1.45862e-07	3.03879e-05	7.80568
FOXP2	NM_148900	Homo sapiens forkhead box P2 (FOXP2), transcript variant 4, mRNA [NM_148900]	27752	1.08672	7.28641	8.22293	3.08755e-07	4.99784e-05	7.03862
SDSL	NM_138432	Homo sapiens serine dehydratase-like (SDSL), mRNA [NM_138432]	33344	1.08497	11.3561	7.60668	8.66436e-07	0.000103696	6.02473
FAM40B	NM_020704	Homo sapiens family with sequence similarity 40, member B (FAM40B), mRNA [NM_020704]	15838	1.08099	11.6241	8.8413	1.15023e-07	2.60101e-05	8.0032
ENST00000312943	ENST00000312943	Docking protein 3 (Downstream of tyrosine kinase 3). [Source:Uniprot/SWISSPROT;Acc:Q7L591] [ENST00000312943]	30635	1.08093	9.90895	5.60274	3.52721e-05	0.0015131	2.35218
THC2539939	THC2539939	NM_067624 Y55F3AM.3a {Caenorhabditis elegans} (exp=-1; wgp=0; cg=0), partial (4%) [THC2539939]	38650	1.07957	8.812	6.50754	6.18517e-06	0.000417259	4.08111
HLA-DOA	NM_002119	Homo sapiens major histocompatibility complex, class II, DO alpha (HLA-DOA), mRNA [NM_002119]	12937	1.07917	11.6393	6.20585	1.09178e-05	0.000634755	3.5172
TMEM100	NM_018286	Homo sapiens transmembrane protein 100 (TMEM100), mRNA [NM_018286]	6225	1.07915	10.7599	5.57342	3.73864e-05	0.00157823	2.29433
PLD5	NM_152666	Homo sapiens phospholipase D family, member 5 (PLD5), mRNA [NM_152666]	3423	1.07899	11.5756	5.74564	3.39174e-05	0.00146758	2.44525
MRO	NM_031939	Homo sapiens maestro (MRO), mRNA [NM_031939]	17502	1.07899	8.56091	7.17577	1.83629e-06	0.000173599	5.28358
RND2	NM_005440	Homo sapiens Rho family GTPase 2 (RND2), mRNA [NM_005440]	44633	1.07878	8.07543	4.94722	0.000132938	0.00419511	1.03447
FAM107B	NM_031453	Homo sapiens family with sequence similarity 107, member B (FAM107B), mRNA [NM_031453]	33643	1.07861	12.1451	6.73376	4.07231e-06	0.000303904	4.49543
PRPH	NM_006262	Homo sapiens peripherin (PRPH), mRNA [NM_006262]	31031	1.0767	11.6035	8.99128	9.11563e-08	2.22937e-05	8.22945
DGAT2	NM_032564	Homo sapiens diacylglycerol O-acyltransferase homolog 2 (mouse) (DGAT2), mRNA [NM_032564]	18676	1.07628	7.96769	10.571	9.16215e-09	6.24692e-06	10.4417
IL2RB	NM_000878	Homo sapiens interleukin 2 receptor, beta (IL2RB), mRNA [NM_000878]	15901	1.07312	8.98077	6.46403	6.70829e-06	0.000440562	4.00058
RIPK4	NM_020639	Homo sapiens receptor-interacting serine-threonine kinase 4 (RIPK4), mRNA [NM_020639]	44735	1.07236	12.3566	6.00343	1.60964e-05	0.000840926	3.13166
THC2582296	THC2582296	1EA8_A Chain A, Apolipoprotein E3 22kd Fragment Lys146glu Mutant. {Homo sapiens} (exp=-1; wgp=-1; cg=-1), partial (64%) [THC2582296]	7663	1.07135	12.3178	6.38552	7.77167e-06	0.000487083	3.85459
ACCN2	NM_020039	Homo sapiens amiloride-sensitive cation channel 2, neuronal (ACCN2), transcript variant 1, mRNA [NM_020039]	31455	1.06973	9.14639	4.43472	0.000387446	0.00906188	-0.0249773
PLCB1	NM_182734	Homo sapiens phospholipase C, beta 1 (phosphoinositide-specific) (PLCB1), transcript variant 2, mRNA [NM_182734]	26144	1.06675	10.564	5.59452	3.58521e-05	0.00153214	2.33597
GPC5	NM_004466	Homo sapiens glypican 5 (GPC5), mRNA [NM_004466]	4331	1.06546	7.89541	5.33843	5.98506e-05	0.00226326	1.8268
AK094117	AK094117	Homo sapiens cDNA FLJ36798 fis, clone ADRGL2007283. [AK094117]	30507	1.06357	5.81235	6.34439	8.39737e-06	0.000520498	3.77775
C11orf21	AB029488	Homo sapiens C11orf21 mRNA, complete cds. [AB029488]	20448	1.06262	8.09814	6.64445	4.79881e-06	0.000345514	4.33275
HLA-C	BC002463	Homo sapiens major histocompatibility complex, class I, C, mRNA (cDNA clone MGC:2285 IMAGE:3345005), complete cds. [BC002463]	19091	1.06246	17.0578	4.79292	0.000182966	0.00527786	0.717711
KCNA5	NM_002234	Homo sapiens potassium voltage-gated channel, shaker-related subfamily, member 5 (KCNA5), mRNA [NM_002234]	15690	1.0611	10.0844	4.61585	0.00026474	0.00688631	0.351726
CD34	NM_001773	Homo sapiens CD34 molecule (CD34), transcript variant 2, mRNA [NM_001773]	7938	1.06046	10.8041	5.82361	2.28293e-05	0.00109173	2.78448
CDH23	NM_022124	Homo sapiens cadherin-like 23 (CDH23), transcript variant 1, mRNA [NM_022124]	15597	1.05967	11.488	7.07621	2.19202e-06	0.000195756	5.10853
EFHD1	NM_025202	Homo sapiens EF-hand domain family, member D1 (EFHD1), mRNA [NM_025202]	40580	1.05894	12.2036	7.49923	1.04249e-06	0.00011927	5.84243
TRPM4	NM_017636	Homo sapiens transient receptor potential cation channel, subfamily M, member 4 (TRPM4), mRNA [NM_017636]	20268	1.05753	9.15797	8.05941	4.04076e-07	6.021e-05	6.77478
GALNTL4	NM_198516	Homo sapiens UDP-N-acetyl-alpha-D-galactosamine:polypeptide N-acetylgalactosaminyltransferase-like 4 (GALNTL4), mRNA [NM_198516]	32519	1.05713	11.4887	7.22956	1.66966e-06	0.000164049	5.37757
CYB5R2	NM_016229	Homo sapiens cytochrome b5 reductase 2 (CYB5R2), mRNA [NM_016229]	3381	1.05675	12.9185	8.36845	3.85408e-07	5.80045e-05	6.86211
APOE	NM_000041	Homo sapiens apolipoprotein E (APOE), mRNA [NM_000041]	30575	1.05531	14.1376	7.19141	1.78612e-06	0.000171012	5.31095
THC2708710	THC2708710	Unknown	44317	1.05518	9.4507	4.85025	0.000162443	0.00485386	0.835664
HS3ST4	NM_006040	Homo sapiens heparan sulfate (glucosamine) 3-O-sulfotransferase 4 (HS3ST4), mRNA [NM_006040]	38102	1.05316	10.7405	5.56099	3.83216e-05	0.00160416	2.26978
THC2613186	THC2613186	Unknown	39795	1.05162	9.71972	7.40855	1.78446e-06	0.000171012	5.36044
MMD	NM_012329	Homo sapiens monocyte to macrophage differentiation-associated (MMD), mRNA [NM_012329]	4555	1.05142	12.772	6.41736	7.3207e-06	0.000468608	3.91391
OLFM1	NM_006334	Homo sapiens olfactomedin 1 (OLFM1), transcript variant 2, mRNA [NM_006334]	27235	1.04865	11.7505	8.71004	1.41293e-07	3.01111e-05	7.80276
CDH22	NM_021248	Homo sapiens cadherin-like 22 (CDH22), mRNA [NM_021248]	35125	1.04865	11.3063	8.59878	1.68482e-07	3.3253e-05	7.63106
CD53	NM_001040033	Homo sapiens CD53 molecule (CD53), transcript variant 1, mRNA [NM_001040033]	28406	1.04864	11.2052	6.73776	4.04259e-06	0.000302187	4.50268
SPHK1	NM_021972	Homo sapiens sphingosine kinase 1 (SPHK1), transcript variant 1, mRNA [NM_021972]	5772	1.04596	10.2552	5.06388	0.000104594	0.00347359	1.27244
C10orf11	NM_032024	Homo sapiens chromosome 10 open reading frame 11 (C10orf11), mRNA [NM_032024]	24495	1.0432	10.8546	8.06258	4.01959e-07	6.00936e-05	6.77993
RPIB9	NM_138290	Homo sapiens Rap2-binding protein 9 (RPIB9), mRNA [NM_138290]	39195	1.04168	9.44864	6.00958	1.59062e-05	0.000836191	3.14347
GPR180	NM_180989	Homo sapiens G protein-coupled receptor 180 (GPR180), mRNA [NM_180989]	33408	1.04098	10.129	7.38429	1.27276e-06	0.000135664	5.64557
AEBP1	NM_001129	Homo sapiens AE binding protein 1 (AEBP1), mRNA [NM_001129]	7826	1.04095	14.4289	6.4338	7.09861e-06	0.00045698	3.94447
IL17D	NM_138284	Homo sapiens interleukin 17D (IL17D), mRNA [NM_138284]	20584	1.04032	12.6736	9.65426	3.36348e-08	1.21085e-05	9.19491
EDG1	NM_001400	Homo sapiens endothelial differentiation, sphingolipid G-protein-coupled receptor, 1 (EDG1), mRNA [NM_001400]	29254	1.04026	12.6229	6.06584	1.42723e-05	0.000767327	3.25113
FAM83F	NM_138435	Homo sapiens family with sequence similarity 83, member F (FAM83F), mRNA [NM_138435]	5125	1.03935	6.71502	6.99079	2.55443e-06	0.00021607	4.95719
MRPS28	NM_014018	Homo sapiens mitochondrial ribosomal protein S28 (MRPS28), nuclear gene encoding mitochondrial protein, mRNA [NM_014018]	26279	1.03901	14.2047	7.92945	5.01623e-07	7.04594e-05	6.56244
TRIM6	NM_001003818	Homo sapiens tripartite motif-containing 6 (TRIM6), transcript variant 1, mRNA [NM_001003818]	34944	1.03898	11.2473	8.37267	2.42048e-07	4.20547e-05	7.27696
TLR4	NM_138554	Homo sapiens toll-like receptor 4 (TLR4), mRNA [NM_138554]	17810	1.03887	10.1584	7.47799	1.08151e-06	0.000121366	5.80619
BC034233	BC034233	Homo sapiens cDNA clone IMAGE:5277859. [BC034233]	40526	1.03886	9.59385	6.88753	3.07749e-06	0.000245544	4.77283
LOC400831	AK092524	Homo sapiens cDNA FLJ35205 fis, clone PLACE6018497. [AK092524]	41873	1.03884	6.90818	6.32534	8.7045e-06	0.000533655	3.7421
C22orf31	NM_015370	Homo sapiens chromosome 22 open reading frame 31 (C22orf31), mRNA [NM_015370]	15975	1.03767	7.97197	6.91888	2.90783e-06	0.000235022	4.82896
HPN	NM_182983	Homo sapiens hepsin (transmembrane protease, serine 1) (HPN), transcript variant 1, mRNA [NM_182983]	9522	1.03734	7.78139	5.25021	7.15408e-05	0.00260464	1.64957
SORL1	NM_003105	Homo sapiens sortilin-related receptor, L(DLR class) A repeats-containing (SORL1), mRNA [NM_003105]	33124	1.0369	14.2491	6.18415	1.13787e-05	0.000651454	3.47614
EMILIN3	NM_052846	Homo sapiens elastin microfibril interfacer 3 (EMILIN3), mRNA [NM_052846]	34949	1.03482	9.32437	4.50782	0.000332133	0.00814051	0.12732
CLIC3	NM_004669	Homo sapiens chloride intracellular channel 3 (CLIC3), mRNA [NM_004669]	36677	1.03432	7.87029	5.91671	1.90408e-05	0.000955222	2.96478
CACNA1C	NM_000719	Homo sapiens calcium channel, voltage-dependent, L type, alpha 1C subunit (CACNA1C), mRNA [NM_000719]	32040	1.03156	9.60652	6.49956	6.27777e-06	0.000419762	4.06637
PCSK5	ENST00000376752	Proprotein convertase subtilisin/kexin type 5 precursor (EC 3.4.21.-) (Proprotein convertase PC5) (Subtilisin/kexin-like protease PC5) (PC6) (hPC6). [Source:Uniprot/SWISSPROT;Acc:Q92824] [ENST00000376752]	1433	1.03091	10.3971	6.32091	8.77761e-06	0.000536675	3.7338
FLJ42875	BC029785	Homo sapiens FLJ42875 protein, mRNA (cDNA clone MGC:35434 IMAGE:5190167), complete cds. [BC029785]	5877	1.0297	11.2622	6.61032	5.11101e-06	0.000362374	4.27027
THC2657355	THC2657355	Unknown	1231	1.02821	8.51612	4.74762	0.000201043	0.00566496	0.624331
PYCARD	NM_013258	Homo sapiens PYD and CARD domain containing (PYCARD), transcript variant 1, mRNA [NM_013258]	28749	1.02484	11.1424	9.43317	4.66442e-08	1.43232e-05	8.87911
FEZ1	NM_005103	Homo sapiens fasciculation and elongation protein zeta 1 (zygin I) (FEZ1), transcript variant 1, mRNA [NM_005103]	42323	1.02299	12.6941	7.61869	8.48787e-07	0.000102158	6.045
C1QDC2	BC089443	Homo sapiens C1q domain containing 2, mRNA (cDNA clone MGC:105127 IMAGE:30554756), complete cds. [BC089443]	19329	1.02214	8.29991	7.98103	4.60245e-07	6.63814e-05	6.64701
LOC572558	AY343891	Homo sapiens chromosome 2 mRNA sequence. [AY343891]	16365	1.02208	12.9277	5.58624	3.64461e-05	0.0015531	2.31964
ENST00000360879	ENST00000360879	CDNA FLJ30594 fis, clone BRAWH2008903 (FLJ30594 protein) (Hypothetical protein FLJ30594) (Hypothetical protein DKFZp761K2322). [Source:Uniprot/SPTREMBL;Acc:Q96NM1] [ENST00000360879]	42948	1.0197	9.82044	7.79184	6.32196e-07	8.24604e-05	6.33501
AP1S3	BC021898	Homo sapiens adaptor-related protein complex 1, sigma 3 subunit, mRNA (cDNA clone MGC:17284 IMAGE:4340257), complete cds. [BC021898]	14812	1.01949	7.31483	4.82891	0.00016979	0.00500692	0.7918
AK125176	AK125176	Homo sapiens cDNA FLJ43186 fis, clone FCBBF3022767. [AK125176]	34119	1.01945	9.25393	6.15179	1.2104e-05	0.000678306	3.41478
SPINK2	NM_021114	Homo sapiens serine peptidase inhibitor, Kazal type 2 (acrosin-trypsin inhibitor) (SPINK2), mRNA [NM_021114]	19032	1.01895	7.21428	5.08003	0.000101192	0.00339064	1.30526
DFNA5	NM_004403	Homo sapiens deafness, autosomal dominant 5 (DFNA5), mRNA [NM_004403]	22141	1.01881	11.9452	9.6167	3.55429e-08	1.23033e-05	9.14168
AGA	NM_000027	Homo sapiens aspartylglucosaminidase (AGA), mRNA [NM_000027]	35890	1.01685	13.2192	6.13936	1.2395e-05	0.000688609	3.3912
LOC387763	ENST00000339446	Homo sapiens hypothetical LOC387763, mRNA (cDNA clone IMAGE:6272440), partial cds. [BC052560]	25977	1.01661	14.8209	4.37559	0.00043898	0.00992169	-0.148358
ABCB1	NM_000927	Homo sapiens ATP-binding cassette, sub-family B (MDR/TAP), member 1 (ABCB1), mRNA [NM_000927]	8518	1.01613	10.8966	7.34302	1.36788e-06	0.00014315	5.57443
C10orf82	NM_144661	Homo sapiens chromosome 10 open reading frame 82 (C10orf82), mRNA [NM_144661]	32084	1.0134	7.70467	7.7232	7.10179e-07	9.10838e-05	6.22056
SLC7A2	NM_003046	Homo sapiens solute carrier family 7 (cationic amino acid transporter, y+ system), member 2 (SLC7A2), transcript variant 1, mRNA [NM_003046]	948	1.01281	6.70191	4.8585	0.000159691	0.00480073	0.852607
LOC647500	XM_001128547	PREDICTED: Homo sapiens similar to phosphodiesterase 4D interacting protein isoform 1 (LOC647500), mRNA [XM_001128547]	6347	1.01173	8.48988	8.68242	1.47583e-07	3.06047e-05	7.76029
STMN3	NM_015894	Homo sapiens stathmin-like 3 (STMN3), mRNA [NM_015894]	13188	1.01153	14.0418	7.83834	5.84497e-07	7.78938e-05	6.41216
TLE4	NM_007005	Homo sapiens transducin-like enhancer of split 4 (E(sp1) homolog, Drosophila) (TLE4), mRNA [NM_007005]	546	1.01141	8.46723	8.35831	2.47734e-07	4.27127e-05	7.25424
POSTN	NM_006475	Homo sapiens periostin, osteoblast specific factor (POSTN), mRNA [NM_006475]	17830	1.00722	7.72812	4.37114	0.00044313	0.00996085	-0.157653
EPHB1	NM_004441	Homo sapiens EPH receptor B1 (EPHB1), mRNA [NM_004441]	3729	1.0065	8.2264	4.64304	0.00025009	0.00662391	0.408091
SPR	NM_003124	Homo sapiens sepiapterin reductase (7,8-dihydrobiopterin:NADP+ oxidoreductase) (SPR), mRNA [NM_003124]	12627	1.0059	11.2458	6.57085	5.49854e-06	0.000381646	4.1978
ROR1	ENST00000371079	Tyrosine-protein kinase transmembrane receptor ROR1 precursor (EC 2.7.10.1) (Neurotrophic tyrosine kinase, receptor-related 1). [Source:Uniprot/SWISSPROT;Acc:Q01973] [ENST00000371079]	8779	1.00403	11.6013	7.45725	1.12108e-06	0.000124258	5.77075
SLC4A2	NM_003040	Homo sapiens solute carrier family 4, anion exchanger, member 2 (erythrocyte membrane protein band 3-like 1) (SLC4A2), mRNA [NM_003040]	7043	0.999313	8.7905	4.86096	0.00015888	0.00479196	0.857653
MAF	NM_001031804	Homo sapiens v-maf musculoaponeurotic fibrosarcoma oncogene homolog (avian) (MAF), transcript variant 2, mRNA [NM_001031804]	39794	0.999108	12.498	6.84771	3.30794e-06	0.000259786	4.70133
ITPR1	NM_002222	Homo sapiens inositol 1,4,5-triphosphate receptor, type 1 (ITPR1), mRNA [NM_002222]	18076	0.998429	13.8792	6.20658	1.09026e-05	0.000634755	3.51858
WNT2B	NM_004185	Homo sapiens wingless-type MMTV integration site family, member 2B (WNT2B), transcript variant WNT-2B1, mRNA [NM_004185]	23250	0.996668	12.6856	9.15195	7.12627e-08	1.91313e-05	8.46856
MFAP3L	NM_001009554	Homo sapiens microfibrillar-associated protein 3-like (MFAP3L), transcript variant 2, mRNA [NM_001009554]	5901	0.992307	7.72002	7.92335	5.06768e-07	7.06024e-05	6.55242
CR613874	CR613874	full-length cDNA clone CS0DN003YM16 of Adult brain of Homo sapiens (human). [CR613874]	33943	0.989705	7.48131	6.81741	3.49533e-06	0.00027119	4.64677
NPTX1	NM_002522	Homo sapiens neuronal pentraxin I (NPTX1), mRNA [NM_002522]	40283	0.989429	8.64364	6.66732	4.60084e-06	0.000333394	4.3745
TEK	NM_000459	Homo sapiens TEK tyrosine kinase, endothelial (venous malformations, multiple cutaneous and mucosal) (TEK), mRNA [NM_000459]	7991	0.989377	10.8923	5.87741	2.05537e-05	0.00101194	2.88881
GPR37	NM_005302	Homo sapiens G protein-coupled receptor 37 (endothelin receptor type B-like) (GPR37), mRNA [NM_005302]	6415	0.986615	11.7847	5.9402	1.81917e-05	0.000919806	3.0101
ABCA4	NM_000350	Homo sapiens ATP-binding cassette, sub-family A (ABC1), member 4 (ABCA4), mRNA [NM_000350]	19462	0.984373	15.606	6.22451	1.39736e-05	0.000758519	3.32568
A_24_P76319	A_24_P76319	Unknown	41235	0.983458	6.26358	5.87128	2.08008e-05	0.00102076	2.87694
SUSD5	ENST00000309558	Homo sapiens mRNA for KIAA0527 protein, partial cds. [AB011099]	752	0.983198	9.41189	5.50469	4.28717e-05	0.00175642	2.15829
NTAN1	NM_173474	Homo sapiens N-terminal asparagine amidase (NTAN1), mRNA [NM_173474]	11354	0.980954	14.337	8.62856	1.60707e-07	3.25699e-05	7.67717
NPB	NM_148896	Homo sapiens neuropeptide B (NPB), mRNA [NM_148896]	27531	0.980532	6.63498	4.52758	0.000318613	0.00788212	0.168426
ATRNL1	NM_207303	Homo sapiens attractin-like 1 (ATRNL1), mRNA [NM_207303]	8553	0.980166	8.55683	5.10342	9.64627e-05	0.00325887	1.35278
TXLNB	NM_153235	Homo sapiens taxilin beta (TXLNB), mRNA [NM_153235]	38574	0.979547	7.97081	7.17406	1.84186e-06	0.000173603	5.28058
RASGEF1A	BC022548	Homo sapiens RasGEF domain family, member 1A, mRNA (cDNA clone MGC:26821 IMAGE:4814750), complete cds. [BC022548]	40263	0.97856	11.3264	5.7082	2.86332e-05	0.00128849	2.55939
THC2643957	THC2643957	Unknown	33657	0.978431	7.4639	4.96249	0.000128821	0.00409677	1.06569
CRYM	NM_001888	Homo sapiens crystallin, mu (CRYM), transcript variant 1, mRNA [NM_001888]	36020	0.976682	11.8542	4.67379	0.000234514	0.00632304	0.471769
ENST00000326474	ENST00000326474	Homo sapiens Similar to LOC166075, mRNA (cDNA clone IMAGE:5173621), partial cds. [BC031660]	37744	0.97383	7.33792	4.52322	0.000321549	0.00793294	0.159353
LCP1	NM_002298	Homo sapiens lymphocyte cytosolic protein 1 (L-plastin) (LCP1), mRNA [NM_002298]	27439	0.973434	13.1447	6.94202	2.78887e-06	0.00022818	4.8703
CYP4F12	NM_023944	Homo sapiens cytochrome P450, family 4, subfamily F, polypeptide 12 (CYP4F12), mRNA [NM_023944]	23159	0.972441	7.78047	4.99781	0.000143927	0.0044422	1.00923
A_24_P346859	A_24_P346859	Unknown	40561	0.972249	12.7426	4.7211	0.000212465	0.00589817	0.569578
SCARB1	NM_005505	Homo sapiens scavenger receptor class B, member 1 (SCARB1), mRNA [NM_005505]	29103	0.970256	14.5355	7.79448	6.29384e-07	8.24604e-05	6.33939
AF086044	AF086044	Homo sapiens full length insert cDNA clone YX74D05. [AF086044]	25173	0.96987	10.6452	8.99636	9.04457e-08	2.22408e-05	8.23705
IL11RA	NM_004512	Homo sapiens interleukin 11 receptor, alpha (IL11RA), transcript variant 1, mRNA [NM_004512]	27621	0.969734	13.6596	8.87554	1.79556e-07	3.45301e-05	7.60449
LAYN	NM_178834	Homo sapiens layilin (LAYN), mRNA [NM_178834]	31045	0.96952	12.5267	9.15047	7.14233e-08	1.91313e-05	8.46637
RAB15	NM_198686	Homo sapiens RAB15, member RAS onocogene family (RAB15), mRNA [NM_198686]	16238	0.969483	11.6697	7.68172	7.62127e-07	9.6088e-05	6.15106
SH3KBP1	NM_001024666	Homo sapiens SH3-domain kinase binding protein 1 (SH3KBP1), transcript variant 2, mRNA [NM_001024666]	26567	0.967061	12.9171	6.81229	3.52812e-06	0.000272793	4.63752
PHYHIPL	NM_032439	Homo sapiens phytanoyl-CoA 2-hydroxylase interacting protein-like (PHYHIPL), mRNA [NM_032439]	8963	0.966362	13.3507	7.72298	7.10454e-07	9.10838e-05	6.22018
A_24_P792988	A_24_P792988	Unknown	7910	0.965762	10.24	7.68656	7.5587e-07	9.58145e-05	6.15918
CACNA1I	NM_021096	Homo sapiens calcium channel, voltage-dependent, alpha 1I subunit (CACNA1I), transcript variant 1, mRNA [NM_021096]	12491	0.965539	8.89747	5.43222	4.95624e-05	0.00194278	2.0142
MYH11	NM_001040113	Homo sapiens myosin, heavy chain 11, smooth muscle (MYH11), transcript variant SM2B, mRNA [NM_001040113]	43081	0.965039	13.1834	5.02985	0.000112155	0.00365722	1.20316
CLDN7	NM_001307	Homo sapiens claudin 7 (CLDN7), mRNA [NM_001307]	1371	0.964324	9.77311	8.28727	2.78002e-07	4.66794e-05	7.1414
CORO2A	ENST00000375077	Coronin-2A (WD repeat-containing protein 2) (IR10). [Source:Uniprot/SWISSPROT;Acc:Q92828] [ENST00000375077]	3445	0.963645	8.45116	6.92555	2.87297e-06	0.000233786	4.8409
CYYR1	NM_052954	Homo sapiens cysteine/tyrosine-rich 1 (CYYR1), mRNA [NM_052954]	40722	0.963254	11.1441	4.68069	0.00023116	0.00625884	0.486039
ZNF503	NM_032772	Homo sapiens zinc finger protein 503 (ZNF503), mRNA [NM_032772]	21610	0.962229	13.5761	6.23013	1.04249e-05	0.000614838	3.56306
FLI1	NM_002017	Homo sapiens Friend leukemia virus integration 1 (FLI1), mRNA [NM_002017]	7813	0.960101	10.4317	6.19463	1.11536e-05	0.000642654	3.49598
THC2501739	THC2501739	Q47MR6_THEFY (Q47MR6) Uroporphyrin-III C-methyltransferase, C-terminal:Siroheme synthase, N-terminal, partial (5%) [THC2501739]	21520	0.959973	9.83478	5.8491	2.79302e-05	0.00126699	2.63819
GNG2	NM_053064	Homo sapiens guanine nucleotide binding protein (G protein), gamma 2 (GNG2), mRNA [NM_053064]	25177	0.957705	10.5376	6.1069	1.31902e-05	0.000724243	3.32944
GRIN3A	NM_133445	Homo sapiens glutamate receptor, ionotropic, N-methyl-D-aspartate 3A (GRIN3A), mRNA [NM_133445]	39042	0.956754	9.63202	6.77893	3.74942e-06	0.000285006	4.57727
SDCBP	NM_005625	Homo sapiens syndecan binding protein (syntenin) (SDCBP), transcript variant 1, mRNA [NM_005625]	14215	0.956731	15.4977	5.40095	5.27735e-05	0.00204549	1.95182
ASB13	NM_024701	Homo sapiens ankyrin repeat and SOCS box-containing 13 (ASB13), mRNA [NM_024701]	38733	0.955065	13.623	8.54941	1.82254e-07	3.48998e-05	7.55433
SGCZ	NM_139167	Homo sapiens sarcoglycan zeta (SGCZ), mRNA [NM_139167]	466	0.954954	5.58324	5.43536	4.9251e-05	0.00193563	2.02046
SLC12A8	NM_024628	Homo sapiens solute carrier family 12 (potassium/chloride transporters), member 8 (SLC12A8), mRNA [NM_024628]	14055	0.95481	7.27196	6.6243	4.98067e-06	0.000356327	4.29588
CAMK1D	NM_153498	Homo sapiens calcium/calmodulin-dependent protein kinase ID (CAMK1D), transcript variant 2, mRNA [NM_153498]	16345	0.953797	11.9147	7.25848	1.58668e-06	0.000159376	5.42792
DIRAS1	NM_145173	Homo sapiens DIRAS family, GTP-binding RAS-like 1 (DIRAS1), mRNA [NM_145173]	3696	0.953323	10.249	4.6994	0.000222302	0.00607752	0.524742
COL13A1	NM_005203	Homo sapiens collagen, type XIII, alpha 1 (COL13A1), transcript variant 1, mRNA [NM_005203]	16678	0.952551	8.69911	4.69594	0.000223913	0.00611043	0.517588
C11orf66	NM_145017	Homo sapiens chromosome 11 open reading frame 66 (C11orf66), mRNA [NM_145017]	9484	0.951106	7.91933	5.91581	1.90739e-05	0.000955698	2.96305
ENST00000374049	ENST00000374049	C9orf91 protein (Fragment). [Source:Uniprot/SPTREMBL;Acc:Q6P5Z7] [ENST00000374049]	25823	0.949077	11.6608	8.09573	3.80523e-07	5.76551e-05	6.83371
ROBO1	NM_133631	Homo sapiens roundabout, axon guidance receptor, homolog 1 (Drosophila) (ROBO1), transcript variant 2, mRNA [NM_133631]	4436	0.948416	12.1098	10.1339	1.68495e-08	8.61625e-06	9.85952
TNFRSF14	NM_003820	Homo sapiens tumor necrosis factor receptor superfamily, member 14 (herpesvirus entry mediator) (TNFRSF14), mRNA [NM_003820]	7840	0.948351	14.7052	5.72775	2.75521e-05	0.00125363	2.59764
SLC7A8	NM_182728	Homo sapiens solute carrier family 7 (cationic amino acid transporter, y+ system), member 8 (SLC7A8), transcript variant 2, mRNA [NM_182728]	2694	0.947497	14.5574	6.12961	1.26284e-05	0.000699603	3.37266
SLC30A3	NM_003459	Homo sapiens solute carrier family 30 (zinc transporter), member 3 (SLC30A3), mRNA [NM_003459]	29583	0.94632	8.78961	6.83816	3.36584e-06	0.000263414	4.68415
LIMS3	NM_033514	Homo sapiens LIM and senescent cell antigen-like domains 3 (LIMS3), mRNA [NM_033514]	14781	0.945312	10.024	7.23053	1.66681e-06	0.000164049	5.37925
A_24_P7750	A_24_P7750	Unknown	29259	0.94453	8.54409	4.84134	0.000165471	0.00492474	0.817347
TLR3	NM_003265	Homo sapiens toll-like receptor 3 (TLR3), mRNA [NM_003265]	14481	0.944373	10.3581	7.1716	1.84989e-06	0.000173789	5.27629
TRIB1	NM_025195	Homo sapiens tribbles homolog 1 (Drosophila) (TRIB1), mRNA [NM_025195]	32426	0.942782	14.6381	4.91589	0.000204948	0.00576056	0.721528
PPP1R13B	NM_015316	Homo sapiens protein phosphatase 1, regulatory (inhibitor) subunit 13B (PPP1R13B), mRNA [NM_015316]	28776	0.942197	9.51749	5.50605	4.27562e-05	0.0017555	2.16097
KRT8	NM_002273	Homo sapiens keratin 8 (KRT8), mRNA [NM_002273]	30261	0.940999	13.4788	4.76562	0.000193649	0.00551182	0.661468
HBZ	NM_005332	Homo sapiens hemoglobin, zeta (HBZ), mRNA [NM_005332]	24082	0.93813	9.08803	5.63527	3.30698e-05	0.00143782	2.41624
CCNA2	NM_001237	Homo sapiens cyclin A2 (CCNA2), mRNA [NM_001237]	29363	0.936578	9.05453	8.10793	3.72941e-07	5.70827e-05	6.85345
LOC391179	XR_017012	PREDICTED: Homo sapiens similar to Keratin, type I cytoskeletal 18 (Cytokeratin-18) (CK-18) (Keratin-18) (K18) (LOC391179), mRNA [XR_017012]	13270	0.93584	11.4182	7.24546	1.62351e-06	0.000161991	5.40526
SH3GL3	NM_003027	Homo sapiens SH3-domain GRB2-like 3 (SH3GL3), mRNA [NM_003027]	45013	0.935264	9.18622	6.46381	6.71098e-06	0.000440562	4.00018
FLJ35934	AK093253	Homo sapiens cDNA FLJ35934 fis, clone TESTI2011315. [AK093253]	10232	0.934939	9.67223	6.93109	2.84442e-06	0.000232303	4.85078
AQP4	NM_001650	Homo sapiens aquaporin 4 (AQP4), transcript variant a, mRNA [NM_001650]	18020	0.934923	8.62605	4.40461	0.00041287	0.00943582	-0.0877815
OTOS	NM_148961	Homo sapiens otospiralin (OTOS), mRNA [NM_148961]	37985	0.934819	8.88733	4.73307	0.00020723	0.00580296	0.594298
SLC9A1	NM_003047	Homo sapiens solute carrier family 9 (sodium/hydrogen exchanger), member 1 (antiporter, Na+/H+, amiloride sensitive) (SLC9A1), mRNA [NM_003047]	4095	0.933474	8.66379	6.69634	8.45785e-06	0.00052209	3.88115
CYP26B1	NM_019885	Homo sapiens cytochrome P450, family 26, subfamily B, polypeptide 1 (CYP26B1), mRNA [NM_019885]	1451	0.933461	11.5018	5.0184	0.000114823	0.00372533	1.17983
AK022044	AK022044	Homo sapiens cDNA FLJ11982 fis, clone HEMBB1001335. [AK022044]	8927	0.932809	11.7236	5.1856	8.1575e-05	0.00288591	1.51922
BC032910	BC032910	Homo sapiens cDNA clone IMAGE:5264940. [BC032910]	30052	0.932779	7.32783	5.21409	7.69823e-05	0.00275593	1.57677
THC2670504	THC2670504	Unknown	44681	0.93262	8.97798	4.99948	0.000119377	0.00384449	1.14123
LOC644998	XR_016847	PREDICTED: Homo sapiens similar to Keratin, type II cytoskeletal 8 (Cytokeratin-8) (CK-8) (Keratin-8) (K8) (LOC644998), mRNA [XR_016847]	36012	0.932528	7.84304	5.61026	3.47498e-05	0.0014964	2.367
SERPINB9	NM_004155	Homo sapiens serpin peptidase inhibitor, clade B (ovalbumin), member 9 (SERPINB9), mRNA [NM_004155]	9685	0.931958	12.2356	4.47119	0.000358764	0.00857023	0.0510485
CD48	NM_001778	Homo sapiens CD48 molecule (CD48), mRNA [NM_001778]	8902	0.930624	9.97324	4.4421	0.000381459	0.00898043	-0.00958654
COL11A2	NM_080680	Homo sapiens collagen, type XI, alpha 2 (COL11A2), transcript variant 1, mRNA [NM_080680]	21619	0.930397	8.99941	5.43998	4.87972e-05	0.00191947	2.02965
PRKCQ	NM_006257	Homo sapiens protein kinase C, theta (PRKCQ), mRNA [NM_006257]	36715	0.929855	8.32216	6.3906	7.69789e-06	0.000484706	3.86406
KCNMB4	NM_014505	Homo sapiens potassium large conductance calcium-activated channel, subfamily M, beta member 4 (KCNMB4), mRNA [NM_014505]	30884	0.928824	12.7869	6.71046	4.25006e-06	0.000312816	4.45309
FLJ34870	NM_207481	Homo sapiens FLJ34870 protein (FLJ34870), mRNA [NM_207481]	35927	0.928556	6.0874	7.06088	2.25288e-06	0.000199376	5.08145
THC2570737	THC2570737	Unknown	11166	0.92695	9.54424	5.33745	5.99696e-05	0.00226585	1.82483
CLEC2B	NM_005127	Homo sapiens C-type lectin domain family 2, member B (CLEC2B), mRNA [NM_005127]	28421	0.92546	11.6198	5.46383	4.65204e-05	0.00185411	2.07713
A_24_P928561	A_24_P928561	Unknown	18951	0.925455	8.62335	8.94978	9.719e-08	2.35137e-05	8.16713
PSMAL	NM_153696	Homo sapiens growth-inhibiting protein 26 (PSMAL), mRNA [NM_153696]	39820	0.924114	8.91316	4.76409	0.000194268	0.00552595	0.658304
SLC1A4	NM_003038	Homo sapiens solute carrier family 1 (glutamate/neutral amino acid transporter), member 4 (SLC1A4), mRNA [NM_003038]	26902	0.923866	9.77084	7.40535	1.2269e-06	0.000132718	5.68177
RKHD3	NM_032246	Homo sapiens ring finger and KH domain containing 3 (RKHD3), mRNA [NM_032246]	34441	0.922363	8.56786	4.70214	0.000221037	0.00605027	0.530397
LOC121054	XR_019191	PREDICTED: Homo sapiens similar to Keratin, type I cytoskeletal 18 (Cytokeratin-18) (CK-18) (Keratin-18) (K18) (LOC121054), mRNA [XR_019191]	1300	0.921383	13.5248	8.4143	2.26321e-07	4.05756e-05	7.34268
AK125302	AK125302	Homo sapiens cDNA FLJ43312 fis, clone NT2RI2012659. [AK125302]	22760	0.920598	8.55628	4.45647	0.000370069	0.00877519	0.0203786
LOC391827	XR_018420	PREDICTED: Homo sapiens similar to Keratin, type I cytoskeletal 18 (Cytokeratin-18) (CK-18) (Keratin-18) (K18) (LOC391827), mRNA [XR_018420]	43233	0.919645	11.6118	7.38182	1.27825e-06	0.000135664	5.64132
ITGA7	NM_002206	Homo sapiens integrin, alpha 7 (ITGA7), mRNA [NM_002206]	30722	0.91914	11.6656	6.30546	9.03765e-06	0.000548845	3.70482
AYTL1	BX641069	Homo sapiens mRNA; cDNA DKFZp686H22112 (from clone DKFZp686H22112). [BX641069]	21116	0.917796	11.3627	9.31036	5.60662e-08	1.60699e-05	8.70106
THC2656690	THC2656690	Unknown	28270	0.917666	8.79349	5.95278	1.77535e-05	0.000905062	3.03432
THC2703583	THC2703583	Unknown	26816	0.916802	8.86238	4.73061	0.000245233	0.00652217	0.480398
STEAP3	NM_182915	Homo sapiens STEAP family member 3 (STEAP3), transcript variant 1, mRNA [NM_182915]	6929	0.915699	11.4497	5.85007	2.16791e-05	0.00104899	2.83585
CXorf27	ENST00000341016	Huntingtin-interacting protein HYPM (Huntingtin yeast partner M). [Source:Uniprot/SWISSPROT;Acc:O75409] [ENST00000341016]	37272	0.91492	5.77261	8.58649	1.71806e-07	3.34687e-05	7.61198
ARSI	BC111002	Homo sapiens arylsulfatase family, member I, mRNA (cDNA clone IMAGE:5750037), with apparent retained intron. [BC111002]	12169	0.914629	8.58375	6.45845	6.77858e-06	0.000442081	3.99024
THC2624202	THC2624202	Unknown	13505	0.911653	6.61018	5.59861	3.55619e-05	0.00152263	2.34405
HLA-DPA1	NM_033554	Homo sapiens major histocompatibility complex, class II, DP alpha 1 (HLA-DPA1), mRNA [NM_033554]	28223	0.90939	15.1068	6.10403	1.32628e-05	0.000726068	3.32399
NEDD4L	NM_015277	Homo sapiens neural precursor cell expressed, developmentally down-regulated 4-like (NEDD4L), mRNA [NM_015277]	32192	0.907197	12.7588	7.21441	1.71493e-06	0.000166621	5.35114
BCAR3	NM_003567	Homo sapiens breast cancer anti-estrogen resistance 3 (BCAR3), mRNA [NM_003567]	31462	0.90676	12.032	6.40556	7.48463e-06	0.000476391	3.89193
HPCAL1	NM_134421	Homo sapiens hippocalcin-like 1 (HPCAL1), transcript variant 2, mRNA [NM_134421]	15358	0.903679	11.7232	5.45232	4.76056e-05	0.00188579	2.05422
PLAC8	NM_016619	Homo sapiens placenta-specific 8 (PLAC8), mRNA [NM_016619]	32732	0.903417	9.25756	5.36807	5.63809e-05	0.00215927	1.88613
LOC730683	XM_001126777	PREDICTED: Homo sapiens similar to notch1-induced protein (LOC730683), mRNA [XM_001126777]	4657	0.902754	7.7778	5.59653	3.57092e-05	0.00152749	2.33994
CCDC24	NM_152499	Homo sapiens coiled-coil domain containing 24 (CCDC24), mRNA [NM_152499]	39338	0.901763	8.03392	7.17339	1.84405e-06	0.000173603	5.27941
CAPG	NM_001747	Homo sapiens capping protein (actin filament), gelsolin-like (CAPG), mRNA [NM_001747]	18229	0.901311	12.0319	7.92786	5.02958e-07	7.04594e-05	6.55983
DSCR1L1	NM_005822	Homo sapiens Down syndrome critical region gene 1-like 1 (DSCR1L1), mRNA [NM_005822]	8185	0.901262	15.5711	6.72853	4.11148e-06	0.00030544	4.48594
MAT2A	NM_005911	Homo sapiens methionine adenosyltransferase II, alpha (MAT2A), mRNA [NM_005911]	1915	0.901048	15.0114	4.92544	0.00013905	0.00433628	0.989878
CEBPA	NM_004364	Homo sapiens CCAAT/enhancer binding protein (C/EBP), alpha (CEBPA), mRNA [NM_004364]	9695	0.900933	9.90125	7.9464	4.8761e-07	6.94381e-05	6.59028
SMOC1	NM_001034852	Homo sapiens SPARC related modular calcium binding 1 (SMOC1), transcript variant 1, mRNA [NM_001034852]	26575	0.900018	12.3348	5.68147	3.01834e-05	0.00133948	2.507
LOC644030	XR_019060	PREDICTED: Homo sapiens similar to Keratin, type I cytoskeletal 18 (Cytokeratin-18) (CK-18) (Keratin-18) (K18) (LOC644030), mRNA [XR_019060]	9612	0.899906	11.0579	6.95682	2.71543e-06	0.00022421	4.89671
LOC641518	BC020624	Homo sapiens hypothetical protein LOC641518, mRNA (cDNA clone IMAGE:4809416), partial cds. [BC020624]	21221	0.899784	6.85348	6.91973	2.90335e-06	0.000235022	4.83049
TMEM38B	NM_018112	Homo sapiens transmembrane protein 38B (TMEM38B), mRNA [NM_018112]	14705	0.899699	12.7371	7.64046	8.17744e-07	0.000100268	6.0817
CHST6	NM_021615	Homo sapiens carbohydrate (N-acetylglucosamine 6-O) sulfotransferase 6 (CHST6), mRNA [NM_021615]	44429	0.899565	9.34144	6.58734	5.33302e-06	0.000374898	4.22811
GSTP1	NM_000852	Homo sapiens glutathione S-transferase pi (GSTP1), mRNA [NM_000852]	40717	0.89916	16.3964	6.01752	1.56643e-05	0.000827342	3.15869
PTGFRN	NM_020440	Homo sapiens prostaglandin F2 receptor negative regulator (PTGFRN), mRNA [NM_020440]	26515	0.898791	7.63837	7.0951	2.11939e-06	0.000191372	5.14185
TEPP	NM_199456	Homo sapiens testis/prostate/placenta-expressed protein (TEPP), transcript variant 2, mRNA [NM_199456]	5050	0.89827	7.46338	4.7065	0.000219036	0.00601337	0.539403
THC2611204	THC2611204	Unknown	22874	0.898231	10.8238	9.54777	3.93459e-08	1.31153e-05	9.04355
NLRP3	NM_001079821	Homo sapiens NLR family, pyrin domain containing 3 (NLRP3), transcript variant 3, mRNA [NM_001079821]	9433	0.897385	9.84205	5.22455	7.53642e-05	0.00271528	1.59786
ADCY2	NM_020546	Homo sapiens adenylate cyclase 2 (brain) (ADCY2), mRNA [NM_020546]	37022	0.894562	10.0411	5.30945	6.34573e-05	0.00236389	1.76867
C1orf21	NM_030806	Homo sapiens chromosome 1 open reading frame 21 (C1orf21), mRNA [NM_030806]	14886	0.890885	12.0967	5.51151	4.22926e-05	0.00174123	2.1718
AK022893	AK022893	Homo sapiens cDNA FLJ12831 fis, clone NT2RP2003099. [AK022893]	16142	0.889395	6.20769	6.91864	2.90905e-06	0.000235022	4.82854
BC033590	BC033590	Homo sapiens, clone IMAGE:4344826, mRNA. [BC033590]	24252	0.888504	11.3298	7.01288	2.45509e-06	0.000210436	4.99643
TSPAN9	NM_006675	Homo sapiens tetraspanin 9 (TSPAN9), mRNA [NM_006675]	1070	0.888493	10.9219	6.06273	1.43577e-05	0.000770999	3.2452
AX721193	AX721193	Sequence 153 from Patent WO0220754. [AX721193]	4302	0.887345	8.55054	6.69544	4.36888e-06	0.000320195	4.42577
ABCA7	NM_019112	Homo sapiens ATP-binding cassette, sub-family A (ABC1), member 7 (ABCA7), transcript variant 1, mRNA [NM_019112]	19483	0.886993	10.8165	5.10873	9.54211e-05	0.00323801	1.36355
TMEM86A	NM_153347	Homo sapiens transmembrane protein 86A (TMEM86A), mRNA [NM_153347]	15809	0.886419	8.86636	7.23049	1.66693e-06	0.000164049	5.37919
BC032757	BC032757	Homo sapiens, clone IMAGE:3048558, mRNA. [BC032757]	18965	0.884612	7.15247	6.60351	5.17576e-06	0.000366209	4.25779
C3orf53	AK090970	Homo sapiens cDNA FLJ33651 fis, clone BRAMY2024535. [AK090970]	37183	0.884292	4.92092	4.88283	0.000151849	0.00463583	0.902539
APCDD1L	NM_153360	Homo sapiens adenomatosis polyposis coli down-regulated 1-like (APCDD1L), mRNA [NM_153360]	28730	0.883832	10.9087	6.95788	2.71025e-06	0.000224193	4.8986
C8orf4	NM_020130	Homo sapiens chromosome 8 open reading frame 4 (C8orf4), mRNA [NM_020130]	37040	0.88352	9.20926	4.82909	0.000169729	0.00500692	0.792156
NKD1	NM_033119	Homo sapiens naked cuticle homolog 1 (Drosophila) (NKD1), mRNA [NM_033119]	36916	0.882456	7.37127	5.32162	6.19162e-05	0.00231993	1.79309
ADCY7	NM_001114	Homo sapiens adenylate cyclase 7 (ADCY7), mRNA [NM_001114]	5190	0.881663	10.7668	4.78373	0.000186492	0.00535554	0.698791
SOAT1	NM_003101	Homo sapiens sterol O-acyltransferase (acyl-Coenzyme A: cholesterol acyltransferase) 1 (SOAT1), transcript variant 688113, mRNA [NM_003101]	1842	0.880666	11.6588	8.86751	1.10421e-07	2.56131e-05	8.04295
C11orf63	NM_199124	Homo sapiens chromosome 11 open reading frame 63 (C11orf63), transcript variant 2, mRNA [NM_199124]	13120	0.879621	7.40815	9.47579	4.37764e-08	1.38744e-05	8.94046
LOC391819	XR_016386	PREDICTED: Homo sapiens similar to Keratin, type I cytoskeletal 18 (Cytokeratin-18) (CK-18) (Keratin-18) (K18) (LOC391819), mRNA [XR_016386]	22443	0.87925	13.1614	5.96091	1.74761e-05	0.000895702	3.04996
LOC390472	XR_019203	PREDICTED: Homo sapiens similar to Keratin, type II cytoskeletal 8 (Cytokeratin-8) (CK-8) (Keratin-8) (K8) (LOC390472), mRNA [XR_019203]	15839	0.878287	9.5015	4.84869	0.000162968	0.00486634	0.83246
MRC2	NM_006039	Homo sapiens mannose receptor, C type 2 (MRC2), mRNA [NM_006039]	44254	0.87586	7.16953	5.17781	8.28778e-05	0.0029247	1.50349
BC063022	BC063022	Homo sapiens cDNA clone IMAGE:5246259, partial cds. [BC063022]	22576	0.875562	10.4063	7.32501	1.41171e-06	0.000146376	5.54329
TGDS	NM_014305	Homo sapiens TDP-glucose 4,6-dehydratase (TGDS), mRNA [NM_014305]	9810	0.875429	12.6909	6.09379	1.3526e-05	0.00073868	3.30447
TPP1	NM_000391	Homo sapiens tripeptidyl peptidase I (TPP1), mRNA [NM_000391]	32823	0.874996	13.5316	5.77183	2.5266e-05	0.00117699	2.68371
C16orf75	NM_152308	Homo sapiens chromosome 16 open reading frame 75 (C16orf75), mRNA [NM_152308]	9597	0.871386	8.49234	7.05578	2.27353e-06	0.000200213	5.07243
CCDC40	AK000760	Homo sapiens cDNA FLJ20753 fis, clone HEP02714. [AK000760]	28418	0.870554	7.29447	6.35523	8.22756e-06	0.000510676	3.79803
ADAMTSL1	NM_052866	Homo sapiens ADAMTS-like 1 (ADAMTSL1), transcript variant 2, mRNA [NM_052866]	9429	0.870444	8.04311	6.11228	1.30548e-05	0.000718175	3.33969
FBXO32	NM_058229	Homo sapiens F-box protein 32 (FBXO32), transcript variant 1, mRNA [NM_058229]	42665	0.869149	12.0108	4.96493	0.000128173	0.00407906	1.07069
TMEM27	NM_020665	Homo sapiens transmembrane protein 27 (TMEM27), mRNA [NM_020665]	36920	0.867956	12.2556	5.49065	4.40909e-05	0.00178586	2.13043
THC2623764	THC2623764	Q7QPP6_GIALA (Q7QPP6) GLP_514_701_1072, partial (8%) [THC2623764]	40218	0.867491	5.91078	4.41946	0.000400121	0.00925946	-0.0567894
SPARC	NM_003118	Homo sapiens secreted protein, acidic, cysteine-rich (osteonectin) (SPARC), mRNA [NM_003118]	4259	0.867387	15.7865	7.73719	1.04205e-06	0.00011927	5.88916
NPDC1	NM_015392	Homo sapiens neural proliferation, differentiation and control, 1 (NPDC1), mRNA [NM_015392]	39768	0.866953	11.9716	6.26741	9.71266e-06	0.000580103	3.63332
LOC390634	XR_018618	PREDICTED: Homo sapiens similar to Keratin, type I cytoskeletal 18 (Cytokeratin-18) (CK-18) (Keratin-18) (K18) (LOC390634), mRNA [XR_018618]	36248	0.866325	7.62862	4.66723	0.000237754	0.00637601	0.45818
A_24_P471242	A_24_P471242	Unknown	1482	0.865301	8.98435	8.27444	2.83867e-07	4.73111e-05	7.12095
FLJ33790	NM_001039548	Homo sapiens hypothetical protein FLJ33790 (FLJ33790), mRNA [NM_001039548]	33121	0.86515	8.16697	6.97299	2.63751e-06	0.000219584	4.92552
LOC402429	XR_018415	PREDICTED: Homo sapiens similar to Keratin, type II cytoskeletal 8 (Cytokeratin-8) (CK-8) (Keratin-8) (K8) (LOC402429), mRNA [XR_018415]	24533	0.864425	9.17067	4.80039	0.000180148	0.00522336	0.733097
LOC390610	XR_017341	PREDICTED: Homo sapiens similar to Keratin, type II cytoskeletal 8 (Cytokeratin-8) (CK-8) (Keratin-8) (K8) (LOC390610), mRNA [XR_017341]	22357	0.863846	9.75515	5.62322	3.38679e-05	0.00146685	2.39255
HTRA1	NM_002775	Homo sapiens HtrA serine peptidase 1 (HTRA1), mRNA [NM_002775]	6181	0.863498	15.2466	8.14581	3.50379e-07	5.49377e-05	6.91465
EMCN	NM_016242	Homo sapiens endomucin (EMCN), mRNA [NM_016242]	37492	0.863162	12.3742	6.51095	6.14601e-06	0.000416329	4.08741
LRMP	NM_006152	Homo sapiens lymphoid-restricted membrane protein (LRMP), mRNA [NM_006152]	26793	0.862567	9.64351	5.18572	8.15548e-05	0.00288591	1.51947
PPFIA3	NM_003660	Homo sapiens protein tyrosine phosphatase, receptor type, f polypeptide (PTPRF), interacting protein (liprin), alpha 3 (PPFIA3), mRNA [NM_003660]	36598	0.862395	7.70758	5.76946	2.53837e-05	0.00118031	2.67909
NMUR1	NM_006056	Homo sapiens neuromedin U receptor 1 (NMUR1), mRNA [NM_006056]	39849	0.862016	9.78921	4.85796	0.000159871	0.00480073	0.85149
TMEM87B	NM_032824	Homo sapiens transmembrane protein 87B (TMEM87B), mRNA [NM_032824]	39720	0.860575	7.74194	7.33662	1.3833e-06	0.000144428	5.56337
AJ002788	AJ002788	Homo sapiens mRNA for protein kinase C beta 1, 3' UTR; fetal brain cDNA ICRFp507K04156. [AJ002788]	40406	0.860181	8.93794	5.84652	2.183e-05	0.00105289	2.82895
LOC649233	XR_018843	PREDICTED: Homo sapiens similar to Keratin, type I cytoskeletal 18 (Cytokeratin-18) (CK-18) (Keratin-18) (K18) (LOC649233), mRNA [XR_018843]	9431	0.859927	14.2015	7.91326	5.15402e-07	7.13633e-05	6.53582
GIMAP1	AK091818	Homo sapiens cDNA FLJ34499 fis, clone HLUNG2005230, weakly similar to AIG1 PROTEIN. [AK091818]	42882	0.858583	8.9036	4.70667	0.000218958	0.00601337	0.539755
CLIC6	NM_053277	Homo sapiens chloride intracellular channel 6 (CLIC6), mRNA [NM_053277]	3099	0.858247	14.8265	5.3267	6.12849e-05	0.0023078	1.80327
ENST00000383620	ENST00000383620	major histocompatibility complex, class I, H (pseudogene) (HLA-H) on chromosome 6 [Source:RefSeq_dna;Acc:NR_001434] [ENST00000383620]	30560	0.857087	16.0342	4.62254	0.000261057	0.00681809	0.365596
THC2714296	THC2714296	Unknown	28158	0.856265	10.0225	6.55801	5.63107e-06	0.000389843	4.17419
CES1	NM_001266	Homo sapiens carboxylesterase 1 (monocyte/macrophage serine esterase 1) (CES1), transcript variant 3, mRNA [NM_001266]	20043	0.856021	11.7233	5.74891	2.64291e-05	0.00121111	2.63899
BCMO1	NM_017429	Homo sapiens beta-carotene 15,15'-monooxygenase 1 (BCMO1), mRNA [NM_017429]	27254	0.855713	11.0316	7.54565	9.62243e-07	0.000112179	5.92139
A2BP1	NM_145893	Homo sapiens ataxin 2-binding protein 1 (A2BP1), transcript variant 3, mRNA [NM_145893]	40200	0.855079	9.62786	7.12428	2.01206e-06	0.000184781	5.19323
PVRL1	NM_002855	Homo sapiens poliovirus receptor-related 1 (herpesvirus entry mediator C; nectin) (PVRL1), transcript variant 1, mRNA [NM_002855]	30378	0.854336	12.6973	5.74506	2.66298e-05	0.00121783	2.63147
PLS1	NM_002670	Homo sapiens plastin 1 (I isoform) (PLS1), mRNA [NM_002670]	6701	0.854075	11.5991	6.68591	4.44606e-06	0.000322698	4.40842
A_32_P47474	A_32_P47474	Unknown	3427	0.853943	5.60697	5.94974	1.78585e-05	0.000908061	3.02846
PDZK1IP1	NM_005764	Homo sapiens PDZK1 interacting protein 1 (PDZK1IP1), mRNA [NM_005764]	14669	0.852901	9.3041	6.48591	1.20524e-05	0.000678306	3.53142
DA351082	DA351082	DA351082 BRSSN2 Homo sapiens cDNA clone BRSSN2013939 5', mRNA sequence [DA351082]	3613	0.852255	8.36738	5.90959	1.9306e-05	0.00096423	2.95103
MGC13057	NM_001042519	Homo sapiens hypothetical protein MGC13057 (MGC13057), transcript variant 1, mRNA [NM_001042519]	24844	0.851438	8.30276	6.62856	4.94164e-06	0.000354663	4.30367
PCSK6	NM_002570	Homo sapiens proprotein convertase subtilisin/kexin type 6 (PCSK6), transcript variant 1, mRNA [NM_002570]	9729	0.850806	8.08945	5.5082	4.25726e-05	0.0017507	2.16525
LMAN2L	NM_030805	Homo sapiens lectin, mannose-binding 2-like (LMAN2L), mRNA [NM_030805]	12923	0.850688	12.7222	7.5918	8.88847e-07	0.000105536	5.99957
CR603437	CR603437	full-length cDNA clone CS0DA007YG07 of Neuroblastoma of Homo sapiens (human). [CR603437]	30949	0.84998	11.5926	5.61829	3.42004e-05	0.00147841	2.38284
THC2545097	THC2545097	IBP7_HUMAN (Q16270) Insulin-like growth factor-binding protein 7 precursor (IGFBP-7) (IBP-7) (IGF-binding protein 7) (MAC25 protein) (Prostacyclin-stimulating factor) (PGI2-stimulating factor) (IGFBP-rP1), partial (58%) [THC2545097]	32284	0.847554	16.3101	7.42326	1.18924e-06	0.000129579	5.71253
THC2669500	THC2669500	Unknown	41820	0.846295	8.49352	5.68061	3.02343e-05	0.00133948	2.50532
PDGFRL	NM_006207	Homo sapiens platelet-derived growth factor receptor-like (PDGFRL), mRNA [NM_006207]	35040	0.845804	11.4998	5.00598	0.000117792	0.00380518	1.1545
THC2614991	THC2614991	Unknown	36926	0.844592	10.0855	5.95261	1.77593e-05	0.000905062	3.03399
DCHS2	NM_017639	Homo sapiens dachsous 2 (Drosophila) (DCHS2), transcript variant 1, mRNA [NM_017639]	37688	0.844419	7.87373	4.45159	0.00043126	0.00979147	-0.0788724
SLC39A8	NM_022154	Homo sapiens solute carrier family 39 (zinc transporter), member 8 (SLC39A8), mRNA [NM_022154]	2153	0.843456	13.7137	7.28886	1.50412e-06	0.000153214	5.48069
CD200	NM_001004196	Homo sapiens CD200 molecule (CD200), transcript variant 2, mRNA [NM_001004196]	43576	0.843394	10.6732	6.69707	8.44765e-06	0.00052209	3.88234
KIAA1713	AB051500	Homo sapiens mRNA for KIAA1713 protein, partial cds. [AB051500]	31180	0.843233	7.92948	4.55081	0.000303437	0.00763256	0.216708
ADAMTS12	NM_030955	Homo sapiens ADAM metallopeptidase with thrombospondin type 1 motif, 12 (ADAMTS12), mRNA [NM_030955]	2166	0.842563	8.5595	5.8348	2.23353e-05	0.00107496	2.80622
RAB27A	NM_004580	Homo sapiens RAB27A, member RAS oncogene family (RAB27A), transcript variant 1, mRNA [NM_004580]	38680	0.841965	12.887	5.2922	6.57091e-05	0.00243367	1.73403
LOC391589	XR_019198	PREDICTED: Homo sapiens similar to Keratin, type I cytoskeletal 18 (Cytokeratin-18) (CK-18) (Keratin-18) (K18) (LOC391589), mRNA [XR_019198]	2004	0.84166	11.8072	7.22146	1.69372e-06	0.00016533	5.36344
LOC399956	XR_018724	PREDICTED: Homo sapiens similar to Keratin, type II cytoskeletal 8 (Cytokeratin-8) (CK-8) (Keratin-8) (K8) (LOC399956), mRNA [XR_018724]	14940	0.840802	8.82139	4.47638	0.000354865	0.00853115	0.0618525
ABR	NM_021962	Homo sapiens active BCR-related gene (ABR), transcript variant 1, mRNA [NM_021962]	15963	0.837455	15.1837	5.56239	3.82151e-05	0.00160119	2.27254
C20orf46	NM_018354	Homo sapiens chromosome 20 open reading frame 46 (C20orf46), mRNA [NM_018354]	17673	0.83732	10.0153	5.12835	9.16717e-05	0.00314423	1.40335
GABRR1	NM_002042	Homo sapiens gamma-aminobutyric acid (GABA) receptor, rho 1 (GABRR1), mRNA [NM_002042]	38652	0.83603	9.51389	7.89099	5.34996e-07	7.2954e-05	6.49915
BC062324	BC062324	Homo sapiens cDNA clone MGC:71446 IMAGE:5420082, complete cds. [BC062324]	12584	0.833316	15.8055	4.99147	0.000121361	0.00389532	1.12488
C9orf91	NM_153045	Homo sapiens chromosome 9 open reading frame 91 (C9orf91), mRNA [NM_153045]	6512	0.832385	11.6744	8.88308	1.07778e-07	2.51296e-05	8.06653
PCDHB18	NR_001281	Homo sapiens protocadherin beta 18 pseudogene (PCDHB18) on chromosome 5 [NR_001281]	36789	0.830575	7.79305	4.61341	0.000266098	0.00690565	0.346664
PYDC1	NM_152901	Homo sapiens PYD (pyrin domain) containing 1 (PYDC1), mRNA [NM_152901]	21643	0.83042	8.03724	8.5308	3.00799e-07	4.90433e-05	7.10351
LOC391485	XR_018532	PREDICTED: Homo sapiens similar to Keratin, type II cytoskeletal 8 (Cytokeratin-8) (CK-8) (Keratin-8) (K8) (Cytokeratin endo A) (LOC391485), mRNA [XR_018532]	37163	0.828908	7.39789	4.52635	0.00031944	0.00788958	0.16586
SLC31A2	NM_001860	Homo sapiens solute carrier family 31 (copper transporters), member 2 (SLC31A2), mRNA [NM_001860]	18205	0.828425	12.7266	7.47018	1.09624e-06	0.000122409	5.79285
THC2701654	THC2701654	Unknown	3215	0.825693	9.773	5.60061	3.54211e-05	0.00151805	2.34799
THC2783730	THC2783730	Q96KD8_HUMAN (Q96KD8) Squamous cell carcinoma-related protein-1, partial (38%) [THC2783730]	19881	0.82546	13.0781	7.49373	1.05246e-06	0.000119437	5.83304
THC2656875	THC2656875	Unknown	27347	0.82423	12.2092	5.86644	2.09976e-05	0.00102594	2.86758
MARK1	NM_018650	Homo sapiens MAP/microtubule affinity-regulating kinase 1 (MARK1), mRNA [NM_018650]	15180	0.823847	10.6216	6.37554	7.9189e-06	0.00049356	3.83597
PLA2G7	NM_005084	Homo sapiens phospholipase A2, group VII (platelet-activating factor acetylhydrolase, plasma) (PLA2G7), mRNA [NM_005084]	21559	0.823571	9.54441	5.2422	7.27118e-05	0.00263661	1.63345
BST2	NM_004335	Homo sapiens bone marrow stromal cell antigen 2 (BST2), mRNA [NM_004335]	41995	0.823537	13.3107	7.05926	2.2594e-06	0.000199376	5.07859
COX7A1	NM_001864	Homo sapiens cytochrome c oxidase subunit VIIa polypeptide 1 (muscle) (COX7A1), mRNA [NM_001864]	403	0.823323	14.9269	6.06963	1.41686e-05	0.000765412	3.25837
FMOD	NM_002023	Homo sapiens fibromodulin (FMOD), mRNA [NM_002023]	33016	0.822857	15.0023	6.1041	1.32612e-05	0.000726068	3.32411
DST	AK025142	Homo sapiens cDNA: FLJ21489 fis, clone COL05450. [AK025142]	38163	0.820425	11.0033	6.03699	1.50873e-05	0.000802022	3.19597
LOC642448	XR_016161	PREDICTED: Homo sapiens similar to Keratin, type I cytoskeletal 18 (Cytokeratin-18) (CK-18) (Keratin-18) (K18) (LOC642448), mRNA [XR_016161]	3152	0.817802	12.01	5.85291	2.15591e-05	0.00104543	2.84136
THC2676635	THC2676635	Unknown	470	0.817675	11.1858	5.57601	3.71943e-05	0.00157455	2.29945
LOC651439	XR_019146	PREDICTED: Homo sapiens similar to Keratin, type I cytoskeletal 18 (Cytokeratin-18) (CK-18) (Keratin-18) (K18) (LOC651439), mRNA [XR_019146]	36933	0.817323	10.344	7.4336	1.16807e-06	0.000128203	5.73025
PDE4D	BC008390	Homo sapiens phosphodiesterase 4D, cAMP-specific (phosphodiesterase E3 dunce homolog, Drosophila), mRNA (cDNA clone IMAGE:4280941), complete cds. [BC008390]	37190	0.816881	7.7957	4.99431	0.000120653	0.00387537	1.13068
COL15A1	NM_001855	Homo sapiens collagen, type XV, alpha 1 (COL15A1), mRNA [NM_001855]	34538	0.816451	10.4326	5.89084	2.00231e-05	0.000992336	2.9148
PFKFB2	NM_001018053	Homo sapiens 6-phosphofructo-2-kinase/fructose-2,6-biphosphatase 2 (PFKFB2), transcript variant 2, mRNA [NM_001018053]	37378	0.815201	12.5114	4.72459	0.000210924	0.00586625	0.576791
TMEM155	NM_152399	Homo sapiens transmembrane protein 155 (TMEM155), mRNA [NM_152399]	42095	0.814973	12.4955	5.37478	5.56248e-05	0.00213595	1.89954
AK054684	AK054684	Homo sapiens cDNA FLJ30122 fis, clone BRACE1000087. [AK054684]	34646	0.812876	7.84143	4.44256	0.000439262	0.00992309	-0.0970667
LOC442405	XR_018749	PREDICTED: Homo sapiens similar to Keratin, type I cytoskeletal 18 (Cytokeratin-18) (CK-18) (Keratin-18) (K18) (LOC442405), mRNA [XR_018749]	30623	0.811698	10.6678	4.66591	0.000238409	0.00638976	0.455456
CLSTN1	NM_001009566	Homo sapiens calsyntenin 1 (CLSTN1), transcript variant 1, mRNA [NM_001009566]	10883	0.811632	15.7189	4.56421	0.00034307	0.00833143	0.147641
KCNN3	NM_002249	Homo sapiens potassium intermediate/small conductance calcium-activated channel, subfamily N, member 3 (KCNN3), transcript variant 1, mRNA [NM_002249]	13108	0.811144	7.19253	6.41918	7.29578e-06	0.000467678	3.91729
AK098511	AK098511	Homo sapiens cDNA FLJ25645 fis, clone SYN00113. [AK098511]	11379	0.81022	10.9335	4.83366	0.000168129	0.00497423	0.801548
A_24_P221724	A_24_P221724	Unknown	29623	0.809536	7.63656	5.74923	2.64123e-05	0.00121111	2.63962
B4GALT1	NM_001497	Homo sapiens UDP-Gal:betaGlcNAc beta 1,4- galactosyltransferase, polypeptide 1 (B4GALT1), mRNA [NM_001497]	4016	0.809284	14.8082	4.60357	0.000374072	0.00883171	0.115288
PCDHB16	NM_020957	Homo sapiens protocadherin beta 16 (PCDHB16), mRNA [NM_020957]	37579	0.808704	11.8593	4.62043	0.000262214	0.00683243	0.36122
CRTAM	NM_019604	Homo sapiens cytotoxic and regulatory T cell molecule (CRTAM), mRNA [NM_019604]	15546	0.80853	7.00391	5.37997	5.50471e-05	0.00212414	1.90991
COL4A5	NM_033380	Homo sapiens collagen, type IV, alpha 5 (Alport syndrome) (COL4A5), transcript variant 2, mRNA [NM_033380]	15777	0.808489	13.271	6.24266	1.01798e-05	0.000604217	3.58669
AK024898	AK024898	Homo sapiens cDNA: FLJ21245 fis, clone COL01184. [AK024898]	30720	0.807294	11.886	4.63253	0.000255649	0.00672761	0.386321
ARRB1	NM_004041	Homo sapiens arrestin, beta 1 (ARRB1), transcript variant 1, mRNA [NM_004041]	9874	0.807071	8.88641	6.79675	3.62946e-06	0.000277765	4.60947
FADS6	NM_178128	Homo sapiens fatty acid desaturase domain family, member 6 (FADS6), mRNA [NM_178128]	24767	0.805943	7.10467	6.38661	1.04239e-05	0.000614838	3.61632
LOC219731	AK056703	Homo sapiens cDNA FLJ32141 fis, clone PLACE5000067. [AK056703]	25043	0.80578	8.67072	4.54044	0.000310121	0.00775303	0.195151
LOC221362	AK095359	Homo sapiens cDNA FLJ38040 fis, clone CTONG2013985. [AK095359]	14766	0.805644	9.40545	4.49173	0.00034358	0.00833483	0.0938093
COL1A2	NM_000089	Homo sapiens collagen, type I, alpha 2 (COL1A2), mRNA [NM_000089]	11666	0.805405	14.4236	6.24217	1.01893e-05	0.000604217	3.58576
BG216262	BG216262	RST35951 Athersys RAGE Library Homo sapiens cDNA, mRNA sequence [BG216262]	34436	0.805031	7.66766	6.26702	9.71995e-06	0.000580103	3.63257
RP11-139H14.4	NM_001024609	Homo sapiens similar to Leucine-rich repeat protein SHOC-2 (Ras-binding protein Sur-8) (LOC220416), mRNA [NM_001024609]	31370	0.80503	7.04302	6.37361	7.94763e-06	0.000494666	3.83238
COBLL1	BC006264	Homo sapiens COBL-like 1, mRNA (cDNA clone IMAGE:3951455), complete cds. [BC006264]	28726	0.805013	6.93618	5.11675	9.38694e-05	0.00320746	1.37983
THC2731042	THC2731042	Q4SSA7_TETNG (Q4SSA7) Chromosome 11 SCAF14479, whole genome shotgun sequence. (Fragment), partial (5%) [THC2731042]	13241	0.80475	9.58161	4.94571	0.000133353	0.00420143	1.03138
CTNND2	NM_001332	Homo sapiens catenin (cadherin-associated protein), delta 2 (neural plakophilin-related arm-repeat protein) (CTNND2), mRNA [NM_001332]	15061	0.804255	11.5317	5.21308	7.71404e-05	0.00275939	1.57473
A_24_P281605	A_24_P281605	Unknown	39563	0.804217	8.32947	5.13807	8.98707e-05	0.00309662	1.42305
CDH11	NM_001797	Homo sapiens cadherin 11, type 2, OB-cadherin (osteoblast) (CDH11), mRNA [NM_001797]	12961	0.803967	14.1898	5.2763	6.78579e-05	0.00250501	1.70207
A_24_P247303	A_24_P247303	Unknown	2461	0.801577	9.73821	7.52789	9.92157e-07	0.00011507	5.89121
PODNL1	NM_024825	Homo sapiens podocan-like 1 (PODNL1), mRNA [NM_024825]	3236	0.799911	8.36615	5.52469	4.11949e-05	0.00170227	2.19793
FAM26B	NM_015916	Homo sapiens family with sequence similarity 26, member B (FAM26B), mRNA [NM_015916]	20966	0.797397	11.7501	5.23827	7.32951e-05	0.00265562	1.62551
CSF1R	NM_005211	Homo sapiens colony stimulating factor 1 receptor, formerly McDonough feline sarcoma viral (v-fms) oncogene homolog (CSF1R), mRNA [NM_005211]	4054	0.796868	13.8493	5.17673	8.30615e-05	0.0029247	1.50129
TUBA3	NM_006009	Homo sapiens tubulin, alpha 3 (TUBA3), mRNA [NM_006009]	15050	0.796586	14.4371	4.42839	0.000392657	0.00913155	-0.0381806
CPT1A	NM_001031847	Homo sapiens carnitine palmitoyltransferase 1A (liver) (CPT1A), nuclear gene encoding mitochondrial protein, transcript variant 2, mRNA [NM_001031847]	42352	0.796272	9.05667	5.96713	1.72668e-05	0.000888978	3.06193
ARHGEF3	NM_019555	Homo sapiens Rho guanine nucleotide exchange factor (GEF) 3 (ARHGEF3), mRNA [NM_019555]	38834	0.795367	12.3756	5.86549	2.10368e-05	0.00102674	2.86573
CCDC88	NM_032251	Homo sapiens coiled-coil domain containing 88 (CCDC88), mRNA [NM_032251]	40940	0.795254	11.3478	7.37652	1.29012e-06	0.00013628	5.6322
FLJ33996	AK091315	Homo sapiens cDNA FLJ33996 fis, clone DFNES2008881. [AK091315]	25835	0.794925	9.27872	6.07933	1.39069e-05	0.000756725	3.27689
FCRLB	NM_001002901	Homo sapiens Fc receptor-like B (FCRLB), mRNA [NM_001002901]	44669	0.794785	9.96249	6.21904	1.06472e-05	0.000625489	3.54212
KIAA1576	NM_020927	Homo sapiens KIAA1576 protein (KIAA1576), mRNA [NM_020927]	26392	0.794266	15.1809	7.03274	2.36924e-06	0.000205031	5.03164
G30702	G30702	sWSS3420 Eric D. Green Homo sapiens STS cDNA clone 7B04E04, sequence tagged site. [G30702]	44593	0.793902	6.92173	6.53749	5.84983e-06	0.000401313	4.13639
ENST00000360099	ENST00000360099	Contactin-1 precursor (Neural cell surface protein F3) (Glycoprotein gp135). [Source:Uniprot/SWISSPROT;Acc:Q12860] [ENST00000360099]	13085	0.790671	9.61309	7.49824	1.04428e-06	0.00011927	5.84073
CR594811	CR594811	full-length cDNA clone CS0DL006YD08 of B cells (Ramos cell line) Cot 25-normalized of Homo sapiens (human). [CR594811]	30192	0.790457	7.95807	4.67917	0.000231898	0.00627505	0.482882
OSBPL11	NM_022776	Homo sapiens oxysterol binding protein-like 11 (OSBPL11), mRNA [NM_022776]	39710	0.789426	11.9835	5.86186	2.11863e-05	0.00103292	2.85869
FGD3	NM_033086	Homo sapiens FYVE, RhoGEF and PH domain containing 3 (FGD3), mRNA [NM_033086]	38176	0.789306	8.91729	6.12561	1.27256e-05	0.000703504	3.36505
LOC347333	XR_018299	PREDICTED: Homo sapiens similar to Keratin, type II cytoskeletal 8 (Cytokeratin-8) (CK-8) (Keratin-8) (K8) (LOC347333), mRNA [XR_018299]	38060	0.788976	8.63032	5.03216	0.000111625	0.00364257	1.20787
FMO1	NM_002021	Homo sapiens flavin containing monooxygenase 1 (FMO1), mRNA [NM_002021]	17619	0.78652	10.5254	4.44662	0.000435642	0.00985615	-0.0888766
KLRB1	NM_002258	Homo sapiens killer cell lectin-like receptor subfamily B, member 1 (KLRB1), mRNA [NM_002258]	22410	0.786413	9.32701	5.81642	2.96923e-05	0.00132161	2.57742
ST3GAL6	NM_006100	Homo sapiens ST3 beta-galactoside alpha-2,3-sialyltransferase 6 (ST3GAL6), mRNA [NM_006100]	11235	0.786221	10.0154	8.52883	1.8834e-07	3.56105e-05	7.52225
SCN8A	NM_014191	Homo sapiens sodium channel, voltage gated, type VIII, alpha (SCN8A), mRNA [NM_014191]	11835	0.786021	6.82021	6.17208	1.16438e-05	0.000664938	3.45327
PCDHB5	NM_015669	Homo sapiens protocadherin beta 5 (PCDHB5), mRNA [NM_015669]	37353	0.785555	11.3246	6.15523	1.20246e-05	0.000678077	3.42132
ENST00000354343	ENST00000354343	UI-E-CQ1-afy-d-12-0-UI.r1 UI-E-CQ1 Homo sapiens cDNA clone UI-E-CQ1-afy-d-12-0-UI 5', mRNA sequence [BM709556]	24059	0.78294	9.98071	5.64578	3.23886e-05	0.00141641	2.43693
SLC39A14	NM_015359	Homo sapiens solute carrier family 39 (zinc transporter), member 14 (SLC39A14), mRNA [NM_015359]	22939	0.782159	14.7094	4.80547	0.000178257	0.00518861	0.743555
ANK1	NM_000037	Homo sapiens ankyrin 1, erythrocytic (ANK1), transcript variant 3, mRNA [NM_000037]	42485	0.781846	7.04757	4.92362	0.000139572	0.00434955	0.986159
THC2623335	THC2623335	Unknown	26991	0.781548	8.9398	4.58171	0.000284376	0.00727485	0.280905
LOC647162	XR_017456	PREDICTED: Homo sapiens similar to Keratin, type I cytoskeletal 18 (Cytokeratin-18) (CK-18) (Keratin-18) (K18) (LOC647162), mRNA [XR_017456]	10236	0.781114	10.2828	7.19155	1.78569e-06	0.000171012	5.31119
MYCT1	ENST00000367245	myc target 1 [Source:RefSeq_peptide;Acc:NP_079383] [ENST00000367245]	15424	0.778642	9.61849	5.85979	2.1272e-05	0.00103584	2.85468
CA4	NM_000717	Homo sapiens carbonic anhydrase IV (CA4), mRNA [NM_000717]	32867	0.777875	11.8802	4.92794	0.000138332	0.00432289	0.995011
U09197	U09197	Human 5.5 kb mRNA upregulated in retinoic acid treated HL-60 neutrophilic cells. [U09197]	13976	0.775391	8.86575	4.87589	0.000154045	0.00468381	0.888299
NOPE	NM_020962	Homo sapiens likely ortholog of mouse neighbor of Punc E11 (NOPE), mRNA [NM_020962]	10378	0.774209	11.9854	5.45878	5.85503e-05	0.00222072	1.90277
LOC133491	ENST00000340147	Homo sapiens hypothetical protein LOC133491, mRNA (cDNA clone IMAGE:4823612), partial cds. [BC034971]	36410	0.774096	5.64163	4.74936	0.000200316	0.00564802	0.62792
SYTL3	NM_001009991	Homo sapiens synaptotagmin-like 3 (SYTL3), mRNA [NM_001009991]	5880	0.774014	8.8962	6.74675	3.9766e-06	0.000299243	4.51899
RP5-875H10.1	NM_001030060	Homo sapiens SAM domain containing 1 (LOC389432), mRNA [NM_001030060]	16629	0.773632	11.3199	5.07014	0.000103263	0.00344208	1.28515
AQP11	NM_173039	Homo sapiens aquaporin 11 (AQP11), mRNA [NM_173039]	24780	0.772269	10.5267	6.0717	1.41122e-05	0.000764201	3.26233
AL049270	AL049270	Homo sapiens mRNA; cDNA DKFZp564G223 (from clone DKFZp564G223). [AL049270]	31644	0.770977	5.07329	4.72504	0.000210728	0.00586441	0.577714
DBX2	NM_001004329	Homo sapiens developing brain homeobox 2 (DBX2), mRNA [NM_001004329]	9480	0.770226	5.8862	4.79597	0.000181809	0.00525122	0.723999
ESPNL	NM_194312	Homo sapiens espin-like (ESPNL), mRNA [NM_194312]	5485	0.768084	9.83949	4.81491	0.000174797	0.00511766	0.762991
ROPN1B	NM_001012337	Homo sapiens ropporin, rhophilin associated protein 1B (ROPN1B), mRNA [NM_001012337]	24722	0.7677	10.8884	4.80204	0.000179531	0.0052122	0.736495
LOC442249	XR_019231	PREDICTED: Homo sapiens hypothetical LOC442249 (LOC442249), mRNA [XR_019231]	39045	0.767659	12.3832	4.67017	0.000276948	0.00711672	0.35981
BICD2	NM_015250	Homo sapiens bicaudal D homolog 2 (Drosophila) (BICD2), transcript variant 2, mRNA [NM_015250]	38099	0.767571	12.4285	7.04969	2.29844e-06	0.000202011	5.06165
HCP5	L06175	Homo Sapiens P5-1 mRNA, complete cds. [L06175]	30711	0.765544	10.7083	4.62801	0.000258083	0.00676396	0.376941
CD276	NM_001024736	Homo sapiens CD276 molecule (CD276), transcript variant 1, mRNA [NM_001024736]	27469	0.765244	7.29292	6.46556	6.68906e-06	0.000440562	4.00343
CD2	NM_001767	Homo sapiens CD2 molecule (CD2), mRNA [NM_001767]	28926	0.764806	9.80314	6.28887	9.32585e-06	0.000561798	3.67366
AK057652	AK057652	Homo sapiens cDNA FLJ33090 fis, clone TRACH2000559. [AK057652]	19048	0.764129	12.9966	6.72951	4.10412e-06	0.00030544	4.48772
LFNG	NM_001040167	Homo sapiens LFNG O-fucosylpeptide 3-beta-N-acetylglucosaminyltransferase (LFNG), transcript variant 1, mRNA [NM_001040167]	35603	0.762314	9.89824	5.23523	7.37477e-05	0.00266717	1.6194
PCDHB10	NM_018930	Homo sapiens protocadherin beta 10 (PCDHB10), mRNA [NM_018930]	780	0.762277	10.1836	6.72681	4.12451e-06	0.000305771	4.48281
THC2649581	THC2649581	BU537617 AGENCOURT_10224860 NIH_MGC_126 Homo sapiens cDNA clone IMAGE:6567892 5', mRNA sequence [BU537617]	32689	0.761694	6.44364	5.68662	3.7916e-05	0.00159404	2.33453
DIO2	NM_013989	Homo sapiens deiodinase, iodothyronine, type II (DIO2), transcript variant 1, mRNA [NM_013989]	3167	0.759669	11.7402	4.57448	0.000288725	0.00735709	0.265886
GLI1	NM_005269	Homo sapiens glioma-associated oncogene homolog 1 (zinc finger protein) (GLI1), mRNA [NM_005269]	32565	0.759062	9.63955	5.00613	0.000117755	0.00380518	1.15481
TACC3	NM_006342	Homo sapiens transforming, acidic coiled-coil containing protein 3 (TACC3), mRNA [NM_006342]	36027	0.758595	7.66942	6.87324	3.1582e-06	0.000250651	4.7472
GPR98	NM_032119	Homo sapiens G protein-coupled receptor 98 (GPR98), transcript variant 1, mRNA [NM_032119]	12887	0.756077	13.3212	7.8254	5.97377e-07	7.90646e-05	6.39072
SAMD3	NM_001017373	Homo sapiens sterile alpha motif domain containing 3 (SAMD3), transcript variant 1, mRNA [NM_001017373]	18950	0.755429	8.10413	8.15569	3.44737e-07	5.46238e-05	6.93057
ZNF273	BC019234	Homo sapiens zinc finger protein 273, mRNA (cDNA clone IMAGE:4045234), complete cds. [BC019234]	38711	0.755292	8.38792	5.85566	2.14441e-05	0.0010421	2.84668
LOC647913	XR_018216	PREDICTED: Homo sapiens similar to Keratin, type I cytoskeletal 18 (Cytokeratin-18) (CK-18) (Keratin-18) (K18) (LOC647913), mRNA [XR_018216]	14951	0.754695	11.4991	6.80262	3.59078e-06	0.000276214	4.62008
BC009735	BC009735	Homo sapiens cDNA clone IMAGE:3878708, partial cds. [BC009735]	19813	0.754245	8.7476	5.18972	8.08938e-05	0.00287084	1.52755
CDH6	NM_004932	Homo sapiens cadherin 6, type 2, K-cadherin (fetal kidney) (CDH6), mRNA [NM_004932]	34250	0.753894	11.6387	5.6641	3.12363e-05	0.00137807	2.47292
DKK3	NM_015881	Homo sapiens dickkopf homolog 3 (Xenopus laevis) (DKK3), transcript variant 1, mRNA [NM_015881]	19373	0.753549	16.3332	5.03715	0.000110488	0.00361491	1.21802
TRIM14	NM_014788	Homo sapiens tripartite motif-containing 14 (TRIM14), transcript variant 1, mRNA [NM_014788]	33251	0.75351	8.90794	4.68963	0.000226885	0.00616909	0.504526
CETP	NM_000078	Homo sapiens cholesteryl ester transfer protein, plasma (CETP), mRNA [NM_000078]	20249	0.752685	9.45539	5.22327	7.5561e-05	0.00271802	1.59527
TULP1	NM_003322	Homo sapiens tubby like protein 1 (TULP1), mRNA [NM_003322]	18214	0.752186	11.6106	5.67173	3.07693e-05	0.00136014	2.48789
MFSD4	NM_181644	Homo sapiens major facilitator superfamily domain containing 4 (MFSD4), mRNA [NM_181644]	2322	0.749782	10.248	5.42216	5.05729e-05	0.00197379	1.99414
DNASE1L3	NM_004944	Homo sapiens deoxyribonuclease I-like 3 (DNASE1L3), mRNA [NM_004944]	25330	0.749777	12.4267	4.64031	0.00025152	0.00664616	0.402443
CPXM2	NM_198148	Homo sapiens carboxypeptidase X (M14 family), member 2 (CPXM2), mRNA [NM_198148]	26269	0.747847	14.6958	6.64747	4.77214e-06	0.000344145	4.33827
CELSR2	NM_001408	Homo sapiens cadherin, EGF LAG seven-pass G-type receptor 2 (flamingo homolog, Drosophila) (CELSR2), mRNA [NM_001408]	24973	0.747413	11.3736	5.32385	6.16386e-05	0.00231531	1.79756
CD3D	NM_000732	Homo sapiens CD3d molecule, delta (CD3-TCR complex) (CD3D), transcript variant 1, mRNA [NM_000732]	5289	0.747069	8.48463	5.83293	2.24171e-05	0.00107659	2.80259
THC2538882	THC2538882	Q5VT28_HUMAN (Q5VT28) Family with sequence similarity 27, member B (Family with sequence similarity 27, member A) (Family with sequence similarity 27, member C), partial (85%) [THC2538882]	9015	0.745809	8.68913	4.66874	0.000237003	0.00636344	0.461316
PLCD3	NM_133373	Homo sapiens phospholipase C, delta 3 (PLCD3), mRNA [NM_133373]	42936	0.745795	7.43915	4.56884	0.000292165	0.00742374	0.254164
SCD5	NM_001037582	Homo sapiens stearoyl-CoA desaturase 5 (SCD5), transcript variant 1, mRNA [NM_001037582]	16714	0.745761	15.3594	5.86972	2.08639e-05	0.00102274	2.87393
LOC729344	XR_015516	PREDICTED: Homo sapiens similar to Keratin, type II cytoskeletal 8 (Cytokeratin-8) (CK-8) (Keratin-8) (K8) (Cytokeratin endo A) (LOC729344), mRNA [XR_015516]	30607	0.745726	6.71431	5.31867	6.22858e-05	0.00233183	1.78718
GZMA	NM_006144	Homo sapiens granzyme A (granzyme 1, cytotoxic T-lymphocyte-associated serine esterase 3) (GZMA), mRNA [NM_006144]	27609	0.745551	9.81701	6.08695	1.37049e-05	0.000746633	3.29143
THC2682319	THC2682319	Q5U623_HUMAN (Q5U623) Activating transcription factor 7 interacting protein 2 (MBD1-containing chromatin associated factor 2), partial (3%) [THC2682319]	9895	0.745374	9.34939	4.57635	0.000287593	0.00733655	0.269775
FAM82A	AF435956	Homo sapiens unknown mRNA. [AF435956]	26536	0.745081	12.4685	8.42834	2.21262e-07	3.9987e-05	7.36479
LOC729111	XM_001129347	PREDICTED: Homo sapiens hypothetical protein LOC729111 (LOC729111), mRNA [XM_001129347]	9721	0.743786	7.03787	5.04259	0.00010926	0.00358361	1.22911
C8orf34	NM_052958	Homo sapiens chromosome 8 open reading frame 34 (C8orf34), mRNA [NM_052958]	44651	0.74264	8.5575	4.93784	0.000135537	0.00425325	1.01526
CD63	NM_001780	Homo sapiens CD63 molecule (CD63), transcript variant 1, mRNA [NM_001780]	39966	0.742561	16.759	6.61756	5.04301e-06	0.000359075	4.28354
ITGA6	NM_000210	Homo sapiens integrin, alpha 6 (ITGA6), transcript variant 2, mRNA [NM_000210]	16645	0.742551	14.245	6.17088	1.16704e-05	0.000665614	3.45101
AA714039	AA714039	AA714039 nx81g06.s1 NCI_CGAP_GCB1 Homo sapiens cDNA clone IMAGE:1268698 3', mRNA sequence [AA714039]	39373	0.742475	8.19392	4.85362	0.000161312	0.00482706	0.842588
ATP2B4	NM_001001396	Homo sapiens ATPase, Ca++ transporting, plasma membrane 4 (ATP2B4), transcript variant 1, mRNA [NM_001001396]	12087	0.74229	14.6341	5.5889	3.6254e-05	0.00154638	2.32489
MGC34796	BC034822	Homo sapiens SPR pseudogene, mRNA (cDNA clone MGC:34796 IMAGE:5166892), complete cds. [BC034822]	10622	0.74133	9.38344	5.05903	0.00010564	0.00349286	1.26256
PIGN	NM_176787	Homo sapiens phosphatidylinositol glycan anchor biosynthesis, class N (PIGN), transcript variant 1, mRNA [NM_176787]	25338	0.741033	10.4244	7.93494	4.97039e-07	7.03357e-05	6.57146
BQ424374	BQ424374	AGENCOURT_7892842 NIH_MGC_72 Homo sapiens cDNA clone IMAGE:6157378 5', mRNA sequence [BQ424374]	22666	0.739829	13.7953	6.71789	4.19249e-06	0.00030979	4.46661
LOC139060	XR_018311	PREDICTED: Homo sapiens similar to Keratin, type I cytoskeletal 18 (Cytokeratin-18) (CK-18) (Keratin-18) (K18) (LOC139060), mRNA [XR_018311]	12862	0.738958	12.8993	5.16984	0.000102574	0.00342928	1.34565
FLJ20294	NM_017749	Homo sapiens hypothetical protein FLJ20294 (FLJ20294), mRNA [NM_017749]	23235	0.738687	12.7341	5.69206	2.9559e-05	0.00131829	2.52777
A_32_P9737	A_32_P9737	Unknown	30288	0.737775	9.61918	5.0632	0.000104741	0.00347432	1.27104
A_24_P600036	A_24_P600036	Unknown	34403	0.736376	8.18984	4.81592	0.000174429	0.00511023	0.765077
ENST00000317931	ENST00000317931	l(3)mbt-like 4 [Source:RefSeq_peptide;Acc:NP_775735] [ENST00000317931]	8607	0.734873	10.0508	4.55167	0.000302887	0.007627	0.218503
THC2753798	THC2753798	BF238843 601904455F1 NIH_MGC_54 Homo sapiens cDNA clone IMAGE:4132429 5', mRNA sequence [BF238843]	27672	0.734827	7.06045	5.49709	4.3528e-05	0.00177353	2.14319
FLJ40504	NM_173624	Homo sapiens hypothetical protein FLJ40504 (FLJ40504), mRNA [NM_173624]	32453	0.734255	12.6548	4.41892	0.000400581	0.00926318	-0.057926
SLC9A3R1	NM_004252	Homo sapiens solute carrier family 9 (sodium/hydrogen exchanger), member 3 regulator 1 (SLC9A3R1), mRNA [NM_004252]	24510	0.73375	13.4896	4.92014	0.000140579	0.00437246	0.979033
GPR30	NM_001039966	Homo sapiens G protein-coupled receptor 30 (GPR30), transcript variant 3, mRNA [NM_001039966]	26298	0.73367	13.0714	5.15883	8.61455e-05	0.00300709	1.46509
PTPRM	NM_002845	Homo sapiens protein tyrosine phosphatase, receptor type, M (PTPRM), mRNA [NM_002845]	34516	0.732514	13.6704	6.02306	1.54978e-05	0.000820471	3.16931
CADPS	NM_183393	Homo sapiens Ca2+-dependent secretion activator (CADPS), transcript variant 3, mRNA [NM_183393]	41881	0.731957	11.6137	5.46198	4.66935e-05	0.00185455	2.07344
UNQ473	NM_198477	Homo sapiens DMC (UNQ473), mRNA [NM_198477]	37007	0.731184	6.59471	6.58593	5.34695e-06	0.000374898	4.22552
QSCN6	NM_002826	Homo sapiens quiescin Q6 (QSCN6), transcript variant 1, mRNA [NM_002826]	30832	0.729481	13.5785	5.60436	3.51585e-05	0.00151111	2.35538
ENST00000371211	ENST00000371211	Opsin-5 (Neuropsin) (G-protein coupled receptor 136) (G-protein coupled receptor PGR12) (Transmembrane protein 13). [Source:Uniprot/SWISSPROT;Acc:Q6U736] [ENST00000371211]	19790	0.729409	5.40749	4.61429	0.000265603	0.00689679	0.348506
RAPGEF4	NM_007023	Homo sapiens Rap guanine nucleotide exchange factor (GEF) 4 (RAPGEF4), mRNA [NM_007023]	10572	0.72705	10.1983	5.39324	5.35974e-05	0.00207563	1.93643
A_24_P358406	A_24_P358406	Unknown	26345	0.726772	11.2815	4.91359	0.000142494	0.00440702	0.96561
LOC283143	AK090602	Homo sapiens cDNA FLJ33283 fis, clone ASTRO2009177. [AK090602]	28013	0.725864	9.33963	4.37206	0.000442268	0.00996085	-0.15573
KIAA0828	NM_015328	Homo sapiens adenosylhomocysteinase 3 (KIAA0828), mRNA [NM_015328]	25349	0.724298	14.967	5.7602	2.58492e-05	0.00119304	2.66103
LOC645277	XM_928321	PREDICTED: Homo sapiens hypothetical LOC645277 (LOC645277), mRNA [XM_928321]	2536	0.724219	7.74285	4.81064	0.000176354	0.00514652	0.754196
C2orf13	NM_173545	Homo sapiens chromosome 2 open reading frame 13 (C2orf13), mRNA [NM_173545]	13311	0.723441	8.16885	5.71711	2.81354e-05	0.00127179	2.57682
LOC649375	XR_018559	PREDICTED: Homo sapiens similar to Keratin, type I cytoskeletal 18 (Cytokeratin-18) (CK-18) (Keratin-18) (K18) (LOC649375), mRNA [XR_018559]	962	0.721372	12.1623	5.77393	2.51622e-05	0.00117337	2.6878
NSMCE2	NM_173685	Homo sapiens non-SMC element 2, MMS21 homolog (S. cerevisiae) (NSMCE2), mRNA [NM_173685]	39538	0.72116	13.1028	6.61006	5.1135e-06	0.000362374	4.26978
COL8A1	NM_001850	Homo sapiens collagen, type VIII, alpha 1 (COL8A1), transcript variant 1, mRNA [NM_001850]	33238	0.720095	12.09	4.62503	0.000259696	0.00678985	0.370771
BG201859	BG201859	RST21203 Athersys RAGE Library Homo sapiens cDNA, mRNA sequence [BG201859]	27278	0.720016	7.83855	4.37078	0.000443471	0.00996085	-0.158414
SIPA1L2	NM_020808	Homo sapiens signal-induced proliferation-associated 1 like 2 (SIPA1L2), mRNA [NM_020808]	17478	0.719715	11.9254	4.55542	0.00030051	0.00758864	0.226298
LOC651929	XR_019186	PREDICTED: Homo sapiens similar to Keratin, type I cytoskeletal 18 (Cytokeratin-18) (CK-18) (Keratin-18) (K18) (LOC651929), mRNA [XR_019186]	19480	0.71964	9.48455	4.83815	0.000166571	0.00494112	0.810781
MAGEE2	NM_138703	Homo sapiens melanoma antigen family E, 2 (MAGEE2), mRNA [NM_138703]	26256	0.71961	7.10359	5.41692	5.11078e-05	0.00199121	1.98369
NOTCH2	NM_024408	Homo sapiens Notch homolog 2 (Drosophila) (NOTCH2), mRNA [NM_024408]	16786	0.718928	15.5134	5.69419	2.94351e-05	0.00131607	2.53194
DOCK5	NM_024940	Homo sapiens dedicator of cytokinesis 5 (DOCK5), mRNA [NM_024940]	21246	0.718811	7.28892	7.29335	1.49231e-06	0.000153214	5.48848
CDC25A	NM_001789	Homo sapiens cell division cycle 25 homolog A (S. cerevisiae) (CDC25A), transcript variant 1, mRNA [NM_001789]	1097	0.717682	8.27745	4.47218	0.00035802	0.00856052	0.0531018
SLC16A2	NM_006517	Homo sapiens solute carrier family 16, member 2 (monocarboxylic acid transporter 8) (SLC16A2), mRNA [NM_006517]	30676	0.716992	12.706	7.63304	8.28197e-07	0.000100727	6.06919
C1S	NM_001734	Homo sapiens complement component 1, s subcomponent (C1S), transcript variant 1, mRNA [NM_001734]	6340	0.716267	15.9389	4.79732	0.000257201	0.00674872	0.496173
RAB37	NM_175738	Homo sapiens RAB37, member RAS oncogene family (RAB37), transcript variant 3, mRNA [NM_175738]	10564	0.715507	10.454	4.83392	0.000168037	0.00497423	0.802089
LOC388242	NR_002556	Homo sapiens LOC112869 pseudogene (LOC388242) on chromosome 16 [NR_002556]	33999	0.713276	9.79753	4.96635	0.000127799	0.00407003	1.07359
EYA4	ENST00000367895	Eyes absent homolog 4 (EC 3.1.3.48). [Source:Uniprot/SWISSPROT;Acc:O95677] [ENST00000367895]	22217	0.712803	12.2738	5.49281	4.39014e-05	0.00178018	2.13471
TNFAIP1	NM_021137	Homo sapiens tumor necrosis factor, alpha-induced protein 1 (endothelial) (TNFAIP1), mRNA [NM_021137]	16801	0.712013	13.7911	5.36764	5.64301e-05	0.00215932	1.88526
LOC158402	AK056358	Homo sapiens cDNA FLJ31796 fis, clone NT2RI2008841. [AK056358]	10946	0.711589	6.57266	5.93608	1.8338e-05	0.000925124	3.00214
GNAO1	ENST00000262494	Guanine nucleotide-binding protein G(o) subunit alpha 2. [Source:Uniprot/SWISSPROT;Acc:P29777] [ENST00000262494]	33561	0.711523	7.73144	4.79606	0.000181776	0.00525122	0.72418
DGKE	BC022297	Homo sapiens diacylglycerol kinase, epsilon 64kDa, mRNA (cDNA clone IMAGE:4839690), complete cds. [BC022297]	10075	0.71145	7.01665	5.32487	6.15113e-05	0.00231245	1.79961
CCR5	NM_000579	Homo sapiens chemokine (C-C motif) receptor 5 (CCR5), mRNA [NM_000579]	30950	0.71032	9.07793	5.78395	2.46726e-05	0.00115412	2.70733
THC2667205	THC2667205	Unknown	8632	0.709529	7.53224	5.13252	9.08958e-05	0.00312476	1.41179
ARHGEF10L	NM_018125	Homo sapiens Rho guanine nucleotide exchange factor (GEF) 10-like (ARHGEF10L), transcript variant 1, mRNA [NM_018125]	14809	0.708352	13.0023	4.46648	0.000362342	0.00864091	0.0412383
MXRA8	NM_032348	Homo sapiens matrix-remodelling associated 8 (MXRA8), mRNA [NM_032348]	26030	0.708246	15.0048	4.78688	0.000185275	0.00533422	0.705279
PCYOX1L	NM_024028	Homo sapiens prenylcysteine oxidase 1 like (PCYOX1L), mRNA [NM_024028]	9907	0.708201	11.7554	5.05811	0.000105838	0.00349685	1.2607
PCDHB14	NM_018934	Homo sapiens protocadherin beta 14 (PCDHB14), mRNA [NM_018934]	34669	0.707257	11.0246	7.34766	1.35683e-06	0.000142657	5.58244
YBX2	NM_015982	Homo sapiens Y box binding protein 2 (YBX2), mRNA [NM_015982]	17707	0.70622	8.73253	4.53093	0.000316379	0.00784324	0.175386
SLC22A5	NM_003060	Homo sapiens solute carrier family 22 (organic cation transporter), member 5 (SLC22A5), mRNA [NM_003060]	14171	0.706103	12.9841	6.7283	4.11326e-06	0.00030544	4.48551
LOC388135	NM_001039614	Homo sapiens similar to RIKEN cDNA 6030419C18 gene (LOC388135), mRNA [NM_001039614]	7703	0.705848	10.8644	5.23787	7.33542e-05	0.00265562	1.62471
GPM6A	NM_201591	Homo sapiens glycoprotein M6A (GPM6A), transcript variant 2, mRNA [NM_201591]	39808	0.705728	14.554	4.49864	0.000338614	0.00825889	0.108206
SLIT3	NM_003062	Homo sapiens slit homolog 3 (Drosophila) (SLIT3), mRNA [NM_003062]	3930	0.705574	11.8529	4.66946	0.000236648	0.00636344	0.462798
THC2770336	THC2770336	Q2Z8W5_9GAMM (Q2Z8W5) Thiolase , partial (5%) [THC2770336]	43177	0.704956	10.3236	5.8814	2.03946e-05	0.00100742	2.89653
TAP1	NM_000593	Homo sapiens transporter 1, ATP-binding cassette, sub-family B (MDR/TAP) (TAP1), mRNA [NM_000593]	22818	0.7042	13.7919	6.03669	1.50958e-05	0.000802022	3.19541
AADACL1	NM_020792	Homo sapiens arylacetamide deacetylase-like 1 (AADACL1), mRNA [NM_020792]	14495	0.703981	13.6198	5.96656	1.72857e-05	0.000888978	3.06085
ITPKA	NM_002220	Homo sapiens inositol 1,4,5-trisphosphate 3-kinase A (ITPKA), mRNA [NM_002220]	33614	0.702854	9.5519	4.87004	0.00015592	0.00472484	0.876306
RNF130	NM_018434	Homo sapiens ring finger protein 130 (RNF130), mRNA [NM_018434]	32212	0.701386	15.3016	6.57527	5.45365e-06	0.000381031	4.20593
DOCK4	NM_014705	Homo sapiens dedicator of cytokinesis 4 (DOCK4), mRNA [NM_014705]	21534	0.700881	11.0679	4.38352	0.000431688	0.00979625	-0.131815
PRNP	NM_000311	Homo sapiens prion protein (p27-30) (Creutzfeldt-Jakob disease, Gerstmann-Strausler-Scheinker syndrome, fatal familial insomnia) (PRNP), transcript variant 1, mRNA [NM_000311]	21899	0.700678	16.3175	6.53866	5.83712e-06	0.000401313	4.13855
PCDHB4	NM_018938	Homo sapiens protocadherin beta 4 (PCDHB4), mRNA [NM_018938]	3433	0.698635	10.067	7.86821	5.55859e-07	7.46676e-05	6.46155
KIAA1984	AB075864	Homo sapiens mRNA for KIAA1984 protein. [AB075864]	21839	0.698282	9.60516	5.05194	0.000158269	0.00477993	0.969604
HIST1H2AB	NM_003513	Homo sapiens histone cluster 1, H2ab (HIST1H2AB), mRNA [NM_003513]	30321	0.697996	9.80775	5.58215	3.67434e-05	0.00156281	2.31157
MLPH	NM_024101	Homo sapiens melanophilin (MLPH), transcript variant 1, mRNA [NM_024101]	3542	0.697468	14.2822	6.06701	1.424e-05	0.000766507	3.25338
ARHGAP17	NM_001006634	Homo sapiens Rho GTPase activating protein 17 (ARHGAP17), transcript variant 1, mRNA [NM_001006634]	19509	0.697303	13.223	5.37133	5.60127e-05	0.00214883	1.89264
C10orf116	NM_006829	Homo sapiens chromosome 10 open reading frame 116 (C10orf116), mRNA [NM_006829]	22196	0.69576	15.5766	4.49698	0.000339803	0.00826994	0.104741
KCND3	ENST00000369697	Potassium voltage-gated channel subfamily D member 3 (Voltage-gated potassium channel subunit Kv4.3). [Source:Uniprot/SWISSPROT;Acc:Q9UK17] [ENST00000369697]	45005	0.695493	12.4425	5.96855	1.72194e-05	0.000887598	3.06466
BDH2	NM_020139	Homo sapiens 3-hydroxybutyrate dehydrogenase, type 2 (BDH2), mRNA [NM_020139]	40036	0.695169	11.8525	5.99885	1.62393e-05	0.000843866	3.12288
CCDC102B	NM_024781	Homo sapiens coiled-coil domain containing 102B (CCDC102B), mRNA [NM_024781]	38968	0.694532	9.76611	5.27673	6.77988e-05	0.00250488	1.70294
LOC339781	XR_019026	PREDICTED: Homo sapiens similar to Keratin, type I cytoskeletal 18 (Cytokeratin-18) (CK-18) (Keratin-18) (K18) (LOC339781), mRNA [XR_019026]	42230	0.694505	11.4998	5.13055	9.1261e-05	0.00313492	1.40781
PCDHA11	NM_018902	Homo sapiens protocadherin alpha 11 (PCDHA11), transcript variant 1, mRNA [NM_018902]	18447	0.693772	12.2114	5.53343	4.04834e-05	0.00168033	2.21525
WNT5B	NM_030775	Homo sapiens wingless-type MMTV integration site family, member 5B (WNT5B), transcript variant 2, mRNA [NM_030775]	44071	0.693123	8.51779	6.19565	1.11319e-05	0.000642654	3.49791
KCNN1	NM_002248	Homo sapiens potassium intermediate/small conductance calcium-activated channel, subfamily N, member 1 (KCNN1), mRNA [NM_002248]	42684	0.693109	6.08346	4.75929	0.000196218	0.00556032	0.648408
LOC651696	XR_019148	PREDICTED: Homo sapiens similar to Keratin, type I cytoskeletal 18 (Cytokeratin-18) (CK-18) (Keratin-18) (K18) (LOC651696), mRNA [XR_019148]	10934	0.69195	11.4563	4.84652	0.000163706	0.00488188	0.827983
ATP13A1	NM_020410	Homo sapiens ATPase type 13A1 (ATP13A1), mRNA [NM_020410]	15566	0.690173	11.0504	4.66904	0.000236858	0.00636344	0.46192
C9orf24	NM_032596	Homo sapiens chromosome 9 open reading frame 24 (C9orf24), transcript variant 1, mRNA [NM_032596]	1229	0.689973	9.78243	5.7857	2.4588e-05	0.00115412	2.71074
LOC132391	XR_018938	PREDICTED: Homo sapiens similar to Keratin, type I cytoskeletal 18 (Cytokeratin-18) (CK-18) (Keratin-18) (K18) (LOC132391), mRNA [XR_018938]	652	0.688598	11.3561	5.05943	0.000105552	0.00349254	1.26338
CDK6	NM_001259	Homo sapiens cyclin-dependent kinase 6 (CDK6), mRNA [NM_001259]	28438	0.688137	12.9464	4.47694	0.000354445	0.00852942	0.0630256
SLC20A2	NM_006749	Homo sapiens solute carrier family 20 (phosphate transporter), member 2 (SLC20A2), mRNA [NM_006749]	12468	0.68731	13.8299	5.4891	4.42279e-05	0.0017898	2.12734
TMEM35	NM_021637	Homo sapiens transmembrane protein 35 (TMEM35), mRNA [NM_021637]	42454	0.68599	10.5353	5.4725	4.57205e-05	0.00183061	2.09436
THC2563387	THC2563387	CD676691 ho04g02.y1 Human Trabecular meshwork cDNA: hohphq Homo sapiens cDNA clone ho04g02 5', mRNA sequence [CD676691]	27496	0.68499	14.979	7.69659	7.4307e-07	9.4458e-05	6.17599
LOC401431	NM_001008745	Homo sapiens hypothetical gene LOC401431 (LOC401431), mRNA [NM_001008745]	41386	0.68443	10.4803	6.48219	6.48449e-06	0.000429753	4.03424
GDF11	NM_005811	Homo sapiens growth differentiation factor 11 (GDF11), mRNA [NM_005811]	42062	0.683506	10.0231	4.81602	0.000174394	0.00511023	0.765277
XCL2	NM_003175	Homo sapiens chemokine (C motif) ligand 2 (XCL2), mRNA [NM_003175]	44467	0.683152	7.86394	4.88338	0.000151675	0.00463583	0.90368
THC2673108	THC2673108	HSCLOCK17 clock {Homo sapiens} (exp=-1; wgp=0; cg=0), partial (3%) [THC2673108]	36805	0.681967	10.6491	4.71105	0.000216964	0.00597866	0.548818
KIAA1212	NM_018084	Homo sapiens KIAA1212 (KIAA1212), mRNA [NM_018084]	32876	0.680631	9.18077	6.94662	2.76579e-06	0.000227533	4.87853
A2M	NM_000014	Homo sapiens alpha-2-macroglobulin (A2M), mRNA [NM_000014]	7999	0.679341	15.3453	4.93374	0.000163426	0.00487676	0.883092
MGC42367	NM_207362	Homo sapiens similar to 2010300C02Rik protein (MGC42367), mRNA [NM_207362]	16405	0.67917	9.75148	6.43401	7.09579e-06	0.00045698	3.94487
LOC492303	NR_002830	Homo sapiens FAM51A1 pseudogene (LOC492303) on chromosome 1 [NR_002830]	28867	0.678982	8.04722	4.62413	0.000303905	0.00764008	0.267743
ABCG2	NM_004827	Homo sapiens ATP-binding cassette, sub-family G (WHITE), member 2 (ABCG2), mRNA [NM_004827]	27030	0.677824	10.7607	4.59472	0.000276722	0.00711571	0.30791
TPK1	NM_022445	Homo sapiens thiamin pyrophosphokinase 1 (TPK1), transcript variant 1, mRNA [NM_022445]	1213	0.676293	11.7381	6.21579	1.07132e-05	0.000628543	3.53598
CR596712	CR596712	full-length cDNA clone CS0DI028YF10 of Placenta Cot 25-normalized of Homo sapiens (human). [CR596712]	3941	0.676268	11.466	6.83128	3.40822e-06	0.000266267	4.67176
MCF2L2	NM_015078	Homo sapiens MCF.2 cell line derived transforming sequence-like 2 (MCF2L2), mRNA [NM_015078]	39182	0.676185	6.98056	4.38658	0.000428905	0.00975116	-0.125425
TTC9	ENST00000256367	Tetratricopeptide repeat protein 9 (TPR repeat protein 9) (Fragment). [Source:Uniprot/SWISSPROT;Acc:Q92623] [ENST00000256367]	39236	0.675565	10.5061	5.9891	2.15245e-05	0.00104488	2.8969
NXN	NM_022463	Homo sapiens nucleoredoxin (NXN), mRNA [NM_022463]	42272	0.675154	8.67128	4.42574	0.000394852	0.00916365	-0.0436895
ENST00000317571	ENST00000317571	CDNA FLJ90394 fis, clone NT2RP2005632. (Fragment). [Source:Uniprot/SPTREMBL;Acc:Q8NCA1] [ENST00000317571]	13031	0.674671	11.6105	5.20266	7.87924e-05	0.00280733	1.55369
TSPAN16	NM_012466	Homo sapiens tetraspanin 16 (TSPAN16), mRNA [NM_012466]	33942	0.674156	5.2037	6.92824	2.85909e-06	0.000233078	4.84569
C9orf130	AF194971	Homo sapiens unknown (NAG12) mRNA, complete cds. [AF194971]	28221	0.674062	8.65453	5.25892	7.02889e-05	0.00256988	1.66711
LOC729170	XM_001129548	PREDICTED: Homo sapiens hypothetical protein LOC729170 (LOC729170), mRNA [XM_001129548]	26977	0.673935	7.57023	4.83948	0.00016611	0.0049405	0.813525
THC2520774	THC2520774	Unknown	45197	0.673346	9.58486	6.15224	1.20934e-05	0.000678306	3.41565
ENST00000371207	ENST00000371207	Ectonucleoside triphosphate diphosphohydrolase 1 (EC 3.6.1.5) (NTPDase 1) (Ecto-ATP diphosphohydrolase) (ATPDase) (Lymphoid cell activation antigen) (Ecto-apyrase) (CD39 antigen). [Source:Uniprot/SWISSPROT;Acc:P49961] [ENST00000371207]	26674	0.673254	9.85395	7.14151	1.95137e-06	0.000180311	5.2235
HLA-B	NM_005514	Homo sapiens major histocompatibility complex, class I, B (HLA-B), mRNA [NM_005514]	17011	0.671972	15.1299	4.43094	0.00039055	0.00910858	-0.0328635
BC043218	BC043218	Homo sapiens cDNA clone IMAGE:5295323. [BC043218]	4292	0.671323	8.13701	6.75055	3.94903e-06	0.000297665	4.52588
SLAMF8	NM_020125	Homo sapiens SLAM family member 8 (SLAMF8), mRNA [NM_020125]	13893	0.670589	10.0861	4.82966	0.000169528	0.00500574	0.793335
UGCGL1	NM_001025777	Homo sapiens UDP-glucose ceramide glucosyltransferase-like 1 (UGCGL1), transcript variant 2, mRNA [NM_001025777]	18325	0.668545	10.3653	6.19182	1.12135e-05	0.000644455	3.49066
CTSB	NM_147780	Homo sapiens cathepsin B (CTSB), transcript variant 2, mRNA [NM_147780]	34348	0.668133	15.8576	4.47763	0.000408997	0.0093721	-0.0264123
PCDHB12	NM_018932	Homo sapiens protocadherin beta 12 (PCDHB12), mRNA [NM_018932]	18629	0.667259	9.01526	7.23325	1.65882e-06	0.000164049	5.384
FLJ25006	NM_144610	Homo sapiens hypothetical protein FLJ25006 (FLJ25006), mRNA [NM_144610]	17039	0.666524	11.6898	6.02316	1.54949e-05	0.000820471	3.16949
SUSD3	NM_145006	Homo sapiens sushi domain containing 3 (SUSD3), mRNA [NM_145006]	44565	0.666201	10.6039	5.8508	2.16484e-05	0.00104863	2.83725
LGR4	NM_018490	Homo sapiens leucine-rich repeat-containing G protein-coupled receptor 4 (LGR4), mRNA [NM_018490]	40602	0.666122	14.5804	6.43305	7.10857e-06	0.00045698	3.94308
CCDC110	NM_152775	Homo sapiens coiled-coil domain containing 110 (CCDC110), mRNA [NM_152775]	40516	0.664502	8.85088	5.60319	3.52404e-05	0.0015131	2.35307
FLJ31715	AK056277	Homo sapiens cDNA FLJ31715 fis, clone NT2RI2006553. [AK056277]	11468	0.664501	10.1539	7.3802	1.28186e-06	0.000135726	5.63854
AMPH	NM_001635	Homo sapiens amphiphysin (Stiff-Man syndrome with breast cancer 128kDa autoantigen) (AMPH), transcript variant 1, mRNA [NM_001635]	37432	0.664356	10.5625	5.35496	5.78892e-05	0.00220018	1.8599
TMEM59	NM_004872	Homo sapiens transmembrane protein 59 (TMEM59), mRNA [NM_004872]	13326	0.662274	16.6242	5.73634	3.45169e-05	0.00148922	2.42785
HLA-E	NM_005516	Homo sapiens major histocompatibility complex, class I, E (HLA-E), mRNA [NM_005516]	28425	0.661959	15.3894	4.68971	0.000316518	0.00784324	0.28109
THC2635199	THC2635199	Unknown	1979	0.661762	7.61352	4.41629	0.000402815	0.00928145	-0.0634213
THC2713242	THC2713242	Unknown	13688	0.660932	9.00603	4.44147	0.000381968	0.00898043	-0.0109037
DNAPTP6	NM_015535	Homo sapiens DNA polymerase-transactivated protein 6 (DNAPTP6), mRNA [NM_015535]	15252	0.660256	14.4777	5.93801	1.82694e-05	0.000922696	3.00586
AK225670	AK225670	Homo sapiens mRNA for RRN3 RNA polymerase I transcription factor homolog, clone: SYN01082. [AK225670]	22268	0.659828	8.34763	5.60976	3.4784e-05	0.00149644	2.36602
AK125591	AK125591	Homo sapiens cDNA FLJ43603 fis, clone SPLEN2005767. [AK125591]	32002	0.65842	13.1797	5.14839	8.79987e-05	0.00305586	1.44395
AK096104	AK096104	Homo sapiens cDNA FLJ38785 fis, clone LIVER2001329. [AK096104]	26468	0.655634	9.16547	5.32327	7.60605e-05	0.00272944	1.64277
CRYGN	NM_144727	Homo sapiens crystallin, gamma N (CRYGN), mRNA [NM_144727]	22812	0.655343	7.11648	6.58577	5.34854e-06	0.000374898	4.22523
MSRA	NM_012331	Homo sapiens methionine sulfoxide reductase A (MSRA), mRNA [NM_012331]	29039	0.655279	12.9128	6.07705	1.39679e-05	0.000758519	3.27254
ELOVL3	NM_152310	Homo sapiens elongation of very long chain fatty acids (FEN1/Elo2, SUR4/Elo3, yeast)-like 3 (ELOVL3), mRNA [NM_152310]	23859	0.65446	7.2572	4.45338	0.000372487	0.00880814	0.0139416
GARNL4	NM_015085	Homo sapiens GTPase activating Rap/RanGAP domain-like 4 (GARNL4), mRNA [NM_015085]	44744	0.653029	7.20791	5.52592	4.1094e-05	0.00169966	2.20037
STK24	NM_001032296	Homo sapiens serine/threonine kinase 24 (STE20 homolog, yeast) (STK24), transcript variant 2, mRNA [NM_001032296]	22363	0.652217	14.9809	4.53493	0.000313732	0.00781724	0.183698
CAT	NM_001752	Homo sapiens catalase (CAT), mRNA [NM_001752]	41154	0.650522	13.0403	5.64251	3.25991e-05	0.00142285	2.43049
SIAE	NM_170601	Homo sapiens sialic acid acetylesterase (SIAE), mRNA [NM_170601]	16520	0.649843	12.9055	4.86781	0.000156643	0.00474356	0.871715
ZFYVE21	NM_024071	Homo sapiens zinc finger, FYVE domain containing 21 (ZFYVE21), mRNA [NM_024071]	9085	0.648967	14.3145	6.05087	1.46891e-05	0.000785048	3.22254
KCNQ1	NM_000218	Homo sapiens potassium voltage-gated channel, KQT-like subfamily, member 1 (KCNQ1), transcript variant 1, mRNA [NM_000218]	15403	0.648439	11.4839	5.35733	5.76138e-05	0.00219156	1.86464
KBTBD11	NM_014867	Homo sapiens kelch repeat and BTB (POZ) domain containing 11 (KBTBD11), mRNA [NM_014867]	14156	0.647454	13.5978	4.83407	0.000167985	0.00497423	0.802397
SYT13	NM_020826	Homo sapiens synaptotagmin XIII (SYT13), mRNA [NM_020826]	15079	0.646904	11.1217	4.77378	0.000190391	0.00544208	0.678284
NEDD4	NM_198400	Homo sapiens neural precursor cell expressed, developmentally down-regulated 4 (NEDD4), transcript variant 2, mRNA [NM_198400]	10386	0.646867	11.1743	5.91708	1.9027e-05	0.000955222	2.9655
MYH7	NM_000257	Homo sapiens myosin, heavy chain 7, cardiac muscle, beta (MYH7), mRNA [NM_000257]	30343	0.646712	6.17945	4.64165	0.000293344	0.00744109	0.302796
GALC	NM_000153	Homo sapiens galactosylceramidase (GALC), transcript variant 1, mRNA [NM_000153]	33531	0.644321	13.4651	6.33904	8.48245e-06	0.000522891	3.76775
SCNM1	NM_001002234	Homo sapiens sodium channel modifier 1 (SCNM1), transcript variant 2, mRNA [NM_001002234]	35020	0.643048	13.1479	5.29834	6.48986e-05	0.00241151	1.74636
PLXND1	NM_015103	Homo sapiens plexin D1 (PLXND1), mRNA [NM_015103]	43876	0.642947	11.7886	5.73281	2.72789e-05	0.00124372	2.60754
CELSR1	NM_014246	Homo sapiens cadherin, EGF LAG seven-pass G-type receptor 1 (flamingo homolog, Drosophila) (CELSR1), mRNA [NM_014246]	16332	0.64269	10.2628	4.51963	0.000323987	0.00797561	0.151881
SIPA1L1	NM_015556	Homo sapiens signal-induced proliferation-associated 1 like 1 (SIPA1L1), mRNA [NM_015556]	7509	0.642395	12.2515	6.68932	4.41831e-06	0.000321722	4.41462
PRRX1	NM_006902	Homo sapiens paired related homeobox 1 (PRRX1), transcript variant pmx-1a, mRNA [NM_006902]	6176	0.64181	9.15621	4.67501	0.000233919	0.00631455	0.474287
AXL	NM_021913	Homo sapiens AXL receptor tyrosine kinase (AXL), transcript variant 1, mRNA [NM_021913]	43514	0.638997	12.46	4.78518	0.000185931	0.00534627	0.701775
CG018	NM_052818	Homo sapiens hypothetical gene CG018 (CG018), transcript variant 1, mRNA [NM_052818]	5403	0.638737	11.2718	4.53387	0.000314427	0.00782763	0.181508
RAB6B	NM_016577	Homo sapiens RAB6B, member RAS oncogene family (RAB6B), mRNA [NM_016577]	27483	0.638311	11.9139	6.9762	2.62234e-06	0.000219584	4.93123
EXT2	NM_000401	Homo sapiens exostoses (multiple) 2 (EXT2), transcript variant 1, mRNA [NM_000401]	4797	0.638278	13.397	5.6475	6.87615e-05	0.00253421	1.86247
TRPV4	NM_147204	Homo sapiens transient receptor potential cation channel, subfamily V, member 4 (TRPV4), transcript variant 2, mRNA [NM_147204]	17947	0.636713	7.96016	4.40015	0.00041678	0.00950588	-0.0970951
NAV2	AB063115	Homo sapiens HELAD1S mRNA for helicase, complete cds. [AB063115]	35369	0.636678	9.95729	4.94547	0.000133419	0.00420143	1.03089
A_24_P565496	A_24_P565496	Unknown	40774	0.636609	7.21194	4.9991	0.000119471	0.00384449	1.14045
RP5-821D11.2	NM_152513	Homo sapiens meiosis defective 1 (MEI1), mRNA [NM_152513]	7407	0.634133	8.83242	6.44296	6.97785e-06	0.000451803	3.9615
SLC3A2	NM_001012661	Homo sapiens solute carrier family 3 (activators of dibasic and neutral amino acid transport), member 2 (SLC3A2), transcript variant 1, mRNA [NM_001012661]	21868	0.632941	13.6181	5.03638	0.000110662	0.00361491	1.21646
ITGAX	NM_000887	Homo sapiens integrin, alpha X (complement component 3 receptor 4 subunit) (ITGAX), mRNA [NM_000887]	23972	0.632251	9.60358	4.5106	0.000330199	0.00810193	0.133097
THC2707284	THC2707284	Q214U3_RHOPA (Q214U3) Penicillin-binding protein 1C precursor, partial (3%) [THC2707284]	22904	0.632173	9.57622	4.59618	0.000275881	0.00710626	0.310924
FLJ30719	AK055281	Homo sapiens cDNA FLJ30719 fis, clone FCBBF2001718. [AK055281]	19196	0.630171	6.14232	4.53101	0.000316326	0.00784324	0.175553
TIMP2	NM_003255	Homo sapiens TIMP metallopeptidase inhibitor 2 (TIMP2), mRNA [NM_003255]	30834	0.629922	13.6138	4.76135	0.000195379	0.00554668	0.65265
ZNF57	NM_173480	Homo sapiens zinc finger protein 57 (ZNF57), mRNA [NM_173480]	28587	0.628921	9.69904	5.61476	3.4441e-05	0.00148737	2.37587
ME1	NM_002395	Homo sapiens malic enzyme 1, NADP(+)-dependent, cytosolic (ME1), mRNA [NM_002395]	15987	0.628113	10.4283	6.48816	6.41272e-06	0.000427222	4.04528
AMMECR1	NM_015365	Homo sapiens Alport syndrome, mental retardation, midface hypoplasia and elliptocytosis chromosomal region, gene 1 (AMMECR1), transcript variant 1, mRNA [NM_015365]	15368	0.627246	10.5486	5.75136	2.63019e-05	0.00120898	2.64378
FLJ22662	NM_024829	Homo sapiens hypothetical protein FLJ22662 (FLJ22662), mRNA [NM_024829]	13566	0.62642	14.575	4.68596	0.000228629	0.006209	0.496942
SLC12A4	NM_005072	Homo sapiens solute carrier family 12 (potassium/chloride transporters), member 4 (SLC12A4), mRNA [NM_005072]	9272	0.626244	10.6833	6.20869	1.0859e-05	0.000634755	3.52256
THC2609092	THC2609092	ALU1_HUMAN (P39188) Alu subfamily J sequence contamination warning entry, partial (7%) [THC2609092]	13427	0.625423	11.0711	5.82497	2.27685e-05	0.00109114	2.78713
F10	NM_000504	Homo sapiens coagulation factor X (F10), mRNA [NM_000504]	15077	0.62517	11.5161	5.64451	3.24701e-05	0.0014186	2.43443
RHBDL3	NM_138328	Homo sapiens rhomboid, veinlet-like 3 (Drosophila) (RHBDL3), mRNA [NM_138328]	37926	0.624989	8.41371	4.91939	0.000140796	0.00437557	0.977499
AW977527	AW977527	EST389636 MAGE resequences, MAGO Homo sapiens cDNA, mRNA sequence [AW977527]	17500	0.624977	7.44371	4.47972	0.000352375	0.00850235	0.0688158
THC2672319	THC2672319	Unknown	15716	0.62447	6.75873	5.31064	6.33053e-05	0.00236018	1.77105
C17orf76	NM_207387	Homo sapiens chromosome 17 open reading frame 76 (C17orf76), mRNA [NM_207387]	2590	0.623558	9.59856	5.56904	3.77131e-05	0.00158903	2.28568
HYAL1	NM_007312	Homo sapiens hyaluronoglucosaminidase 1 (HYAL1), transcript variant 1, mRNA [NM_007312]	13940	0.623513	9.94302	5.87161	2.07871e-05	0.00102076	2.87759
PCDHB11	NM_018931	Homo sapiens protocadherin beta 11 (PCDHB11), mRNA [NM_018931]	24686	0.623046	11.5988	6.51839	6.06147e-06	0.000412033	4.10115
ROPN1	NM_017578	Homo sapiens ropporin, rhophilin associated protein 1 (ROPN1), mRNA [NM_017578]	8007	0.622851	10.4071	5.97867	1.68855e-05	0.000873389	3.08412
MAEL	NM_032858	Homo sapiens maelstrom homolog (Drosophila) (MAEL), mRNA [NM_032858]	4019	0.622532	10.6228	4.49778	0.000339226	0.00826038	0.10642
AK057591	AK057591	Homo sapiens cDNA FLJ33029 fis, clone THYMU2000162. [AK057591]	3198	0.622053	10.8314	5.1084	9.54852e-05	0.00323801	1.36289
NEO1	NM_002499	Homo sapiens neogenin homolog 1 (chicken) (NEO1), mRNA [NM_002499]	2366	0.621237	11.8175	4.90219	0.000145888	0.0044812	0.942261
LOC57228	NM_001031628	Homo sapiens small trans-membrane and glycosylated protein (LOC57228), transcript variant 1, mRNA [NM_001031628]	29127	0.621233	8.87188	4.65477	0.000244029	0.00650167	0.432381
THC2515368	THC2515368	Unknown	1428	0.620533	9.92921	5.49683	4.35501e-05	0.00177353	2.14269
ADPGK	NM_031284	Homo sapiens ADP-dependent glucokinase (ADPGK), mRNA [NM_031284]	41204	0.619653	12.7414	5.56605	3.79381e-05	0.00159404	2.27977
AK075052	AK075052	Homo sapiens cDNA FLJ90571 fis, clone OVARC1001725, highly similar to Homo sapiens patched related protein TRC8 (TRC8) gene. [AK075052]	34712	0.619652	9.0157	4.5459	0.000306579	0.00767726	0.206517
HLA-DQB1	NM_002123	Homo sapiens major histocompatibility complex, class II, DQ beta 1 (HLA-DQB1), mRNA [NM_002123]	17086	0.619102	12.0352	5.54919	3.92323e-05	0.00163771	2.24644
ABL1	NM_007313	Homo sapiens v-abl Abelson murine leukemia viral oncogene homolog 1 (ABL1), transcript variant b, mRNA [NM_007313]	34708	0.618853	8.95881	5.02803	0.000112574	0.00366825	1.19946
FLJ13305	BX648834	Homo sapiens mRNA; cDNA DKFZp686O21143 (from clone DKFZp686O21143). [BX648834]	6632	0.618731	12.9322	6.1245	1.27528e-05	0.00070414	3.36293
RASL12	NM_016563	Homo sapiens RAS-like, family 12 (RASL12), mRNA [NM_016563]	3446	0.618336	10.2412	4.48289	0.000350033	0.00845922	0.0754108
LOC390904	XR_017288	PREDICTED: Homo sapiens similar to Keratin, type I cytoskeletal 18 (Cytokeratin-18) (CK-18) (Keratin-18) (K18) (LOC390904), mRNA [XR_017288]	23587	0.618137	10.1511	4.45036	0.000374874	0.008846	0.00762648
MMP11	NM_005940	Homo sapiens matrix metallopeptidase 11 (stromelysin 3) (MMP11), mRNA [NM_005940]	15323	0.617627	7.97946	5.50486	4.28572e-05	0.00175642	2.15862
PLAT	NM_000930	Homo sapiens plasminogen activator, tissue (PLAT), transcript variant 1, mRNA [NM_000930]	31116	0.617044	12.8298	4.95002	0.000132173	0.00417388	1.0402
NEIL3	NM_018248	Homo sapiens nei endonuclease VIII-like 3 (E. coli) (NEIL3), mRNA [NM_018248]	14988	0.616342	5.01911	6.65896	4.67218e-06	0.000338019	4.35925
CFD	NM_001928	Homo sapiens complement factor D (adipsin) (CFD), mRNA [NM_001928]	1814	0.616115	12.5753	5.26875	6.89024e-05	0.00253525	1.6869
LMBRD2	NM_001007527	Homo sapiens LMBR1 domain containing 2 (LMBRD2), mRNA [NM_001007527]	24876	0.615385	9.14323	4.57003	0.000339052	0.00826038	0.159311
IMPAD1	NM_017813	Homo sapiens inositol monophosphatase domain containing 1 (IMPAD1), mRNA [NM_017813]	39476	0.613733	12.0782	6.74381	3.99801e-06	0.000300324	4.51367
TRBV5-4	BC028083	Homo sapiens T cell receptor beta variable 5-4, mRNA (cDNA clone MGC:40031 IMAGE:5217067), complete cds. [BC028083]	21054	0.613391	10.4838	5.18581	8.15397e-05	0.00288591	1.51965
WDR86	AK095986	Homo sapiens cDNA FLJ38667 fis, clone HLUNG2006843. [AK095986]	13034	0.61333	8.17889	5.36478	5.67561e-05	0.00216627	1.87954
HLA-F	NM_018950	Homo sapiens major histocompatibility complex, class I, F (HLA-F), mRNA [NM_018950]	19448	0.612765	14.6833	5.06859	0.00010359	0.00344788	1.28201
PRCP	NM_199418	Homo sapiens prolylcarboxypeptidase (angiotensinase C) (PRCP), transcript variant 2, mRNA [NM_199418]	32621	0.611102	15.0216	6.59586	5.24952e-06	0.000369685	4.24376
CYP2R1	NM_024514	Homo sapiens cytochrome P450, family 2, subfamily R, polypeptide 1 (CYP2R1), mRNA [NM_024514]	8870	0.610489	12.1529	6.19243	1.12004e-05	0.000644455	3.49182
BC033829	BC033829	Homo sapiens cDNA clone IMAGE:3856003, partial cds. [BC033829]	38735	0.610201	13.8046	4.7985	0.000180854	0.00523372	0.72922
LOC285141	ENST00000375280	full-length cDNA clone CS0DI052YH08 of Placenta Cot 25-normalized of Homo sapiens (human). [CR596204]	36208	0.609555	11.0982	7.04276	2.3271e-06	0.000203339	5.04939
WDFY4	BC032420	Homo sapiens WDFY family member 4, mRNA (cDNA clone MGC:40604 IMAGE:5221804), complete cds. [BC032420]	29088	0.609276	10.5071	4.38124	0.000433771	0.0098237	-0.136569
TMEM16E	ENST00000324559	Transmembrane protein 16E (Gnathodiaphyseal dysplasia 1 protein). [Source:Uniprot/SWISSPROT;Acc:Q75V66] [ENST00000324559]	18031	0.608304	10.1761	6.15296	1.20768e-05	0.000678306	3.41702
AX781433	AX781433	Sequence 16 from Patent EP1321519. [AX781433]	34014	0.608208	8.16459	5.56306	3.81643e-05	0.00160055	2.27386
MLKL	NM_152649	Homo sapiens mixed lineage kinase domain-like (MLKL), mRNA [NM_152649]	11623	0.607527	9.92859	6.69115	4.40347e-06	0.000321624	4.41796
MYO1E	U14391	Human myosin-IC mRNA, complete cds. [U14391]	28994	0.607127	10.9435	5.1774	8.29476e-05	0.0029247	1.50265
AW961597	AW961597	EST373669 MAGE resequences, MAGG Homo sapiens cDNA, mRNA sequence [AW961597]	23167	0.606907	12.0872	4.5121	0.000329159	0.00808082	0.136217
SLC35C2	NM_173179	Homo sapiens solute carrier family 35, member C2 (SLC35C2), transcript variant 1, mRNA [NM_173179]	19853	0.605358	10.6917	5.70449	2.88431e-05	0.00129535	2.55213
MTMR8	NM_017677	Homo sapiens myotubularin related protein 8 (MTMR8), mRNA [NM_017677]	17882	0.605013	8.59823	4.4127	0.000405873	0.0093328	-0.0708947
TSHZ3	NM_020856	Homo sapiens teashirt family zinc finger 3 (TSHZ3), mRNA [NM_020856]	18274	0.60458	12.1609	5.4161	5.11911e-05	0.00199273	1.98207
FAM126A	NM_032581	Homo sapiens family with sequence similarity 126, member A (FAM126A), mRNA [NM_032581]	20289	0.604566	7.95642	5.17243	0.000102055	0.00341447	1.35069
CPEB1	NM_030594	Homo sapiens cytoplasmic polyadenylation element binding protein 1 (CPEB1), transcript variant 1, mRNA [NM_030594]	27856	0.603727	12.9347	4.43012	0.000391224	0.00910979	-0.034569
LPHN2	NM_012302	Homo sapiens latrophilin 2 (LPHN2), mRNA [NM_012302]	3706	0.60125	11.1437	5.46513	4.63996e-05	0.00185269	2.07971
F7	NM_000131	Homo sapiens coagulation factor VII (serum prothrombin conversion accelerator) (F7), transcript variant 1, mRNA [NM_000131]	28449	0.598883	8.1798	5.00076	0.000119062	0.00384234	1.14385
THC2662262	THC2662262	ALU2_HUMAN (P39189) Alu subfamily SB sequence contamination warning entry, partial (32%) [THC2662262]	22522	0.597464	8.53152	5.80939	2.34731e-05	0.00111563	2.75685
DNM3	NM_015569	Homo sapiens dynamin 3 (DNM3), mRNA [NM_015569]	23878	0.595661	10.6574	4.54215	0.000309004	0.0077337	0.19872
A_23_P125109	A_23_P125109	Unknown	34238	0.594955	15.2004	4.38227	0.00043283	0.00980733	-0.134424
APOL3	NM_145641	Homo sapiens apolipoprotein L, 3 (APOL3), transcript variant beta/a, mRNA [NM_145641]	8398	0.594817	12.0463	4.7055	0.000219494	0.0060158	0.537337
TESK2	NM_007170	Homo sapiens testis-specific kinase 2 (TESK2), mRNA [NM_007170]	15810	0.59393	11.3199	4.83902	0.000166269	0.00494059	0.812579
SLC9A6	NM_001042537	Homo sapiens solute carrier family 9 (sodium/hydrogen exchanger), member 6 (SLC9A6), transcript variant 1, mRNA [NM_001042537]	41301	0.59274	13.2183	6.60001	5.20936e-06	0.000367431	4.25137
A_24_P845631	A_24_P845631	Unknown	14346	0.590599	14.0678	5.95291	1.77489e-05	0.000905062	3.03458
ENST00000292140	ENST00000292140	PHLDB3 protein (Fragment). [Source:Uniprot/SPTREMBL;Acc:Q96HZ0] [ENST00000292140]	4776	0.590325	11.4382	5.14672	8.82991e-05	0.00305651	1.44057
MAN2A2	NM_006122	Homo sapiens mannosidase, alpha, class 2A, member 2 (MAN2A2), mRNA [NM_006122]	34789	0.588992	14.2809	4.90233	0.000145847	0.0044812	0.942539
FLJ14803	NM_032842	Homo sapiens hypothetical protein FLJ14803 (FLJ14803), mRNA [NM_032842]	15309	0.588366	12.9928	5.65804	3.16129e-05	0.00139196	2.46102
BQ184357	BQ184357	UI-E-EJ1-ajs-n-23-0-UI.s1 UI-E-EJ1 Homo sapiens cDNA clone UI-E-EJ1-ajs-n-23-0-UI 3', mRNA sequence [BQ184357]	28089	0.587765	14.4693	6.69037	4.40983e-06	0.000321624	4.41653
KIAA0999	BC035583	Homo sapiens KIAA0999 protein, mRNA (cDNA clone IMAGE:5583560), partial cds. [BC035583]	892	0.584825	7.65333	4.70546	0.00021951	0.0060158	0.537262
MST1R	NM_002447	Homo sapiens macrophage stimulating 1 receptor (c-met-related tyrosine kinase) (MST1R), mRNA [NM_002447]	32490	0.583876	8.15894	5.57965	3.69265e-05	0.00156763	2.30663
DPY19L4	NM_181787	Homo sapiens dpy-19-like 4 (C. elegans) (DPY19L4), mRNA [NM_181787]	40584	0.583413	12.0095	5.39114	5.38234e-05	0.0020808	1.93225
GPR19	NM_006143	Homo sapiens G protein-coupled receptor 19 (GPR19), mRNA [NM_006143]	12966	0.582984	8.17957	5.44024	4.87721e-05	0.00191947	2.03016
GPR177	NM_024911	Homo sapiens G protein-coupled receptor 177 (GPR177), transcript variant 1, mRNA [NM_024911]	21691	0.582728	14.4871	5.50787	4.26004e-05	0.0017507	2.1646
BU940040	BU940040	AGENCOURT_10576766 NIH_MGC_128 Homo sapiens cDNA clone IMAGE:6709025 5', mRNA sequence [BU940040]	32090	0.580871	13.0223	5.35364	5.80442e-05	0.00220421	1.85725
AY358106	AY358106	Homo sapiens clone DNA119534 LCII3035 (UNQ3035) mRNA, complete cds. [AY358106]	8230	0.580307	6.00931	5.89595	1.98251e-05	0.000983604	2.92467
MSTP9	NR_002729	Homo sapiens macrophage stimulating, pseudogene 9 (MSTP9) on chromosome 1 [NR_002729]	34158	0.579715	10.2951	4.94313	0.000134064	0.00421586	1.0261
GGCX	NM_000821	Homo sapiens gamma-glutamyl carboxylase (GGCX), mRNA [NM_000821]	26894	0.57908	11.1671	6.40029	7.55898e-06	0.000479766	3.88213
SMAD1	NM_005900	Homo sapiens SMAD family member 1 (SMAD1), transcript variant 1, mRNA [NM_005900]	3650	0.578787	12.8817	5.4757	4.54288e-05	0.00182687	2.10072
ARHGDIB	NM_001175	Homo sapiens Rho GDP dissociation inhibitor (GDI) beta (ARHGDIB), mRNA [NM_001175]	21134	0.578736	13.578	5.42616	5.01688e-05	0.00196313	2.00211
NAALAD2	NM_005467	Homo sapiens N-acetylated alpha-linked acidic dipeptidase 2 (NAALAD2), mRNA [NM_005467]	45175	0.577606	8.54402	4.40954	0.000408592	0.0093721	-0.0774918
ISLR2	NM_020851	Homo sapiens immunoglobulin superfamily containing leucine-rich repeat 2 (ISLR2), mRNA [NM_020851]	18398	0.577314	8.00865	5.10025	9.70908e-05	0.00327027	1.34633
METTL9	NM_016025	Homo sapiens methyltransferase like 9 (METTL9), transcript variant 1, mRNA [NM_016025]	26438	0.576576	12.5231	4.5487	0.000304782	0.0076493	0.212331
URP2	NM_178443	Homo sapiens UNC-112 related protein 2 (URP2), transcript variant URP2LF, mRNA [NM_178443]	6464	0.576167	7.97922	4.40131	0.000415762	0.00948746	-0.0946784
HADHB	NM_000183	Homo sapiens hydroxyacyl-Coenzyme A dehydrogenase/3-ketoacyl-Coenzyme A thiolase/enoyl-Coenzyme A hydratase (trifunctional protein), beta subunit (HADHB), nuclear gene encoding mitochondrial protein, mRNA [NM_000183]	30574	0.575284	15.1067	6.07293	1.40791e-05	0.000763322	3.26467
GK	NM_203391	Homo sapiens glycerol kinase (GK), transcript variant 1, mRNA [NM_203391]	20292	0.573315	11.0707	4.72353	0.000211391	0.00587559	0.574603
ENST00000373542	ENST00000373542	Phosphorylase b kinase regulatory subunit alpha, skeletal muscle isoform (Phosphorylase kinase alpha M subunit). [Source:Uniprot/SWISSPROT;Acc:P46020] [ENST00000373542]	30974	0.572972	10.0821	5.46253	4.66418e-05	0.00185448	2.07454
RANBP5	NM_002271	Homo sapiens RAN binding protein 5 (RANBP5), mRNA [NM_002271]	37790	0.572523	12.27	4.53187	0.000315756	0.0078373	0.177335
AK094603	AK094603	Homo sapiens cDNA FLJ37284 fis, clone BRAMY2013590. [AK094603]	37483	0.571808	13.7605	4.37108	0.000443192	0.00996085	-0.157791
PDIA3	NM_005313	Homo sapiens protein disulfide isomerase family A, member 3 (PDIA3), mRNA [NM_005313]	16108	0.571684	15.4596	5.46416	4.64904e-05	0.00185411	2.07777
ANTXR1	NM_032208	Homo sapiens anthrax toxin receptor 1 (ANTXR1), transcript variant 1, mRNA [NM_032208]	11942	0.571379	14.2465	6.14584	1.22424e-05	0.000683053	3.4035
NegativeControl	NegativeControl		26184	0.570972	5.1533	4.79255	0.000183104	0.00527845	0.716965
ESAM	NM_138961	Homo sapiens endothelial cell adhesion molecule (ESAM), mRNA [NM_138961]	15170	0.570876	10.3951	7.09438	2.1221e-06	0.000191372	5.14058
AK054569	AK054569	Homo sapiens cDNA FLJ30007 fis, clone 3NB692000012. [AK054569]	4423	0.570351	9.51527	4.63518	0.000254236	0.00669433	0.39181
BF213738	BF213738	BF213738 601847628F1 NIH_MGC_55 Homo sapiens cDNA clone IMAGE:4078519 5', mRNA sequence [BF213738]	10447	0.568818	11.306	4.53499	0.00031369	0.00781724	0.183831
TPM2	NM_213674	Homo sapiens tropomyosin 2 (beta) (TPM2), transcript variant 2, mRNA [NM_213674]	23534	0.568548	14.6995	5.41013	5.18086e-05	0.00201503	1.97016
BACE2	NM_012105	Homo sapiens beta-site APP-cleaving enzyme 2 (BACE2), transcript variant a, mRNA [NM_012105]	6074	0.568217	13.6804	5.15616	8.66152e-05	0.00301912	1.45969
RNF149	NM_173647	Homo sapiens ring finger protein 149 (RNF149), mRNA [NM_173647]	37786	0.568083	13.9359	5.34308	5.92925e-05	0.00224593	1.83611
KIAA0556	NM_015202	Homo sapiens KIAA0556 (KIAA0556), mRNA [NM_015202]	6475	0.565942	11.2369	4.78587	0.000185665	0.00534204	0.703193
CDKN1B	NM_004064	Homo sapiens cyclin-dependent kinase inhibitor 1B (p27, Kip1) (CDKN1B), mRNA [NM_004064]	44382	0.564791	13.8065	5.04214	0.000109361	0.00358431	1.2282
AL049990	AL049990	Homo sapiens mRNA; cDNA DKFZp564G112 (from clone DKFZp564G112). [AL049990]	38202	0.563406	10.511	4.94574	0.000133346	0.00420143	1.03143
TBC1D10C	NM_198517	Homo sapiens TBC1 domain family, member 10C (TBC1D10C), mRNA [NM_198517]	31651	0.562655	8.32834	5.99499	1.6361e-05	0.000848208	3.11547
PDE6B	NM_000283	Homo sapiens phosphodiesterase 6B, cGMP-specific, rod, beta (congenital stationary night blindness 3, autosomal dominant) (PDE6B), mRNA [NM_000283]	15511	0.561258	13.7815	4.69509	0.000224313	0.00611764	0.515819
ZDHHC2	NM_016353	Homo sapiens zinc finger, DHHC-type containing 2 (ZDHHC2), mRNA [NM_016353]	35828	0.56099	11.9697	4.74513	0.00020209	0.00569091	0.619183
GLDC	NM_000170	Homo sapiens glycine dehydrogenase (decarboxylating) (GLDC), mRNA [NM_000170]	45188	0.560915	12.482	4.79907	0.000180642	0.00523094	0.730383
RUNX3	NM_001031680	Homo sapiens runt-related transcription factor 3 (RUNX3), transcript variant 1, mRNA [NM_001031680]	36966	0.560514	8.21969	4.45693	0.000369712	0.00877519	0.0213328
KIAA1344	NM_020784	Homo sapiens KIAA1344 (KIAA1344), mRNA [NM_020784]	12296	0.560388	11.4824	5.88274	2.03414e-05	0.0010059	2.89913
PRRX2	NM_016307	Homo sapiens paired related homeobox 2 (PRRX2), mRNA [NM_016307]	34494	0.559708	10.4863	4.65909	0.000241834	0.0064623	0.441333
SPTBN5	NM_016642	Homo sapiens spectrin, beta, non-erythrocytic 5 (SPTBN5), mRNA [NM_016642]	28064	0.557829	10.745	5.02045	0.00011434	0.00371503	1.18401
FSTL1	NM_007085	Homo sapiens follistatin-like 1 (FSTL1), mRNA [NM_007085]	7163	0.556042	15.0512	4.76756	0.000192872	0.00549666	0.665452
EDNRB	NM_003991	Homo sapiens endothelin receptor type B (EDNRB), transcript variant 2, mRNA [NM_003991]	1574	0.555323	12.8786	4.53272	0.000315192	0.00782763	0.179104
C1orf121	NM_016076	Homo sapiens chromosome 1 open reading frame 121 (C1orf121), mRNA [NM_016076]	36906	0.55523	13.1165	6.28365	9.41847e-06	0.000566619	3.66385
LRRC8B	ENST00000330947	Leucine-rich repeat-containing protein 8B (T-cell activation leucine repeat-rich protein). [Source:Uniprot/SWISSPROT;Acc:Q6P9F7] [ENST00000330947]	32310	0.555022	10.8979	4.57166	0.000290441	0.00738827	0.260022
ATP6AP1	NM_001183	Homo sapiens ATPase, H+ transporting, lysosomal accessory protein 1 (ATP6AP1), mRNA [NM_001183]	10533	0.554554	14.9204	4.45946	0.000367745	0.0087512	0.0266062
PRSS35	NM_153362	Homo sapiens protease, serine, 35 (PRSS35), mRNA [NM_153362]	1644	0.554417	9.60305	4.78472	0.00018611	0.00534797	0.700826
C2orf32	NM_015463	Homo sapiens chromosome 2 open reading frame 32 (C2orf32), mRNA [NM_015463]	11143	0.553873	13.9017	4.85907	0.000159503	0.00480073	0.853771
PCDHGA3	NM_032011	Homo sapiens protocadherin gamma subfamily A, 3 (PCDHGA3), transcript variant 2, mRNA [NM_032011]	39129	0.553689	7.53065	5.12554	9.22e-05	0.00315994	1.39765
SLC43A3	NM_199329	Homo sapiens solute carrier family 43, member 3 (SLC43A3), mRNA [NM_199329]	19815	0.553583	11.085	5.89963	1.96834e-05	0.000979815	2.9318
TMEM133	NM_032021	Homo sapiens transmembrane protein 133 (TMEM133), mRNA [NM_032021]	16451	0.552883	12.9883	6.38734	1.04101e-05	0.000614838	3.61763
ADCY9	NM_001116	Homo sapiens adenylate cyclase 9 (ADCY9), mRNA [NM_001116]	38815	0.552636	13.3929	6.00565	1.60275e-05	0.000840602	3.13592
PTPRC	NM_002838	Homo sapiens protein tyrosine phosphatase, receptor type, C (PTPRC), transcript variant 1, mRNA [NM_002838]	29253	0.552276	10.0534	5.01593	0.000115407	0.00373888	1.1748
EGF	NM_001963	Homo sapiens epidermal growth factor (beta-urogastrone) (EGF), mRNA [NM_001963]	3827	0.54798	11.026	4.71077	0.000217092	0.00597866	0.548236
SIGLEC1	NM_023068	Homo sapiens sialic acid binding Ig-like lectin 1, sialoadhesin (SIGLEC1), mRNA [NM_023068]	20134	0.547935	9.59615	4.53311	0.000314935	0.00782763	0.179911
ECM1	NM_004425	Homo sapiens extracellular matrix protein 1 (ECM1), transcript variant 1, mRNA [NM_004425]	30528	0.546398	9.16366	4.81276	0.000207998	0.00581361	0.643746
OAT	NM_000274	Homo sapiens ornithine aminotransferase (gyrate atrophy) (OAT), nuclear gene encoding mitochondrial protein, mRNA [NM_000274]	43309	0.543673	14.5162	4.65782	0.000242474	0.00647558	0.438712
SV2B	NM_014848	Homo sapiens synaptic vesicle glycoprotein 2B (SV2B), mRNA [NM_014848]	40029	0.543545	13.4139	4.76279	0.000194794	0.00553742	0.655624
THC2661861	THC2661861	Unknown	35437	0.542768	10.9803	4.52342	0.000321413	0.00793294	0.159772
FBXL10	NM_032590	Homo sapiens F-box and leucine-rich repeat protein 10 (FBXL10), transcript variant 1, mRNA [NM_032590]	25193	0.542163	10.6802	4.73046	0.000208361	0.00582014	0.588904
APC2	NM_005883	Homo sapiens adenomatosis polyposis coli 2 (APC2), mRNA [NM_005883]	40108	0.540612	11.0945	4.68322	0.00022994	0.00623331	0.49128
TM6SF1	NM_023003	Homo sapiens transmembrane 6 superfamily member 1 (TM6SF1), mRNA [NM_023003]	27891	0.540528	9.73461	6.12287	1.27924e-05	0.000705465	3.35985
BC032027	BC032027	Homo sapiens cDNA clone IMAGE:4825733. [BC032027]	38936	0.540325	8.00839	4.37198	0.000442345	0.00996085	-0.155901
GALNT2	NM_004481	Homo sapiens UDP-N-acetyl-alpha-D-galactosamine:polypeptide N-acetylgalactosaminyltransferase 2 (GalNAc-T2) (GALNT2), mRNA [NM_004481]	18892	0.539992	11.8634	4.98484	0.000123026	0.00394034	1.11135
THC2671679	THC2671679	Unknown	25158	0.53851	8.63448	4.75964	0.000196075	0.00555977	0.64913
DISC1	NM_018662	Homo sapiens disrupted in schizophrenia 1 (DISC1), transcript variant L, mRNA [NM_018662]	10801	0.538291	10.7445	4.45744	0.000369312	0.00877519	0.0224029
LOC645722	XM_944447	PREDICTED: Homo sapiens hypothetical LOC645722 (LOC645722), mRNA [XM_944447]	35742	0.538037	14.2071	5.12873	9.16017e-05	0.00314422	1.40411
THC2687466	THC2687466	Unknown	29080	0.536808	7.41137	4.83458	0.000167806	0.00497423	0.803456
TRAM1	NM_014294	Homo sapiens translocation associated membrane protein 1 (TRAM1), mRNA [NM_014294]	6223	0.536793	15.3132	4.37477	0.000439744	0.00992899	-0.150077
THC2692434	THC2692434	BC018029 6-pyruvoyltetrahydropterin synthase {Homo sapiens} (exp=-1; wgp=0; cg=0), partial (25%) [THC2692434]	32410	0.536455	9.21291	5.42037	5.07545e-05	0.00197916	1.99058
ILVBL	NM_006844	Homo sapiens ilvB (bacterial acetolactate synthase)-like (ILVBL), transcript variant 1, mRNA [NM_006844]	45117	0.534504	12.6803	4.54671	0.00030606	0.00767281	0.208192
CCPG1	AF011794	Homo sapiens cell cycle progression restoration 8 protein (CPR8) mRNA, complete cds. [AF011794]	23142	0.534452	13.043	4.97485	0.000125583	0.00401366	1.09094
FLJ36748	NM_152406	Homo sapiens hypothetical protein FLJ36748 (FLJ36748), mRNA [NM_152406]	9924	0.534389	9.56895	4.9694	0.000127	0.00404746	1.07981
THC2649506	THC2649506	Unknown	33126	0.534147	5.41478	4.48895	0.000345595	0.00837468	0.088027
AK024358	AK024358	Homo sapiens cDNA FLJ14296 fis, clone PLACE1008455. [AK024358]	669	0.53356	10.342	4.40222	0.000414961	0.00947612	-0.0927734
A_23_P208609	A_23_P208609	Unknown	39602	0.531667	6.20832	4.64246	0.000250396	0.00662529	0.406879
TEX2	NM_018469	Homo sapiens testis expressed sequence 2 (TEX2), mRNA [NM_018469]	11985	0.528391	13.7941	4.53906	0.000311022	0.00776803	0.19228
GBA	NM_001005749	Homo sapiens glucosidase, beta; acid (includes glucosylceramidase) (GBA), transcript variant 4, mRNA [NM_001005749]	23930	0.528329	11.5044	5.48396	4.46852e-05	0.00180613	2.11712
HLA-DRB4	NM_021983	Homo sapiens major histocompatibility complex, class II, DR beta 4 (HLA-DRB4), mRNA [NM_021983]	29764	0.528222	12.1024	4.67852	0.00023221	0.00627972	0.48155
RAB8B	NM_016530	Homo sapiens RAB8B, member RAS oncogene family (RAB8B), mRNA [NM_016530]	29150	0.525988	10.6863	4.43081	0.000390657	0.00910858	-0.0331344
DLX3	NM_005220	Homo sapiens distal-less homeobox 3 (DLX3), mRNA [NM_005220]	43534	0.525705	6.16015	6.01111	1.58592e-05	0.000834962	3.14641
EPHB2	NM_004442	Homo sapiens EPH receptor B2 (EPHB2), transcript variant 2, mRNA [NM_004442]	34284	0.52541	7.92617	4.64559	0.00024876	0.00659648	0.413368
RASGEF1B	BX648337	Homo sapiens mRNA; cDNA DKFZp686K235 (from clone DKFZp686K235). [BX648337]	41853	0.52371	7.00783	5.11048	9.50809e-05	0.00323405	1.3671
RBP7	NM_052960	Homo sapiens retinol binding protein 7, cellular (RBP7), mRNA [NM_052960]	30468	0.522052	12.5824	4.85062	0.000162321	0.00485345	0.836407
CCDC47	NM_020198	Homo sapiens coiled-coil domain containing 47 (CCDC47), mRNA [NM_020198]	17651	0.521509	14.5957	5.57052	3.76026e-05	0.00158586	2.2886
PCDHB8	NM_019120	Homo sapiens protocadherin beta 8 (PCDHB8), mRNA [NM_019120]	31616	0.519564	7.80413	4.56022	0.000297496	0.00752943	0.236271
HEPH	NM_014799	Homo sapiens hephaestin (HEPH), transcript variant 2, mRNA [NM_014799]	45087	0.518786	13.661	5.16205	8.55813e-05	0.00299701	1.47161
CPD	NM_001304	Homo sapiens carboxypeptidase D (CPD), mRNA [NM_001304]	34315	0.517599	10.3462	4.95658	0.000130399	0.00413821	1.0536
KIAA0090	NM_015047	Homo sapiens KIAA0090 (KIAA0090), mRNA [NM_015047]	8803	0.516315	12.0164	4.73426	0.000206717	0.00579381	0.596755
BTN2A2	NM_181531	Homo sapiens butyrophilin, subfamily 2, member A2 (BTN2A2), transcript variant 2, mRNA [NM_181531]	43640	0.515419	10.3862	4.97213	0.000126289	0.0040305	1.08538
TXNDC1	NM_030755	Homo sapiens thioredoxin domain containing 1 (TXNDC1), mRNA [NM_030755]	23276	0.514685	14.04	5.44938	4.78866e-05	0.00189192	2.04837
TM9SF2	NM_004800	Homo sapiens transmembrane 9 superfamily member 2 (TM9SF2), mRNA [NM_004800]	34172	0.514311	14.0887	4.51874	0.000324592	0.00798385	0.150035
NFYC	NM_014223	Homo sapiens nuclear transcription factor Y, gamma (NFYC), mRNA [NM_014223]	8756	0.510319	13.124	5.68047	3.02425e-05	0.00133948	2.50505
PLA2G5	NM_000929	Homo sapiens phospholipase A2, group V (PLA2G5), mRNA [NM_000929]	27947	0.51031	12.4821	5.10559	9.6035e-05	0.00325064	1.35719
ENST00000344441	ENST00000344441	MIA3 protein (Fragment). [Source:Uniprot/SPTREMBL;Acc:Q86Y60] [ENST00000344441]	1726	0.5094	10.7249	4.88062	0.000152543	0.00464756	0.898017
CTSC	NM_148170	Homo sapiens cathepsin C (CTSC), transcript variant 2, mRNA [NM_148170]	1126	0.50922	12.6923	4.69422	0.000224721	0.00612505	0.51402
SFTPC	BC005913	Homo sapiens surfactant, pulmonary-associated protein C, mRNA (cDNA clone MGC:14509 IMAGE:4043169), complete cds. [BC005913]	6856	0.508299	8.75896	4.44668	0.000377789	0.00890546	-3.13244e-05
A_32_P204565	A_32_P204565	Unknown	29186	0.508217	8.22391	4.59411	0.000277078	0.00711672	0.306639
FLJ12684	NM_024534	Homo sapiens hypothetical protein FLJ12684 (FLJ12684), mRNA [NM_024534]	8958	0.507917	7.65344	4.3852	0.000430159	0.0097714	-0.128308
FCGR2A	NM_021642	Homo sapiens Fc fragment of IgG, low affinity IIa, receptor (CD32) (FCGR2A), mRNA [NM_021642]	2502	0.506816	11.9146	4.80876	0.000177044	0.00516332	0.750323
THC2677326	THC2677326	Q96CT6_HUMAN (Q96CT6) C12orf10 protein (Fragment), partial (9%) [THC2677326]	6725	0.506251	11.3858	4.64238	0.000250436	0.00662529	0.40672
HAVCR2	NM_032782	Homo sapiens hepatitis A virus cellular receptor 2 (HAVCR2), mRNA [NM_032782]	21098	0.505476	9.24988	4.92939	0.000137919	0.00431702	0.997978
CTSL	NM_001912	Homo sapiens cathepsin L (CTSL), transcript variant 1, mRNA [NM_001912]	2570	0.505392	15.2049	5.48065	4.49816e-05	0.00181215	2.11055
SMAD7	NM_005904	Homo sapiens SMAD family member 7 (SMAD7), mRNA [NM_005904]	351	0.50519	11.5265	5.18249	8.20922e-05	0.00289964	1.51295
CLN5	NM_006493	Homo sapiens ceroid-lipofuscinosis, neuronal 5 (CLN5), mRNA [NM_006493]	1212	0.504861	12.5941	4.70853	0.000218111	0.00600307	0.543594
CAMP	NM_004345	Homo sapiens cathelicidin antimicrobial peptide (CAMP), mRNA [NM_004345]	26579	0.502323	7.95027	4.44175	0.00038174	0.00898043	-0.010315
PTPRK	NM_002844	Homo sapiens protein tyrosine phosphatase, receptor type, K (PTPRK), mRNA [NM_002844]	3545	0.501762	13.4094	5.36189	5.70873e-05	0.00217338	1.87376
BF965065	BF965065	602268829F1 NIH_MGC_81 Homo sapiens cDNA clone IMAGE:4356966 5', mRNA sequence [BF965065]	28764	0.49818	13.9896	4.72738	0.000209704	0.00584705	0.582537
SFXN2	NM_178858	Homo sapiens sideroflexin 2 (SFXN2), mRNA [NM_178858]	19824	0.498047	9.38549	4.92894	0.000138049	0.00431702	0.997048
WDFY2	NM_052950	Homo sapiens WD repeat and FYVE domain containing 2 (WDFY2), mRNA [NM_052950]	28172	0.497574	10.8672	4.59744	0.000275149	0.00709553	0.313554
GABRG3	BC029850	Homo sapiens cDNA clone IMAGE:5178575, containing frame-shift errors. [BC029850]	36053	0.496623	7.62039	4.74271	0.00020311	0.00571604	0.614196
MOSC2	NM_017898	Homo sapiens MOCO sulphurase C-terminal domain containing 2 (MOSC2), mRNA [NM_017898]	3134	0.496399	12.7417	6.44657	6.93089e-06	0.000449409	3.96819
PLK2	NM_006622	Homo sapiens polo-like kinase 2 (Drosophila) (PLK2), mRNA [NM_006622]	19466	0.495458	12.3336	5.44958	4.78677e-05	0.00189192	2.04876
TMEM48	NM_018087	Homo sapiens transmembrane protein 48 (TMEM48), mRNA [NM_018087]	27099	0.492134	10.9224	4.4639	0.000364319	0.00868345	0.0358596
CPE	NM_001873	Homo sapiens carboxypeptidase E (CPE), mRNA [NM_001873]	12613	0.491946	16.3292	4.43998	0.000383168	0.00898896	-0.0140041
TEGT	NM_003217	Homo sapiens testis enhanced gene transcript (BAX inhibitor 1) (TEGT), mRNA [NM_003217]	5906	0.490125	16.3214	5.51395	5.26704e-05	0.00204325	2.00793
PPT1	NM_000310	Homo sapiens palmitoyl-protein thioesterase 1 (ceroid-lipofuscinosis, neuronal 1, infantile) (PPT1), mRNA [NM_000310]	30055	0.489134	15.6678	5.09336	9.84672e-05	0.0033092	1.33236
EGFR	NM_005228	Homo sapiens epidermal growth factor receptor (erythroblastic leukemia viral (v-erb-b) oncogene homolog, avian) (EGFR), transcript variant 1, mRNA [NM_005228]	39235	0.489081	11.3833	4.44078	0.000382521	0.00898406	-0.0123344
C6orf192	NM_052831	Homo sapiens chromosome 6 open reading frame 192 (C6orf192), mRNA [NM_052831]	2335	0.488897	12.5361	5.47526	4.54687e-05	0.00182687	2.09985
GSC	NM_173849	Homo sapiens goosecoid (GSC), mRNA [NM_173849]	17526	0.488004	6.40589	4.91663	0.0001416	0.00439147	0.971848
DCBLD2	NM_080927	Homo sapiens discoidin, CUB and LCCL domain containing 2 (DCBLD2), mRNA [NM_080927]	8564	0.487916	13.9068	5.2156	7.67477e-05	0.00274972	1.5798
FLJ23867	AK074447	Homo sapiens cDNA FLJ23867 fis, clone LNG09729. [AK074447]	31884	0.487767	6.83805	5.74681	2.65382e-05	0.00121487	2.63489
UST	NM_005715	Homo sapiens uronyl-2-sulfotransferase (UST), mRNA [NM_005715]	5516	0.487712	12.4097	5.18447	8.1763e-05	0.00289029	1.51693
TMC7	NM_024847	Homo sapiens transmembrane channel-like 7 (TMC7), mRNA [NM_024847]	23145	0.48733	6.85731	4.63685	0.000253352	0.00667497	0.395258
ZNF93	AK096342	Homo sapiens cDNA FLJ39023 fis, clone NT2RP7004348, highly similar to ZINC FINGER PROTEIN 93. [AK096342]	35411	0.4868	8.17827	5.64152	3.26632e-05	0.00142427	2.42854
SPPL2A	NM_032802	Homo sapiens signal peptide peptidase-like 2A (SPPL2A), mRNA [NM_032802]	36942	0.485605	12.4933	5.23099	7.43851e-05	0.00268431	1.61085
LRIG1	NM_015541	Homo sapiens leucine-rich repeats and immunoglobulin-like domains 1 (LRIG1), mRNA [NM_015541]	43585	0.484729	13.8092	4.81291	0.000175526	0.00513322	0.758865
ALG6	NM_013339	Homo sapiens asparagine-linked glycosylation 6 homolog (S. cerevisiae, alpha-1,3-glucosyltransferase) (ALG6), mRNA [NM_013339]	42812	0.48462	11.421	4.62193	0.000261391	0.00682284	0.364332
KIAA1468	NM_020854	Homo sapiens KIAA1468 (KIAA1468), mRNA [NM_020854]	4803	0.483863	11.6752	4.90709	0.000144419	0.00445433	0.952297
NID2	NM_007361	Homo sapiens nidogen 2 (osteonidogen) (NID2), mRNA [NM_007361]	40203	0.477799	13.3495	4.82412	0.000171486	0.00505362	0.781947
ATF7	BC042363	Homo sapiens activating transcription factor 7, mRNA (cDNA clone IMAGE:5285571), complete cds. [BC042363]	14298	0.477755	10.5243	4.81359	0.000207652	0.00580754	0.645398
RCSD1	NM_052862	Homo sapiens RCSD domain containing 1 (RCSD1), mRNA [NM_052862]	16412	0.47737	9.37506	5.16394	8.52535e-05	0.00299019	1.47542
TPRXL	NR_002223	Homo sapiens tetra-peptide repeat homeobox-like (TPRXL) on chromosome 3 [NR_002223]	20471	0.477367	7.36402	4.78532	0.000219744	0.00601855	0.589248
KLK2	AF336106	Homo sapiens prostate-specific KLK2 mRNA, complete cds, alternatively spliced. [AF336106]	34405	0.477219	4.71005	4.45444	0.000371661	0.00879788	0.0161335
LOC643641	AB011115	Homo sapiens mRNA for KIAA0543 protein, partial cds. [AB011115]	25018	0.476957	11.861	4.41727	0.000401975	0.0092719	-0.0613594
RFTN2	NM_144629	Homo sapiens raftlin family member 2 (RFTN2), mRNA [NM_144629]	42377	0.47659	10.3998	4.80086	0.00017997	0.00522157	0.734075
C9orf164	NM_182635	Homo sapiens chromosome 9 open reading frame 164 (C9orf164), mRNA [NM_182635]	42823	0.475492	8.61397	4.56569	0.000294104	0.00745617	0.247618
CCDC14	NM_022757	Homo sapiens coiled-coil domain containing 14 (CCDC14), mRNA [NM_022757]	38602	0.475441	12.236	4.85866	0.000159637	0.00480073	0.85294
SLC27A1	NM_198580	Homo sapiens solute carrier family 27 (fatty acid transporter), member 1 (SLC27A1), mRNA [NM_198580]	2532	0.474181	13.254	4.43142	0.000390147	0.00910858	-0.0318437
LEPRE1	NM_022356	Homo sapiens leucine proline-enriched proteoglycan (leprecan) 1 (LEPRE1), mRNA [NM_022356]	39074	0.472767	12.4288	4.62044	0.000262204	0.00683243	0.361256
PIGO	NM_032634	Homo sapiens phosphatidylinositol glycan anchor biosynthesis, class O (PIGO), transcript variant 1, mRNA [NM_032634]	5673	0.471554	11.239	4.5623	0.000296205	0.00750519	0.240576
AF390550	AF390550	Homo sapiens cervical cancer suppressor gene 5 mRNA, complete cds. [AF390550]	20232	0.468693	9.75488	5.13965	8.95825e-05	0.00309113	1.42624
PLA2G4A	NM_024420	Homo sapiens phospholipase A2, group IVA (cytosolic, calcium-dependent) (PLA2G4A), mRNA [NM_024420]	32321	0.465429	10.9053	4.6379	0.000252794	0.0066659	0.397442
SLC35A1	NM_006416	Homo sapiens solute carrier family 35 (CMP-sialic acid transporter), member A1 (SLC35A1), mRNA [NM_006416]	6571	0.465045	13.0282	5.80026	2.38966e-05	0.00113314	2.73908
POU5F1	NM_002701	Homo sapiens POU domain, class 5, transcription factor 1 (POU5F1), transcript variant 1, mRNA [NM_002701]	11740	0.462165	9.23388	4.51318	0.000328412	0.00806689	0.138463
MGST2	NM_002413	Homo sapiens microsomal glutathione S-transferase 2 (MGST2), mRNA [NM_002413]	33291	0.457486	14.4095	5.52972	4.07837e-05	0.00168993	2.2079
SKIP	NM_130766	Homo sapiens skeletal muscle and kidney enriched inositol phosphatase (SKIP), transcript variant 2, mRNA [NM_130766]	36803	0.457131	15.084	4.3699	0.0004443	0.00996685	-0.160257
FBLIM1	NM_017556	Homo sapiens filamin binding LIM protein 1 (FBLIM1), transcript variant 1, mRNA [NM_017556]	28396	0.455827	10.902	4.99934	0.00011941	0.00384449	1.14096
EDNRA	NM_001957	Homo sapiens endothelin receptor type A (EDNRA), mRNA [NM_001957]	20353	0.455661	10.7539	4.44041	0.000382821	0.00898641	-0.0131091
TTLL3	NM_015644	Homo sapiens tubulin tyrosine ligase-like family, member 3 (TTLL3), transcript variant 2, mRNA [NM_015644]	11887	0.454694	9.72949	4.60418	0.000271292	0.00701617	0.327527
AK090416	AK090416	Homo sapiens mRNA for FLJ00318 protein. [AK090416]	7783	0.453529	7.92793	4.47299	0.000357407	0.00855216	0.0547952
THC2661917	THC2661917	Unknown	36256	0.450699	6.28206	4.89631	0.000147672	0.00452983	0.930202
PSEN1	NM_000021	Homo sapiens presenilin 1 (Alzheimer disease 3) (PSEN1), mRNA [NM_000021]	33514	0.450305	12.285	4.87907	0.000153034	0.00465621	0.894831
GBAP	NR_002188	Homo sapiens glucosidase, beta; acid, pseudogene (GBAP) on chromosome 1 [NR_002188]	14507	0.450215	11.0601	4.71897	0.00021341	0.00591345	0.565184
TMEM131	ENST00000186436	Transmembrane protein 131 (Protein RW1) (Fragment). [Source:Uniprot/SWISSPROT;Acc:Q92545] [ENST00000186436]	29163	0.448789	11.7813	4.47114	0.000358807	0.00857023	0.0509308
LRIG2	NM_014813	Homo sapiens leucine-rich repeats and immunoglobulin-like domains 2 (LRIG2), mRNA [NM_014813]	38363	0.444819	10.4979	4.88676	0.000150619	0.00460764	0.910609
AK129652	AK129652	Homo sapiens cDNA FLJ26141 fis, clone TST03911. [AK129652]	4931	0.441001	13.3229	4.5269	0.000319074	0.00788919	0.166996
RAPH1	NM_213589	Homo sapiens Ras association (RalGDS/AF-6) and pleckstrin homology domains 1 (RAPH1), transcript variant 1, mRNA [NM_213589]	24751	0.440394	12.9768	4.66326	0.000239732	0.00641377	0.449975
SP1	NM_138473	Homo sapiens Sp1 transcription factor (SP1), mRNA [NM_138473]	32473	0.438939	9.29901	4.52656	0.000319298	0.00788958	0.1663
ATRN	NM_139321	Homo sapiens attractin (ATRN), transcript variant 1, mRNA [NM_139321]	44680	0.436666	12.6372	4.55179	0.000302813	0.007627	0.218745
PML	NM_002675	Homo sapiens promyelocytic leukemia (PML), transcript variant 6, mRNA [NM_002675]	24414	0.436562	7.47101	5.14851	8.79779e-05	0.00305586	1.44419
KIAA0251	NM_015027	Homo sapiens KIAA0251 protein (KIAA0251), mRNA [NM_015027]	31685	0.433771	14.6865	4.59938	0.000274037	0.00707091	0.31756
TMEM41B	BC035034	Homo sapiens transmembrane protein 41B, mRNA (cDNA clone MGC:33897 IMAGE:5259179), complete cds. [BC035034]	7755	0.433413	11.7055	4.85782	0.000159918	0.00480073	0.851199
FLJ32312	AL832208	Homo sapiens mRNA; cDNA DKFZp686K122 (from clone DKFZp686K122) [AL832208]	3927	0.431012	8.53641	4.37131	0.000442975	0.00996085	-0.157307
NFIB	NM_005596	Homo sapiens nuclear factor I/B (NFIB), mRNA [NM_005596]	7144	0.429747	14.1244	4.60025	0.000273537	0.00706207	0.319367
DENND1A	NM_020946	Homo sapiens DENN/MADD domain containing 1A (DENND1A), transcript variant 1, mRNA [NM_020946]	3802	0.428139	12.9656	4.91764	0.000141306	0.00438536	0.973913
HEXB	NM_000521	Homo sapiens hexosaminidase B (beta polypeptide) (HEXB), mRNA [NM_000521]	6452	0.427652	14.9259	4.59483	0.000276664	0.00711571	0.308118
TRAK1	NM_001042646	Homo sapiens trafficking protein, kinesin binding 1 (TRAK1), transcript variant 1, mRNA [NM_001042646]	38831	0.426948	13.1174	4.50599	0.00033342	0.00815872	0.123495
HLA-DPB1	NM_002121	Homo sapiens major histocompatibility complex, class II, DP beta 1 (HLA-DPB1), mRNA [NM_002121]	5021	0.425563	13.8586	4.4681	0.000361113	0.00861616	0.0445984
MRPS18A	NM_018135	Homo sapiens mitochondrial ribosomal protein S18A (MRPS18A), nuclear gene encoding mitochondrial protein, mRNA [NM_018135]	14314	0.42544	12.6165	5.11416	9.43683e-05	0.0032171	1.37457
SDC3	AB007937	Homo sapiens mRNA for KIAA0468 protein, partial cds. [AB007937]	27742	0.42469	7.95483	4.4944	0.00034165	0.00830592	0.099379
PLCE1	NM_016341	Homo sapiens phospholipase C, epsilon 1 (PLCE1), mRNA [NM_016341]	43888	0.424399	14.0417	4.43419	0.000387878	0.00906727	-0.0260783
DERL1	NM_024295	Homo sapiens Der1-like domain family, member 1 (DERL1), mRNA [NM_024295]	6932	0.422348	11.2559	4.47289	0.00035748	0.00855216	0.0545942
GIMAP4	NM_018326	Homo sapiens GTPase, IMAP family member 4 (GIMAP4), mRNA [NM_018326]	39620	0.422265	11.2915	4.47947	0.000352566	0.0085024	0.0682792
PS1TP4	AK093903	Homo sapiens cDNA FLJ36584 fis, clone TRACH2013450. [AK093903]	22457	0.42162	13.4773	4.6248	0.000259825	0.00678985	0.37028
LOC338328	NM_178172	Homo sapiens high density lipoprotein-binding protein (LOC338328), mRNA [NM_178172]	26145	0.421144	10.448	5.5413	3.98536e-05	0.00166012	2.23083
LRRFIP1	BC010662	Homo sapiens leucine rich repeat (in FLII) interacting protein 1, mRNA (cDNA clone IMAGE:3855382), complete cds. [BC010662]	35810	0.420996	11.4467	4.77777	0.000188818	0.00540509	0.686505
ENST00000308537	ENST00000308537	PDZ domain-containing RING finger protein 3 (Ligand of Numb-protein X 3) (Semaphorin cytoplasmic domain-associated protein 3) (SEMACAP3 protein). [Source:Uniprot/SWISSPROT;Acc:Q9UPQ7] [ENST00000308537]	34785	0.420585	6.42893	4.42248	0.000397583	0.00921662	-0.0505013
C1QDC1	NM_001002259	Homo sapiens C1q domain containing 1 (C1QDC1), transcript variant 1, mRNA [NM_001002259]	36680	0.419889	12.7855	4.59627	0.000275827	0.00710626	0.311115
IFNG	NM_000619	Homo sapiens interferon, gamma (IFNG), mRNA [NM_000619]	35259	0.419529	6.07711	4.54613	0.000355881	0.00853672	0.111329
FEZ2	NM_001042548	Homo sapiens fasciculation and elongation protein zeta 2 (zygin II) (FEZ2), transcript variant 2, mRNA [NM_001042548]	806	0.419315	14.0378	4.40553	0.000412068	0.00942707	-0.0858605
PPAP2A	NM_176895	Homo sapiens phosphatidic acid phosphatase type 2A (PPAP2A), transcript variant 2, mRNA [NM_176895]	10292	0.4179	15.2062	4.88913	0.000149883	0.00459137	0.915467
PGCP	NM_016134	Homo sapiens plasma glutamate carboxypeptidase (PGCP), mRNA [NM_016134]	4567	0.408495	13.2745	4.72641	0.000210126	0.0058549	0.580549
LRRC42	NM_052940	Homo sapiens leucine rich repeat containing 42 (LRRC42), mRNA [NM_052940]	17034	0.400235	13.8529	4.68409	0.000229522	0.00622574	0.49308
LRRC49	NM_017691	Homo sapiens leucine rich repeat containing 49 (LRRC49), mRNA [NM_017691]	27665	0.397128	11.4891	4.80454	0.0001786	0.00519521	0.741652
DTL	NM_016448	Homo sapiens denticleless homolog (Drosophila) (DTL), mRNA [NM_016448]	10443	0.396585	6.99986	4.41365	0.000405062	0.00932111	-0.0689176
FLJ90709	NM_173514	Homo sapiens hypothetical protein FLJ90709 (FLJ90709), mRNA [NM_173514]	24471	0.39245	11.0409	5.02211	0.000113953	0.00370511	1.18738
CR594208	CR594208	full-length cDNA clone CS0DH004YD13 of T cells (Jurkat cell line) of Homo sapiens (human). [CR594208]	244	0.387297	13.1947	4.52057	0.000323347	0.00796856	0.153838
BC084557	BC084557	Homo sapiens cDNA clone IMAGE:6302083. [BC084557]	22528	0.37781	9.98446	4.68519	0.000228998	0.00621525	0.495348
APH1B	NM_031301	Homo sapiens anterior pharynx defective 1 homolog B (C. elegans) (APH1B), mRNA [NM_031301]	10045	0.36227	11.7028	4.46271	0.000365236	0.0087007	0.0333741
HMGCS2	NM_005518	Homo sapiens 3-hydroxy-3-methylglutaryl-Coenzyme A synthase 2 (mitochondrial) (HMGCS2), mRNA [NM_005518]	12680	0.350282	9.75386	4.40902	0.00040904	0.0093721	-0.0785746
TRUB2	NM_015679	Homo sapiens TruB pseudouridine (psi) synthase homolog 2 (E. coli) (TRUB2), mRNA [NM_015679]	20481	-0.360799	12.6369	-4.43808	0.000384705	0.00901653	-0.0179618
TPM1	NM_000366	Homo sapiens tropomyosin 1 (alpha) (TPM1), transcript variant 5, mRNA [NM_000366]	14332	-0.380355	13.5644	-4.44617	0.000378193	0.00891031	-0.00108755
EQC	EQC		5933	-0.390125	5.44814	-4.70624	0.000219154	0.00601337	0.538871
TNRC15	NM_015575	Homo sapiens trinucleotide repeat containing 15 (TNRC15), mRNA [NM_015575]	11689	-0.392911	12.9029	-5.1736	8.35918e-05	0.00293701	1.49497
HNRPUL2	XM_495877	PREDICTED: Homo sapiens heterogeneous nuclear ribonucleoprotein U-like 2 (HNRPUL2), mRNA [XM_495877]	32626	-0.395049	14.3363	-4.90029	0.000146462	0.00449576	0.938365
PGM2L1	NM_173582	Homo sapiens phosphoglucomutase 2-like 1 (PGM2L1), mRNA [NM_173582]	43836	-0.39996	10.2793	-4.90884	0.000143897	0.0044422	0.955886
TPR	NM_003292	Homo sapiens translocated promoter region (to activated MET oncogene) (TPR), mRNA [NM_003292]	20936	-0.408	14.2039	-4.72871	0.000246173	0.00654329	0.476602
MSL3L1	NM_078629	Homo sapiens male-specific lethal 3-like 1 (Drosophila) (MSL3L1), transcript variant 1, mRNA [NM_078629]	35101	-0.413092	11.824	-4.64993	0.000246512	0.00654842	0.42236
SHROOM3	NM_020859	Homo sapiens shroom family member 3 (SHROOM3), mRNA [NM_020859]	6796	-0.416055	12.4449	-4.87321	0.0001549	0.00470344	0.882813
DAB2IP	NM_138709	Homo sapiens DAB2 interacting protein (DAB2IP), transcript variant 2, mRNA [NM_138709]	42653	-0.42172	6.79797	-5.03634	0.00011067	0.00361491	1.21639
AFF3	NM_002285	Homo sapiens AF4/FMR2 family, member 3 (AFF3), transcript variant 1, mRNA [NM_002285]	36475	-0.424795	8.61125	-4.98737	0.000122386	0.00392264	1.11652
PCBD2	NM_032151	Homo sapiens pterin-4 alpha-carbinolamine dehydratase/dimerization cofactor of hepatocyte nuclear factor 1 alpha (TCF1) 2 (PCBD2), mRNA [NM_032151]	36989	-0.43405	11.4867	-4.72585	0.000210372	0.00585812	0.579389
LAMA4	NM_002290	Homo sapiens laminin, alpha 4 (LAMA4), mRNA [NM_002290]	3108	-0.438332	13.7579	-4.97135	0.000126489	0.00403403	1.08381
DUSP16	NM_030640	Homo sapiens dual specificity phosphatase 16 (DUSP16), mRNA [NM_030640]	12662	-0.4417	7.55913	-4.5352	0.000313555	0.00781724	0.184256
KIAA0562	ENST00000263739	glycine-, glutamate-, thienylcyclohexylpiperidine-binding protein [Source:RefSeq_peptide;Acc:NP_055519] [ENST00000263739]	21647	-0.443167	14.3234	-4.90295	0.000145662	0.00448036	0.9438
S100A14	NM_020672	Homo sapiens S100 calcium binding protein A14 (S100A14), mRNA [NM_020672]	39818	-0.443527	8.23575	-4.45364	0.000372287	0.00880804	0.0144725
BC092503	BC092503	Homo sapiens cDNA clone IMAGE:30334866. [BC092503]	13178	-0.450239	11.369	-4.83852	0.000166443	0.00494059	0.811541
C14orf78	BC090889	Homo sapiens chromosome 14 open reading frame 78, mRNA (cDNA clone IMAGE:30387958), complete cds. [BC090889]	31339	-0.458111	10.8958	-4.83862	0.000166409	0.00494059	0.811747
MRPL33	NM_004891	Homo sapiens mitochondrial ribosomal protein L33 (MRPL33), nuclear gene encoding mitochondrial protein, transcript variant 1, mRNA [NM_004891]	28030	-0.459718	14.0524	-4.8236	0.000171674	0.00505585	0.78086
FLJ30428	AK054990	Homo sapiens cDNA FLJ30428 fis, clone BRACE2008941. [AK054990]	29417	-0.459826	10.16	-4.41508	0.000403844	0.00930039	-0.0659415
DarkCorner	DarkCorner		1104	-0.460502	4.28962	-4.42999	0.000391332	0.00910979	-0.0348421
MAPKAP1	NM_001006617	Homo sapiens mitogen-activated protein kinase associated protein 1 (MAPKAP1), transcript variant 1, mRNA [NM_001006617]	24217	-0.462794	11.3075	-4.41787	0.000401473	0.00926952	-0.0601241
M32220	M32220	Human DNA/endogenous retroviral long terminal repeat (LTR) junction mRNA, clone lambda-LTR22. [M32220]	33091	-0.465161	12.3192	-4.50507	0.000334061	0.00816997	0.121595
PNN	NM_002687	Homo sapiens pinin, desmosome associated protein (PNN), mRNA [NM_002687]	38577	-0.467231	13.7277	-5.76729	2.5492e-05	0.00118183	2.67486
RIBC2	NM_015653	Homo sapiens RIB43A domain with coiled-coils 2 (RIBC2), mRNA [NM_015653]	40277	-0.474381	6.85687	-4.78208	0.000187134	0.00536713	0.695384
AX721252	AX721252	Sequence 212 from Patent WO0220754. [AX721252]	35475	-0.474816	15.766	-5.42967	4.98165e-05	0.00195104	2.00911
2009-09-01	NM_006640	Homo sapiens septin 9 (SEPT9), mRNA [NM_006640]	23282	-0.47509	15.4592	-4.84495	0.000164239	0.00489455	0.824756
KATNAL1	NM_032116	Homo sapiens katanin p60 subunit A-like 1 (KATNAL1), transcript variant 1, mRNA [NM_032116]	7648	-0.475675	8.5483	-4.38642	0.000429044	0.00975116	-0.125746
TCF4	NM_003199	Homo sapiens transcription factor 4 (TCF4), mRNA [NM_003199]	9075	-0.477451	13.514	-5.26917	6.88438e-05	0.00253517	1.68774
A_24_P230009	A_24_P230009	Unknown	40567	-0.482897	11.7654	-4.56759	0.000292932	0.00743483	0.25157
TCEAL2	NM_080390	Homo sapiens transcription elongation factor A (SII)-like 2 (TCEAL2), mRNA [NM_080390]	13394	-0.486184	14.595	-4.57169	0.000290422	0.00738827	0.260086
LOC647055	XR_017398	PREDICTED: Homo sapiens similar to DNA-directed RNA polymerase III 32 kDa polypeptide (RNA polymerase III C32 subunit) (LOC647055), mRNA [XR_017398]	36925	-0.48839	6.36178	-4.76108	0.00019549	0.00554668	0.65209
LOC341378	XR_016562	PREDICTED: Homo sapiens similar to thyroid hormone receptor interactor 11 (LOC341378), mRNA [XR_016562]	44139	-0.488897	7.0853	-4.91886	0.00014095	0.00437732	0.976418
PDE1A	NM_001003683	Homo sapiens phosphodiesterase 1A, calmodulin-dependent (PDE1A), transcript variant 2, mRNA [NM_001003683]	8241	-0.493412	12.2926	-5.10516	9.61194e-05	0.00325064	1.35632
A_32_P220161	A_32_P220161	Unknown	25430	-0.493488	10.891	-4.65937	0.000241692	0.0064623	0.441914
BHMT2	NM_017614	Homo sapiens betaine-homocysteine methyltransferase 2 (BHMT2), mRNA [NM_017614]	10102	-0.498453	13.2977	-5.3297	6.09144e-05	0.00229577	1.8093
LOC133609	ENST00000297544	PREDICTED: Homo sapiens similar to 60S acidic ribosomal protein P1 (LOC133609), mRNA [XM_068430]	12397	-0.502226	13.4772	-5.4927	4.39111e-05	0.00178018	2.13449
C1orf165	NM_024603	Homo sapiens chromosome 1 open reading frame 165 (C1orf165), mRNA [NM_024603]	36058	-0.504739	13.1913	-4.53899	0.000311067	0.00776803	0.192139
BC039397	BC039397	Homo sapiens cDNA clone IMAGE:5299888. [BC039397]	39992	-0.505502	12.1617	-5.25212	7.12641e-05	0.00259877	1.65342
TRIM44	NM_017583	Homo sapiens tripartite motif-containing 44 (TRIM44), mRNA [NM_017583]	28598	-0.50776	13.5782	-4.9067	0.000144534	0.00445483	0.951506
IMMP2L	NM_032549	Homo sapiens IMP2 inner mitochondrial membrane peptidase-like (S. cerevisiae) (IMMP2L), mRNA [NM_032549]	3572	-0.508443	12.6421	-5.47433	4.55533e-05	0.00182864	2.098
ENAH	NM_001008493	Homo sapiens enabled homolog (Drosophila) (ENAH), transcript variant 1, mRNA [NM_001008493]	14814	-0.508473	13.1446	-4.47442	0.000356337	0.00853842	0.0577617
A_24_P417757	A_24_P417757	Unknown	42121	-0.510125	6.82625	-4.43679	0.000385755	0.00903643	-0.0206552
SAP18	NM_005870	Homo sapiens Sin3A-associated protein, 18kDa (SAP18), mRNA [NM_005870]	27945	-0.510252	12.7497	-5.47354	4.56252e-05	0.00182989	2.09644
HEXIM1	NM_006460	Homo sapiens hexamethylene bis-acetamide inducible 1 (HEXIM1), mRNA [NM_006460]	36604	-0.510655	12.1464	-4.3699	0.000444299	0.00996685	-0.160255
AF318318	AF318318	Homo sapiens pp10394 mRNA, complete cds. [AF318318]	13648	-0.510853	8.24639	-4.80765	0.000177452	0.00517185	0.748044
A_24_P821146	A_24_P821146	Unknown	19613	-0.511205	8.1264	-4.60448	0.000271121	0.00701579	0.328149
MGC24039	NM_144973	Homo sapiens hypothetical protein MGC24039 (MGC24039), mRNA [NM_144973]	19628	-0.512042	12.2263	-4.58883	0.000280161	0.00719043	0.295684
LOC645954	XR_017086	PREDICTED: Homo sapiens similar to supervillin isoform 2 (LOC645954), mRNA [XR_017086]	19223	-0.512703	9.20254	-4.67024	0.000236263	0.00636255	0.464414
USP46	NM_022832	Homo sapiens ubiquitin specific peptidase 46 (USP46), mRNA [NM_022832]	8595	-0.513032	10.0694	-4.47912	0.000352825	0.00850409	0.0675531
HUWE1	NM_031407	Homo sapiens HECT, UBA and WWE domain containing 1 (HUWE1), mRNA [NM_031407]	20138	-0.514409	12.8339	-5.96282	1.74115e-05	0.000893406	3.05364
LOC641790	XR_018025	PREDICTED: Homo sapiens similar to ribosomal protein L31 (LOC641790), mRNA [XR_018025]	43544	-0.514849	16.2901	-5.36421	7.02627e-05	0.00256988	1.72156
GOLGB1	NM_004487	Homo sapiens golgi autoantigen, golgin subfamily b, macrogolgin (with transmembrane signal), 1 (GOLGB1), mRNA [NM_004487]	42580	-0.516326	14.1257	-4.54624	0.000306362	0.0076761	0.207216
DNALI1	NM_003462	Homo sapiens dynein, axonemal, light intermediate chain 1 (DNALI1), mRNA [NM_003462]	16886	-0.516704	12.2417	-5.1019	9.67624e-05	0.00326655	1.3497
A_24_P324224	A_24_P324224	Unknown	41936	-0.518772	16.3266	-5.69005	2.96764e-05	0.00132161	2.52383
SRGAP1	NM_020762	Homo sapiens SLIT-ROBO Rho GTPase activating protein 1 (SRGAP1), mRNA [NM_020762]	28908	-0.527784	10.7684	-4.86558	0.000157366	0.00475905	0.86715
RPS6KA3	NM_004586	Homo sapiens ribosomal protein S6 kinase, 90kDa, polypeptide 3 (RPS6KA3), mRNA [NM_004586]	9846	-0.528047	13.6823	-4.87262	0.000155089	0.00470602	0.8816
PKNOX1	NM_004571	Homo sapiens PBX/knotted 1 homeobox 1 (PKNOX1), mRNA [NM_004571]	15870	-0.530848	12.1049	-5.1768	8.30491e-05	0.0029247	1.50144
RP11-393H10.2	NM_152780	Homo sapiens hypothetical protein FLJ14503 (FLJ14503), mRNA [NM_152780]	15326	-0.532212	12.9823	-4.89562	0.000147884	0.00453323	0.928783
CLN8	NM_018941	Homo sapiens ceroid-lipofuscinosis, neuronal 8 (epilepsy, progressive with mental retardation) (CLN8), mRNA [NM_018941]	38452	-0.533274	7.97059	-4.47476	0.000356076	0.00853672	0.0584847
THC2520542	THC2520542	Q9XDH2_MYCTU (Q9XDH2) Proline-rich mucin homolog, partial (3%) [THC2520542]	1303	-0.534363	8.04539	-4.54903	0.000304572	0.00764829	0.213014
TSPYL5	NM_033512	Homo sapiens TSPY-like 5 (TSPYL5), mRNA [NM_033512]	39529	-0.535763	13.2366	-4.56174	0.000296549	0.00750969	0.239426
DIAPH2	NM_006729	Homo sapiens diaphanous homolog 2 (Drosophila) (DIAPH2), transcript variant 156, mRNA [NM_006729]	17513	-0.535968	12.4783	-4.70667	0.000218957	0.00601337	0.539763
GATS	NM_178831	Homo sapiens opposite strand transcription unit to STAG3 (GATS), mRNA [NM_178831]	14068	-0.536135	8.34523	-4.7821	0.000187127	0.00536713	0.695421
LOC374920	NM_199341	Homo sapiens hypothetical protein LOC374920 (LOC374920), mRNA [NM_199341]	3394	-0.539601	12.1014	-5.89674	1.97946e-05	0.000983583	2.9262
CTNNB1	NM_001904	Homo sapiens catenin (cadherin-associated protein), beta 1, 88kDa (CTNNB1), mRNA [NM_001904]	22688	-0.540707	15.2532	-5.00964	0.000140599	0.00437246	1.03246
TMEM142B	NM_032831	Homo sapiens transmembrane protein 142B (TMEM142B), mRNA [NM_032831]	26607	-0.5425	11.4437	-4.64191	0.000250679	0.00662783	0.405759
THC2668193	THC2668193	Unknown	19534	-0.544682	10.5532	-5.1609	8.57831e-05	0.00299941	1.46927
ROPN1L	NM_031916	Homo sapiens ropporin 1-like (ROPN1L), mRNA [NM_031916]	10004	-0.544816	6.54914	-4.69018	0.000226625	0.00616752	0.505665
GPR124	NM_032777	Homo sapiens G protein-coupled receptor 124 (GPR124), mRNA [NM_032777]	15711	-0.54538	11.7929	-4.61743	0.000263863	0.00686747	0.355011
TRIM35	NM_171982	Homo sapiens tripartite motif-containing 35 (TRIM35), transcript variant 2, mRNA [NM_171982]	25911	-0.545694	7.8263	-5.14412	8.87681e-05	0.00306802	1.43531
BC038245	BC038245	Homo sapiens, clone IMAGE:5241654, mRNA. [BC038245]	22427	-0.54707	13.011	-4.43978	0.000383329	0.00898896	-0.0144199
TAS2R50	NM_176890	Homo sapiens taste receptor, type 2, member 50 (TAS2R50), mRNA [NM_176890]	18060	-0.547493	8.56279	-5.3394	5.97342e-05	0.00226076	1.82873
FLNB	NM_001457	Homo sapiens filamin B, beta (actin binding protein 278) (FLNB), mRNA [NM_001457]	27131	-0.547729	13.2529	-5.10502	9.61468e-05	0.00325064	1.35603
PPL	NM_002705	Homo sapiens periplakin (PPL), mRNA [NM_002705]	35568	-0.548278	10.5247	-4.92191	0.000140065	0.00436189	0.982662
STRN	NM_003162	Homo sapiens striatin, calmodulin binding protein (STRN), mRNA [NM_003162]	40808	-0.549119	6.31397	-4.47609	0.000355084	0.00853115	0.0612449
TCEAL5	NM_001012979	Homo sapiens transcription elongation factor A (SII)-like 5 (TCEAL5), mRNA [NM_001012979]	28628	-0.549447	15.0834	-6.05156	1.46698e-05	0.00078495	3.22384
ZRSR2	NM_005089	Homo sapiens zinc finger (CCCH type), RNA-binding motif and serine/arginine rich 2 (ZRSR2), mRNA [NM_005089]	15723	-0.549802	12.0355	-4.92591	0.000138915	0.00433573	0.990845
TCEAL6	NM_001006938	Homo sapiens transcription elongation factor A (SII)-like 6 (TCEAL6), mRNA [NM_001006938]	32038	-0.550761	14.7934	-5.55784	6.1806e-05	0.00231966	1.91167
CDKN2A	NM_058197	Homo sapiens cyclin-dependent kinase inhibitor 2A (melanoma, p16, inhibits CDK4) (CDKN2A), transcript variant 3, mRNA [NM_058197]	1687	-0.550859	12.0726	-4.85797	0.000159867	0.00480073	0.851509
DOC2B	NM_003585	Homo sapiens double C2-like domains, beta (DOC2B), mRNA [NM_003585]	22060	-0.551275	7.92496	-5.23418	7.39049e-05	0.00266912	1.61728
ENST00000356177	ENST00000356177	Histone H3.1 (H3/a) (H3/b) (H3/c) (H3/d) (H3/f) (H3/h) (H3/i) (H3/j) (H3/k) (H3/l). [Source:Uniprot/SWISSPROT;Acc:P68431] [ENST00000356177]	8565	-0.551299	7.82365	-4.76215	0.000195053	0.00554128	0.654307
TRIM56	NM_030961	Homo sapiens tripartite motif-containing 56 (TRIM56), mRNA [NM_030961]	43296	-0.553084	11.6962	-5.25844	7.03577e-05	0.00256988	1.66614
GRLF1	NM_004491	Homo sapiens glucocorticoid receptor DNA binding factor 1 (GRLF1), mRNA [NM_004491]	4069	-0.554007	8.52314	-4.49411	0.000341861	0.00830656	0.0987695
SIX6	NM_007374	Homo sapiens sine oculis homeobox homolog 6 (Drosophila) (SIX6), mRNA [NM_007374]	6928	-0.554244	13.0634	-5.22376	9.23106e-05	0.00316132	1.45039
CHST2	NM_004267	Homo sapiens carbohydrate (N-acetylglucosamine-6-O) sulfotransferase 2 (CHST2), mRNA [NM_004267]	10895	-0.554388	13.8755	-4.99754	0.000119854	0.00385246	1.13727
PLCG2	NM_002661	Homo sapiens phospholipase C, gamma 2 (phosphatidylinositol-specific) (PLCG2), mRNA [NM_002661]	38259	-0.555875	12.2491	-4.94039	0.000134825	0.00423386	1.02049
MYO9A	NM_006901	Homo sapiens myosin IXA (MYO9A), mRNA [NM_006901]	37971	-0.556356	13.3525	-5.86735	2.09607e-05	0.00102525	2.86933
PINK1	NM_032409	Homo sapiens PTEN induced putative kinase 1 (PINK1), nuclear gene encoding mitochondrial protein, mRNA [NM_032409]	9988	-0.556577	13.5594	-4.69803	0.000222943	0.00608763	0.521891
MARVELD3	BC005052	Homo sapiens MARVEL domain containing 3, mRNA (cDNA clone IMAGE:2820819), partial cds. [BC005052]	858	-0.556661	8.86548	-4.77448	0.000190115	0.00543877	0.679719
ENST00000340612	ENST00000340612	Novel protein (Fragment). [Source:Uniprot/SPTREMBL;Acc:Q5VVM5] [ENST00000340612]	31967	-0.557618	9.80471	-4.42976	0.000391519	0.00910979	-0.0353123
ANP32B	NM_006401	Homo sapiens acidic (leucine-rich) nuclear phosphoprotein 32 family, member B (ANP32B), mRNA [NM_006401]	18375	-0.559847	14.0878	-4.45713	0.000369558	0.00877519	0.0217432
CMTM4	NM_178818	Homo sapiens CKLF-like MARVEL transmembrane domain containing 4 (CMTM4), transcript variant 1, mRNA [NM_178818]	2544	-0.560354	7.29746	-5.43385	4.94005e-05	0.00193812	2.01744
TRAF3IP1	BC059174	Homo sapiens TNF receptor-associated factor 3 interacting protein 1, mRNA (cDNA clone MGC:54069 IMAGE:6191726), complete cds. [BC059174]	43278	-0.562905	12.5837	-5.36617	5.65973e-05	0.00216387	1.88232
BCL2L2	NM_004050	Homo sapiens BCL2-like 2 (BCL2L2), mRNA [NM_004050]	17568	-0.562992	13.5283	-5.0113	0.00011651	0.00377191	1.16535
C19orf19	NM_182577	Homo sapiens chromosome 19 open reading frame 19 (C19orf19), mRNA [NM_182577]	19239	-0.564214	12.2582	-5.09495	9.81483e-05	0.00330095	1.33558
SCN4B	NM_174934	Homo sapiens sodium channel, voltage-gated, type IV, beta (SCN4B), mRNA [NM_174934]	9760	-0.568062	13.086	-4.67403	0.000234399	0.00632304	0.472257
DNAJA5	NM_194283	Homo sapiens DnaJ homology subfamily A member 5 (DNAJA5), transcript variant 1, mRNA [NM_194283]	43728	-0.570008	11.3874	-4.5372	0.00031224	0.00779302	0.188413
RHOV	NM_133639	Homo sapiens ras homolog gene family, member V (RHOV), mRNA [NM_133639]	8558	-0.570068	8.01067	-4.95064	0.000132006	0.00417153	1.04145
LOC646791	CR616535	full-length cDNA clone CS0DI034YC12 of Placenta Cot 25-normalized of Homo sapiens (human). [CR616535]	34136	-0.571127	13.5819	-4.89138	0.00017779	0.00517836	0.799467
CD24	L33930	Homo sapiens CD24 signal transducer mRNA, complete cds and 3' region. [L33930]	40879	-0.571151	11.1749	-4.50706	0.000332665	0.00814468	0.125737
THC2672083	THC2672083	Q9NY18_HUMAN (Q9NY18) Calcium channel alpha2-delta3 subunit, partial (32%) [THC2672083]	7926	-0.572186	11.0893	-5.17378	8.35618e-05	0.00293701	1.49532
ACTG2	NM_001615	Homo sapiens actin, gamma 2, smooth muscle, enteric (ACTG2), mRNA [NM_001615]	5935	-0.572842	12.5831	-5.36371	5.68782e-05	0.00216908	1.87741
FGFR2	NM_000141	Homo sapiens fibroblast growth factor receptor 2 (bacteria-expressed kinase, keratinocyte growth factor receptor, craniofacial dysostosis 1, Crouzon syndrome, Pfeiffer syndrome, Jackson-Weiss syndrome) (FGFR2), transcript variant 1, mRNA [NM_000141]	2188	-0.57303	9.48428	-5.10079	9.69827e-05	0.00327027	1.34744
KIF5A	AB210045	Homo sapiens mRNA for KIF5A variant protein, partial cds, clone: ph00435. [AB210045]	14871	-0.573171	10.4645	-4.77935	0.0001882	0.00539084	0.689753
CARD10	NM_014550	Homo sapiens caspase recruitment domain family, member 10 (CARD10), mRNA [NM_014550]	4554	-0.575783	10.6305	-4.48265	0.000350212	0.00845922	0.074905
RASGRP3	NM_170672	Homo sapiens RAS guanyl releasing protein 3 (calcium and DAG-regulated) (RASGRP3), mRNA [NM_170672]	21601	-0.584527	10.9548	-5.11922	9.33981e-05	0.00319613	1.38483
CCDC113	NM_014157	Homo sapiens coiled-coil domain containing 113 (CCDC113), mRNA [NM_014157]	950	-0.584781	9.61623	-4.40211	0.000415054	0.00947612	-0.0929957
AK026078	AK026078	Homo sapiens cDNA: FLJ22425 fis, clone HRC08686. [AK026078]	43141	-0.585106	13.3271	-4.83232	0.000168594	0.00498471	0.79881
RAB13	NM_002870	Homo sapiens RAB13, member RAS oncogene family (RAB13), mRNA [NM_002870]	34967	-0.589463	12.7795	-5.2177	7.64208e-05	0.00274019	1.58404
OSBP	NM_002556	Homo sapiens oxysterol binding protein (OSBP), mRNA [NM_002556]	36369	-0.590402	8.70401	-4.75292	0.000198837	0.00561685	0.635268
THC2571088	THC2571088	IF4E_HUMAN (P06730) Eukaryotic translation initiation factor 4E (eIF4E) (eIF-4E) (mRNA cap-binding protein) (eIF-4F 25 kDa subunit), complete [THC2571088]	28999	-0.590666	12.4669	-4.75086	0.000199692	0.00563394	0.631013
HMGCS1	NM_002130	Homo sapiens 3-hydroxy-3-methylglutaryl-Coenzyme A synthase 1 (soluble) (HMGCS1), mRNA [NM_002130]	37535	-0.591391	13.4592	-4.50368	0.000335045	0.00818958	0.118687
BX103328	BX103328	BX103328 Soares_testis_NHT Homo sapiens cDNA clone IMAGp998A012577, mRNA sequence [BX103328]	20558	-0.591453	7.63233	-5.36281	5.69808e-05	0.00217116	1.87562
RHPN1	NM_052924	Homo sapiens rhophilin, Rho GTPase binding protein 1 (RHPN1), mRNA [NM_052924]	35753	-0.592899	12.1615	-4.48499	0.000348487	0.00843114	0.079786
PTGES	NM_004878	Homo sapiens prostaglandin E synthase (PTGES), mRNA [NM_004878]	36527	-0.593897	8.441	-4.71103	0.000216975	0.00597866	0.548767
FIGN	NM_018086	Homo sapiens fidgetin (FIGN), mRNA [NM_018086]	42021	-0.595896	7.20805	-4.85424	0.000161105	0.00482673	0.84386
AK096677	AK096677	Homo sapiens cDNA FLJ39358 fis, clone PEBLM2004015. [AK096677]	35626	-0.596049	9.67715	-5.13411	9.06009e-05	0.00311701	1.41502
AK075484	AK075484	Homo sapiens cDNA PSEC0178 fis, clone OVARC1000636, moderately similar to Sterile alpha motif domain containing protein 4. [AK075484]	16181	-0.596477	13.5435	-5.01982	0.000114489	0.00371717	1.18272
AKAP13	NM_006738	Homo sapiens A kinase (PRKA) anchor protein 13 (AKAP13), transcript variant 1, mRNA [NM_006738]	27410	-0.597927	13.392	-5.31798	6.23729e-05	0.00233315	1.78579
GALNT10	NM_198321	Homo sapiens UDP-N-acetyl-alpha-D-galactosamine:polypeptide N-acetylgalactosaminyltransferase 10 (GalNAc-T10) (GALNT10), transcript variant 1, mRNA [NM_198321]	27501	-0.601809	8.27729	-5.50111	4.31799e-05	0.00176563	2.15117
NTS	NM_006183	Homo sapiens neurotensin (NTS), mRNA [NM_006183]	35996	-0.602135	5.64587	-4.46957	0.000359995	0.00859404	0.0476639
C9orf18	NM_198469	Homo sapiens chromosome 9 open reading frame 18 (C9orf18), mRNA [NM_198469]	41318	-0.603451	7.9557	-4.77874	0.000222656	0.0060835	0.576188
FLJ38984	NM_152374	Homo sapiens hypothetical protein FLJ38984 (FLJ38984), mRNA [NM_152374]	24143	-0.60416	10.0993	-4.7934	0.000182784	0.00527599	0.718699
ZIC1	NM_003412	Homo sapiens Zic family member 1 (odd-paired homolog, Drosophila) (ZIC1), mRNA [NM_003412]	2612	-0.605007	13.632	-5.33002	9.39994e-05	0.00320939	1.48753
HOMER1	NM_004272	Homo sapiens homer homolog 1 (Drosophila) (HOMER1), mRNA [NM_004272]	38702	-0.606786	12.3467	-6.52201	6.02075e-06	0.000410506	4.10783
THC2668561	THC2668561	Unknown	41938	-0.607826	7.76065	-4.73772	0.000205231	0.00576133	0.6039
ENST00000374465	ENST00000374465	Homo sapiens amyotrophic lateral sclerosis 2 (juvenile) chromosome region, candidate 19, mRNA (cDNA clone IMAGE:3628944). [BC012984]	19564	-0.609219	11.2155	-5.36575	5.66452e-05	0.00216387	1.88148
AK026881	AK026881	Homo sapiens cDNA: FLJ23228 fis, clone CAE06654. [AK026881]	43169	-0.610141	9.70298	-5.4489	4.79326e-05	0.00189208	2.04742
ENST00000380064	ENST00000380064	RalBP1-associated Eps domain-containing protein 2 (RalBP1-interacting protein 2) (Partner of RalBP1). [Source:Uniprot/SWISSPROT;Acc:Q8NFH8] [ENST00000380064]	39111	-0.612348	10.5373	-4.49812	0.000338985	0.00826038	0.107124
THC2739684	THC2739684	Unknown	25455	-0.613628	9.90862	-4.53354	0.000314646	0.00782763	0.18082
UCHL1	NM_004181	Homo sapiens ubiquitin carboxyl-terminal esterase L1 (ubiquitin thiolesterase) (UCHL1), mRNA [NM_004181]	21767	-0.615051	15.0159	-4.42228	0.000397748	0.00921662	-0.0509129
MAOA	NM_000240	Homo sapiens monoamine oxidase A (MAOA), nuclear gene encoding mitochondrial protein, mRNA [NM_000240]	23176	-0.617133	11.8758	-5.22351	7.55235e-05	0.00271802	1.59577
FLJ22795	AF316855	Homo sapiens colon cancer-associated antigen AgSK1-2HT-ECS mRNA, complete cds. [AF316855]	28027	-0.617757	12.8195	-4.39065	0.000425232	0.00967903	-0.116929
A_24_P418712	A_24_P418712	Unknown	37986	-0.617787	16.2338	-5.67031	6.61107e-05	0.00244653	1.9015
PAWR	NM_002583	Homo sapiens PRKC, apoptosis, WT1, regulator (PAWR), mRNA [NM_002583]	16546	-0.618131	11.2324	-5.09732	9.76734e-05	0.00328744	1.34039
KIAA1922	BC033082	Homo sapiens KIAA1922 protein, mRNA (cDNA clone IMAGE:2960715), complete cds. [BC033082]	34451	-0.6192	11.1813	-4.9601	0.000129456	0.00411117	1.0608
IQCG	NM_032263	Homo sapiens IQ motif containing G (IQCG), mRNA [NM_032263]	38819	-0.621892	10.0054	-5.06887	0.00010353	0.00344788	1.28259
MPP3	NM_001932	Homo sapiens membrane protein, palmitoylated 3 (MAGUK p55 subfamily member 3) (MPP3), mRNA [NM_001932]	32086	-0.623847	10.5676	-4.58728	0.000281073	0.00720291	0.292468
ANKRD45	NM_198493	Homo sapiens ankyrin repeat domain 45 (ANKRD45), mRNA [NM_198493]	14334	-0.624462	8.61534	-4.74288	0.000239265	0.00640508	0.504829
OSBPL3	NM_015550	Homo sapiens oxysterol binding protein-like 3 (OSBPL3), transcript variant 1, mRNA [NM_015550]	41094	-0.625931	9.64802	-5.50023	4.32556e-05	0.00176563	2.14943
KIF3B	NM_004798	Homo sapiens kinesin family member 3B (KIF3B), mRNA [NM_004798]	11996	-0.627138	12.5731	-6.06721	1.42347e-05	0.000766507	3.25375
CLRN1	NM_052995	Homo sapiens clarin 1 (CLRN1), transcript variant 4, mRNA [NM_052995]	3640	-0.628509	12.1445	-4.81955	0.000173123	0.00509083	0.772527
TTC25	NM_031421	Homo sapiens tetratricopeptide repeat domain 25 (TTC25), mRNA [NM_031421]	33182	-0.630878	9.86028	-4.75389	0.000198435	0.00561255	0.637271
TSGA2	NM_080860	Homo sapiens testis specific A2 homolog (mouse) (TSGA2), mRNA [NM_080860]	42172	-0.631717	11.6553	-7.0029	2.49944e-06	0.000212618	4.97872
PSD3	NM_015310	Homo sapiens pleckstrin and Sec7 domain containing 3 (PSD3), transcript variant 1, mRNA [NM_015310]	32620	-0.632085	14.7437	-4.81716	0.000173984	0.00510716	0.767611
AF087980	AF087980	Homo sapiens full length insert cDNA clone YW27H10. [AF087980]	40604	-0.635844	10.4065	-5.42488	5.02977e-05	0.00196646	1.99956
BC035751	BC035751	Homo sapiens cDNA clone IMAGE:5751895. [BC035751]	43870	-0.635972	13.0026	-4.91464	0.000142185	0.00440049	0.967763
THC2632411	THC2632411	Unknown	35634	-0.640467	6.66207	-4.4587	0.000368332	0.00876055	0.0250282
UBE2H	NM_003344	Homo sapiens ubiquitin-conjugating enzyme E2H (UBC8 homolog, yeast) (UBE2H), transcript variant 1, mRNA [NM_003344]	39867	-0.641128	11.7177	-6.00304	1.61084e-05	0.000840926	3.13092
IQCE	AB028946	Homo sapiens mRNA for KIAA1023 protein, partial cds. [AB028946]	37033	-0.644548	12.0992	-5.19463	8.00888e-05	0.00284451	1.53748
EPB41L4B	NM_018424	Homo sapiens erythrocyte membrane protein band 4.1 like 4B (EPB41L4B), transcript variant 1, mRNA [NM_018424]	31773	-0.648974	12.5857	-5.72576	2.76599e-05	0.00125636	2.59376
PCYT1B	NM_004845	Homo sapiens phosphate cytidylyltransferase 1, choline, beta (PCYT1B), mRNA [NM_004845]	2182	-0.652651	6.15544	-4.83104	0.000169044	0.00499472	0.79617
CYB561	NM_001017916	Homo sapiens cytochrome b-561 (CYB561), transcript variant 2, mRNA [NM_001017916]	9292	-0.655379	12.6197	-6.33188	8.59779e-06	0.000528552	3.75434
C12orf56	ENST00000333722	C12orf56 protein (Fragment). [Source:Uniprot/SPTREMBL;Acc:Q8IXR9] [ENST00000333722]	32508	-0.655413	8.81369	-5.6748	3.87736e-05	0.00162007	2.31231
THC2550463	THC2550463	Q2KAS9_RHIEC (Q2KAS9) Probable two-component sensor histidine kinase protein, partial (4%) [THC2550463]	1891	-0.656389	5.52486	-4.65368	0.000244587	0.00651268	0.430121
SETD7	NM_030648	Homo sapiens SET domain containing (lysine methyltransferase) 7 (SETD7), mRNA [NM_030648]	4571	-0.656467	12.7705	-5.45248	4.75901e-05	0.00188579	2.05454
CR613436	CR613436	full-length cDNA clone CS0DF024YN04 of Fetal brain of Homo sapiens (human). [CR613436]	4791	-0.659002	11.8714	-5.13657	9.01467e-05	0.00310375	1.42001
IQCA	NM_024726	Homo sapiens IQ motif containing with AAA domain (IQCA), mRNA [NM_024726]	8973	-0.659329	12.9715	-5.46681	4.62441e-05	0.00184977	2.08305
CR620185	CR620185	full-length cDNA clone CS0DF014YC15 of Fetal brain of Homo sapiens (human). [CR620185]	12632	-0.663105	11.262	-6.91354	2.93601e-06	0.000235977	4.81941
TMEM51	NM_018022	Homo sapiens transmembrane protein 51 (TMEM51), mRNA [NM_018022]	33524	-0.663385	14.3929	-5.95295	1.77477e-05	0.000905062	3.03465
LOC389607	NM_001013651	Homo sapiens hypothetical gene supported by AK128318 (LOC389607), mRNA [NM_001013651]	40723	-0.663495	14.4201	-5.76074	2.58218e-05	0.001193	2.66209
LOC131054	XR_019283	PREDICTED: Homo sapiens hypothetical LOC131054 (LOC131054), mRNA [XR_019283]	26831	-0.663498	12.6848	-4.67592	0.000233477	0.00630641	0.476158
GRM1	NM_000838	Homo sapiens glutamate receptor, metabotropic 1 (GRM1), mRNA [NM_000838]	8939	-0.665172	11.492	-5.07069	0.000103145	0.00344072	1.28628
A_24_P660797	A_24_P660797	Unknown	42683	-0.666011	9.32196	-4.60721	0.000269575	0.00698609	0.333809
WIF1	NM_007191	Homo sapiens WNT inhibitory factor 1 (WIF1), mRNA [NM_007191]	43891	-0.667542	14.936	-4.64917	0.000246905	0.00655333	0.420782
TTLL7	ENST00000370703	Tubulin--tyrosine ligase-like protein 7 (Protein NYD-SP30). [Source:Uniprot/SWISSPROT;Acc:Q6ZT98] [ENST00000370703]	9967	-0.669983	11.325	-5.68267	3.01117e-05	0.00133764	2.50936
LRAT	NM_004744	Homo sapiens lecithin retinol acyltransferase (phosphatidylcholine--retinol O-acyltransferase) (LRAT), mRNA [NM_004744]	38215	-0.672834	12.2624	-4.47377	0.000356819	0.00854541	0.0564257
HIP1	NM_005338	Homo sapiens huntingtin interacting protein 1 (HIP1), mRNA [NM_005338]	8898	-0.673755	10.4548	-4.4755	0.00035552	0.00853672	0.0600292
VAMP8	NM_003761	Homo sapiens vesicle-associated membrane protein 8 (endobrevin) (VAMP8), mRNA [NM_003761]	39842	-0.677669	14.3006	-5.70498	2.88157e-05	0.00129535	2.55308
PLAC2	NM_153375	Homo sapiens placenta-specific 2 (PLAC2), mRNA [NM_153375]	17831	-0.679014	8.97767	-5.07287	0.000102686	0.00343049	1.29071
TBC1D9	NM_015130	Homo sapiens TBC1 domain family, member 9 (with GRAM domain) (TBC1D9), mRNA [NM_015130]	10740	-0.68136	13.1774	-4.81665	0.000174167	0.00510921	0.766567
CYP3A7	NM_000765	Homo sapiens cytochrome P450, family 3, subfamily A, polypeptide 7 (CYP3A7), mRNA [NM_000765]	2423	-0.683897	7.32416	-4.6695	0.000236628	0.00636344	0.462885
SSFA2	NM_006751	Homo sapiens sperm specific antigen 2 (SSFA2), mRNA [NM_006751]	44342	-0.685401	15.6562	-4.38642	0.000429051	0.00975116	-0.125761
ENST00000378179	ENST00000378179	Peripheral plasma membrane protein CASK (EC 2.7.11.1) (hCASK) (Calcium/calmodulin-dependent serine protein kinase) (Lin-2 homolog). [Source:Uniprot/SWISSPROT;Acc:O14936] [ENST00000378179]	4218	-0.685406	12.824	-6.32197	8.76005e-06	0.00053633	3.73578
SH3D19	NM_001009555	Homo sapiens SH3 domain protein D19 (SH3D19), mRNA [NM_001009555]	40107	-0.686645	14.0386	-4.60785	0.000269211	0.00698241	0.335149
KIF5B	NM_004521	Homo sapiens kinesin family member 5B (KIF5B), mRNA [NM_004521]	6866	-0.68791	10.0734	-5.65609	3.17353e-05	0.00139462	2.45718
SLC16A12	AK124901	Homo sapiens cDNA FLJ42911 fis, clone BRHIP3024118, weakly similar to Monocarboxylate transporter 4. [AK124901]	35751	-0.692103	13.964	-4.46241	0.000365466	0.00870157	0.0327516
C10orf56	NM_153367	Homo sapiens chromosome 10 open reading frame 56 (C10orf56), mRNA [NM_153367]	41389	-0.692856	13.1182	-5.75082	2.63301e-05	0.00120904	2.64272
LOC285382	NM_001025266	Homo sapiens hypothetical gene supported by AK091454 (LOC285382), mRNA [NM_001025266]	20645	-0.695144	9.38555	-5.80289	2.37735e-05	0.00112849	2.74421
FANK1	NM_145235	Homo sapiens fibronectin type III and ankyrin repeat domains 1 (FANK1), mRNA [NM_145235]	1050	-0.69541	9.67457	-5.52617	4.10737e-05	0.00169966	2.20086
CASK	NM_003688	Homo sapiens calcium/calmodulin-dependent serine protein kinase (MAGUK family) (CASK), mRNA [NM_003688]	2885	-0.696789	10.956	-5.66304	3.13022e-05	0.00137963	2.47083
NEBL	NM_006393	Homo sapiens nebulette (NEBL), transcript variant 1, mRNA [NM_006393]	10624	-0.700632	12.3436	-5.71818	2.8076e-05	0.00127105	2.57892
C4orf19	NM_018302	Homo sapiens chromosome 4 open reading frame 19 (C4orf19), mRNA [NM_018302]	28456	-0.700892	9.44968	-6.84915	3.29931e-06	0.000259561	4.70392
FLJ14082	AK024144	Homo sapiens cDNA FLJ14082 fis, clone HEMBB1002300. [AK024144]	43043	-0.701686	8.57608	-5.86802	2.09331e-05	0.00102502	2.87064
SCGB1D1	NM_006552	Homo sapiens secretoglobin, family 1D, member 1 (SCGB1D1), mRNA [NM_006552]	23148	-0.701932	11.087	-4.71576	0.000214847	0.0059423	0.558534
KIF6	NM_145027	Homo sapiens kinesin family member 6 (KIF6), mRNA [NM_145027]	39549	-0.702512	8.37899	-6.31718	8.83975e-06	0.00053974	3.7268
TNFAIP8L3	NM_207381	Homo sapiens tumor necrosis factor, alpha-induced protein 8-like 3 (TNFAIP8L3), mRNA [NM_207381]	11588	-0.702695	6.23408	-4.7108	0.000217079	0.00597866	0.548294
PLCL2	NM_015184	Homo sapiens phospholipase C-like 2 (PLCL2), mRNA [NM_015184]	8831	-0.704207	10.3141	-5.88926	2.00847e-05	0.000994294	2.91174
THC2654991	THC2654991	Unknown	34552	-0.70452	9.12641	-4.94023	0.000161331	0.00482706	0.895897
PPARG	NM_138711	Homo sapiens peroxisome proliferator-activated receptor gamma (PPARG), transcript variant 3, mRNA [NM_138711]	29194	-0.704808	9.21957	-8.39788	2.32391e-07	4.0691e-05	7.31679
ETV5	NM_004454	Homo sapiens ets variant gene 5 (ets-related molecule) (ETV5), mRNA [NM_004454]	34850	-0.70667	9.91353	-4.41148	0.000406926	0.00934745	-0.0734539
RHOBTB3	NM_014899	Homo sapiens Rho-related BTB domain containing 3 (RHOBTB3), mRNA [NM_014899]	5817	-0.709845	11.2802	-5.14317	8.89408e-05	0.00307163	1.43338
OSAP	NM_032623	Homo sapiens ovary-specific acidic protein (OSAP), mRNA [NM_032623]	21861	-0.711332	14.6675	-4.72735	0.000209714	0.00584705	0.582491
RALBP1	NM_006788	Homo sapiens ralA binding protein 1 (RALBP1), mRNA [NM_006788]	19806	-0.71188	9.35715	-4.56771	0.000292858	0.00743483	0.251819
ABAT	NM_000663	Homo sapiens 4-aminobutyrate aminotransferase (ABAT), nuclear gene encoding mitochondrial protein, transcript variant 2, mRNA [NM_000663]	3870	-0.717106	14.3356	-5.43449	4.93368e-05	0.00193731	2.01873
SHOX2	NM_006884	Homo sapiens short stature homeobox 2 (SHOX2), transcript variant SHOX2a, mRNA [NM_006884]	45085	-0.717512	7.76424	-6.41495	7.35388e-06	0.000469397	3.90942
CCND1	NM_053056	Homo sapiens cyclin D1 (CCND1), mRNA [NM_053056]	279	-0.717863	9.16493	-6.80337	3.58592e-06	0.000276214	4.62143
CCDC46	NM_145036	Homo sapiens coiled-coil domain containing 46 (CCDC46), transcript variant 1, mRNA [NM_145036]	40176	-0.730088	8.06252	-4.97815	0.000124733	0.00398933	1.09768
SLC24A3	NM_020689	Homo sapiens solute carrier family 24 (sodium/potassium/calcium exchanger), member 3 (SLC24A3), mRNA [NM_020689]	27604	-0.730208	12.2511	-7.2516	1.60603e-06	0.000160947	5.41595
TNS3	NM_022748	Homo sapiens tensin 3 (TNS3), mRNA [NM_022748]	31989	-0.732298	8.96098	-5.94077	1.81717e-05	0.000919806	3.01119
WNK1	AB002342	Human mRNA for KIAA0344 gene, partial cds. [AB002342]	37129	-0.734108	12.9697	-6.24834	1.00706e-05	0.000599441	3.59739
SH3PXD2A	NM_014631	Homo sapiens SH3 and PX domains 2A (SH3PXD2A), mRNA [NM_014631]	6969	-0.734197	12.1175	-6.55219	7.75601e-06	0.000487075	3.90926
PLEKHA8	NM_032639	Homo sapiens pleckstrin homology domain containing, family A (phosphoinositide binding specific) member 8 (PLEKHA8), mRNA [NM_032639]	11851	-0.73611	8.7973	-5.79335	2.4222e-05	0.00114615	2.72564
MPP6	NM_016447	Homo sapiens membrane protein, palmitoylated 6 (MAGUK p55 subfamily member 6) (MPP6), mRNA [NM_016447]	31765	-0.737614	8.60993	-4.45569	0.000370678	0.00877921	0.0187538
GDAP1	NM_018972	Homo sapiens ganglioside-induced differentiation-associated protein 1 (GDAP1), transcript variant 1, mRNA [NM_018972]	40486	-0.741168	7.22303	-4.91482	0.000142131	0.00440049	0.96814
DNAH5	ENST00000382416	Ciliary dynein heavy chain 5 (Axonemal beta dynein heavy chain 5) (HL1). [Source:Uniprot/SWISSPROT;Acc:Q8TE73] [ENST00000382416]	25949	-0.741531	7.51171	-5.2934	6.55498e-05	0.00242977	1.73644
CTTNBP2	NM_033427	Homo sapiens cortactin binding protein 2 (CTTNBP2), mRNA [NM_033427]	3424	-0.742813	12.3572	-5.58038	3.68726e-05	0.00156683	2.30808
EDG7	ENST00000370611	Lysophosphatidic acid receptor Edg-7 (LPA receptor 3) (LPA-3). [Source:Uniprot/SWISSPROT;Acc:Q9UBY5] [ENST00000370611]	35442	-0.744161	9.6154	-5.75303	2.62159e-05	0.00120625	2.64704
MLSTD1	NM_018099	Homo sapiens male sterility domain containing 1 (MLSTD1), mRNA [NM_018099]	33805	-0.745766	9.20261	-4.66883	0.000236961	0.00636344	0.461492
LOC283140	CR616845	full-length cDNA clone CS0DF020YJ04 of Fetal brain of Homo sapiens (human). [CR616845]	35333	-0.746712	12.7287	-4.82049	0.000172785	0.00508525	0.774464
ZIC5	NM_033132	Homo sapiens Zic family member 5 (odd-paired homolog, Drosophila) (ZIC5), mRNA [NM_033132]	25578	-0.749176	8.50038	-6.48642	6.43352e-06	0.000427222	4.04206
LYPLAL1	NM_138794	Homo sapiens lysophospholipase-like 1 (LYPLAL1), mRNA [NM_138794]	33264	-0.749814	14.9751	-5.26374	6.96056e-05	0.00255069	1.67681
BC035146	BC035146	Homo sapiens cDNA clone IMAGE:5264735. [BC035146]	15688	-0.750303	14.3618	-5.64707	3.2306e-05	0.00141555	2.43946
FAM129B	AF151783	Homo sapiens MEG3 (MEG3) mRNA, complete cds. [AF151783]	17498	-0.755291	14.1203	-6.3766	7.90311e-06	0.000493259	3.83795
HIPK1	NM_198268	Homo sapiens homeodomain interacting protein kinase 1 (HIPK1), transcript variant 1, mRNA [NM_198268]	5097	-0.756935	10.8457	-5.29801	6.49411e-05	0.00241151	1.74571
PRKCDBP	NM_145040	Homo sapiens protein kinase C, delta binding protein (PRKCDBP), mRNA [NM_145040]	40672	-0.757982	13.3226	-5.26646	6.92236e-05	0.00254083	1.68228
DKFZP564O0823	NM_015393	Homo sapiens DKFZP564O0823 protein (DKFZP564O0823), mRNA [NM_015393]	35685	-0.75961	14.1694	-5.54097	3.98798e-05	0.00166012	2.23017
THC2526537	THC2526537	Unknown	22369	-0.759618	13.7653	-4.62645	0.000258928	0.00677427	0.373705
CR622072	CR622072	full-length cDNA clone CS0DF032YA11 of Fetal brain of Homo sapiens (human). [CR622072]	6306	-0.759739	9.45591	-4.62745	0.000258385	0.00676793	0.375783
PFTK1	NM_012395	Homo sapiens PFTAIRE protein kinase 1 (PFTK1), mRNA [NM_012395]	2567	-0.760365	10.7008	-5.73297	2.72705e-05	0.00124372	2.60784
ZHX3	NM_015035	Homo sapiens zinc fingers and homeoboxes 3 (ZHX3), mRNA [NM_015035]	34067	-0.760956	13.2475	-7.98841	4.54624e-07	6.615e-05	6.65907
KIAA1509	ENST00000389856	CDNA FLJ12531 fis, clone NT2RM4000199. [Source:Uniprot/SPTREMBL;Acc:Q9H9V0] [ENST00000389856]	12789	-0.763246	8.13608	-7.02196	2.41543e-06	0.000208227	5.01254
ANKIB1	AK001179	Homo sapiens cDNA FLJ10317 fis, clone NT2RM2000452. [AK001179]	3318	-0.766079	12.4682	-5.53424	4.04179e-05	0.00167941	2.21685
BM989848	BM989848	UI-H-DI0-ato-k-13-0-UI.s1 NCI_CGAP_DI0 Homo sapiens cDNA clone IMAGE:5862276 3', mRNA sequence [BM989848]	17603	-0.766436	13.541	-4.79762	0.000181186	0.00523995	0.727401
NT5E	NM_002526	Homo sapiens 5'-nucleotidase, ecto (CD73) (NT5E), mRNA [NM_002526]	34760	-0.767647	11.3631	-5.83341	2.23961e-05	0.00107659	2.80352
LOC492311	NM_001007189	Homo sapiens similar to bovine IgA regulatory protein (LOC492311), mRNA [NM_001007189]	27552	-0.768089	13.3085	-6.00349	1.60944e-05	0.000840926	3.13178
GULP1	NM_016315	Homo sapiens GULP, engulfment adaptor PTB domain containing 1 (GULP1), mRNA [NM_016315]	17949	-0.768576	15.0104	-5.20852	7.78597e-05	0.0027785	1.56551
TBC1D8B	NM_017752	Homo sapiens TBC1 domain family, member 8B (with GRAM domain) (TBC1D8B), transcript variant 1, mRNA [NM_017752]	34480	-0.768768	11.7584	-5.32588	6.13864e-05	0.00230969	1.80163
SCRG1	NM_007281	Homo sapiens scrapie responsive protein 1 (SCRG1), mRNA [NM_007281]	24948	-0.769355	11.4304	-5.78446	2.46478e-05	0.00115412	2.70833
2011-09-01	NM_018243	Homo sapiens septin 11 (SEPT11), mRNA [NM_018243]	24281	-0.769937	11.3485	-5.31083	6.32802e-05	0.00236018	1.77145
THC2660361	THC2660361	Unknown	7256	-0.770469	10.9824	-4.47609	0.000355086	0.00853115	0.0612394
KCNMB2	NM_181361	Homo sapiens potassium large conductance calcium-activated channel, subfamily M, beta member 2 (KCNMB2), transcript variant 1, mRNA [NM_181361]	15601	-0.770959	8.64834	-4.50946	0.000330992	0.00811696	0.130725
THC2637644	THC2637644	Unknown	39567	-0.771036	10.6671	-7.18033	1.82151e-06	0.000172564	5.29157
MYCBP2	NM_015057	Homo sapiens MYC binding protein 2 (MYCBP2), mRNA [NM_015057]	40378	-0.772311	12.0214	-5.83659	2.22573e-05	0.00107235	2.80969
CGN	NM_020770	Homo sapiens cingulin (CGN), mRNA [NM_020770]	11861	-0.773048	8.28154	-4.49	0.000344827	0.00836057	0.0902264
CDC2L1	NM_033487	Homo sapiens cell division cycle 2-like 1 (PITSLRE proteins) (CDC2L1), transcript variant 3, mRNA [NM_033487]	12716	-0.778191	13.4498	-5.62787	3.35575e-05	0.00145621	2.40169
D4S234E	NM_014392	Homo sapiens DNA segment on chromosome 4 (unique) 234 expressed sequence (D4S234E), transcript variant 1, mRNA [NM_014392]	37642	-0.77834	10.3509	-4.58865	0.000280267	0.00719043	0.295311
CASP12	NR_000035	Homo sapiens caspase 12 (CASP12) on chromosome 11 [NR_000035]	42706	-0.780494	7.84975	-4.79946	0.000180497	0.00523011	0.731178
IFT57	NM_018010	Homo sapiens intraflagellar transport 57 homolog (Chlamydomonas) (IFT57), mRNA [NM_018010]	43344	-0.781264	14.0352	-4.55267	0.000302251	0.00762404	0.220582
CHD7	NM_017780	Homo sapiens chromodomain helicase DNA binding protein 7 (CHD7), mRNA [NM_017780]	11502	-0.781915	12.9523	-6.878	3.13107e-06	0.000248937	4.75574
ERGIC1	NM_001031711	Homo sapiens endoplasmic reticulum-golgi intermediate compartment (ERGIC) 1 (ERGIC1), transcript variant 1, mRNA [NM_001031711]	32126	-0.783755	8.45544	-4.4351	0.000387135	0.00906053	-0.0241842
AK000038	AK000038	Homo sapiens cDNA FLJ20031 fis, clone ADSU02180. [AK000038]	27820	-0.78591	12.4672	-6.27368	9.59805e-06	0.000575883	3.6451
CCL28	NM_148672	Homo sapiens chemokine (C-C motif) ligand 28 (CCL28), mRNA [NM_148672]	45156	-0.786075	9.28409	-6.16184	1.18736e-05	0.000672611	3.43387
RAB11FIP4	NM_032932	Homo sapiens RAB11 family interacting protein 4 (class II) (RAB11FIP4), mRNA [NM_032932]	29003	-0.786318	9.38815	-5.64085	3.27062e-05	0.00142476	2.42723
AX721087	AX721087	Sequence 47 from Patent WO0220754. [AX721087]	31187	-0.787079	13.0953	-5.76881	2.5416e-05	0.00118031	2.67783
ARHGAP24	NM_001025616	Homo sapiens Rho GTPase activating protein 24 (ARHGAP24), transcript variant 1, mRNA [NM_001025616]	15020	-0.787354	11.3531	-5.68821	4.87756e-05	0.00191947	2.14666
RNF152	NM_173557	Homo sapiens ring finger protein 152 (RNF152), mRNA [NM_173557]	11222	-0.790995	8.97924	-4.55667	0.000299725	0.00757306	0.228886
SGEF	NM_015595	Homo sapiens Src homology 3 domain-containing guanine nucleotide exchange factor (SGEF), mRNA [NM_015595]	44492	-0.791237	11.2368	-6.80379	3.58317e-06	0.000276214	4.62219
THC2532458	THC2532458	NM_205486 non-histone chromosomal protein {Gallus gallus} (exp=-1; wgp=0; cg=0), partial (21%) [THC2532458]	6983	-0.791715	12.0923	-4.58241	0.000283962	0.00726864	0.28235
THC2687713	THC2687713	Unknown	9327	-0.792622	5.82869	-4.55922	0.000298124	0.00754107	0.234187
ACVR1C	NM_145259	Homo sapiens activin A receptor, type IC (ACVR1C), mRNA [NM_145259]	29782	-0.793398	8.80836	-5.37532	5.55637e-05	0.00213595	1.90064
AW015426	AW015426	UI-H-BI0-aat-h-12-0-UI.s1 NCI_CGAP_Sub1 Homo sapiens cDNA clone IMAGE:2710535 3', mRNA sequence [AW015426]	5904	-0.794107	9.56218	-6.57714	5.4348e-06	0.000380352	4.20936
CNKSR3	NM_173515	Homo sapiens CNKSR family member 3 (CNKSR3), mRNA [NM_173515]	33131	-0.79713	13.7483	-4.71646	0.000214532	0.00593722	0.55999
PHACTR1	NM_030948	Homo sapiens phosphatase and actin regulator 1 (PHACTR1), mRNA [NM_030948]	4220	-0.799031	8.64221	-4.71243	0.000216343	0.00597632	0.55166
BTC	NM_001729	Homo sapiens betacellulin (BTC), mRNA [NM_001729]	19087	-0.801656	9.25579	-4.69004	0.000226691	0.00616752	0.505377
TGFB2	NM_003238	Homo sapiens transforming growth factor, beta 2 (TGFB2), mRNA [NM_003238]	29120	-0.802259	11.8546	-4.57322	0.000289491	0.00737244	0.263264
ABI3BP	AK025204	Homo sapiens cDNA: FLJ21551 fis, clone COL06266. [AK025204]	37659	-0.802334	10.4029	-4.37689	0.000437775	0.00989943	-0.145644
CABLES1	NM_138375	Homo sapiens Cdk5 and Abl enzyme substrate 1 (CABLES1), mRNA [NM_138375]	22242	-0.80602	13.2001	-5.17351	8.36069e-05	0.00293701	1.49479
NUAK1	NM_014840	Homo sapiens NUAK family, SNF1-like kinase, 1 (NUAK1), mRNA [NM_014840]	1341	-0.810314	12.9246	-5.51818	4.1733e-05	0.00172027	2.18504
C3orf50	BC011266	Homo sapiens cDNA clone IMAGE:4156795. [BC011266]	32182	-0.810597	10.0768	-5.05962	0.000105511	0.00349254	1.26377
SLC6A13	BC020867	Homo sapiens solute carrier family 6 (neurotransmitter transporter, GABA), member 13, mRNA (cDNA clone IMAGE:4594185), complete cds. [BC020867]	20474	-0.810709	15.5316	-4.71754	0.000214048	0.00592747	0.562227
PLEKHA5	NM_019012	Homo sapiens pleckstrin homology domain containing, family A member 5 (PLEKHA5), mRNA [NM_019012]	6450	-0.811099	12.6621	-7.33253	1.39324e-06	0.000145129	5.5563
BC047230	BC047230	Homo sapiens cDNA clone IMAGE:4817555. [BC047230]	17015	-0.813134	11.3209	-5.18755	8.12509e-05	0.00288124	1.52317
NEXN	NM_144573	Homo sapiens nexilin (F actin binding protein) (NEXN), mRNA [NM_144573]	4247	-0.820039	10.6735	-6.1499	1.21477e-05	0.000679911	3.4112
SLC16A6	NM_004694	Homo sapiens solute carrier family 16, member 6 (monocarboxylic acid transporter 7) (SLC16A6), mRNA [NM_004694]	5740	-0.820804	12.4543	-4.58146	0.000284528	0.00727485	0.280379
PDZD2	NM_178140	Homo sapiens PDZ domain containing 2 (PDZD2), mRNA [NM_178140]	41982	-0.821239	13.3639	-7.8732	5.51219e-07	7.4489e-05	6.46979
AK5	NM_174858	Homo sapiens adenylate kinase 5 (AK5), transcript variant 1, mRNA [NM_174858]	38338	-0.822743	11.2117	-6.01095	1.58643e-05	0.000834962	3.14609
SVIL	NM_021738	Homo sapiens supervillin (SVIL), transcript variant 2, mRNA [NM_021738]	9566	-0.823047	12.5821	-6.39149	7.68498e-06	0.000484706	3.86572
THC2551927	THC2551927	ALU7_HUMAN (P39194) Alu subfamily SQ sequence contamination warning entry, partial (6%) [THC2551927]	40951	-0.826816	11.5365	-5.14934	8.78284e-05	0.00305586	1.44588
AI492422	AI492422	AI492422 ti27g10.x1 NCI_CGAP_Kid11 Homo sapiens cDNA clone IMAGE:2131746 3', mRNA sequence [AI492422]	17081	-0.827463	8.18925	-4.58795	0.000280684	0.00719702	0.293841
MYH10	NM_005964	Homo sapiens myosin, heavy chain 10, non-muscle (MYH10), mRNA [NM_005964]	34500	-0.829655	7.7399	-4.5015	0.000336582	0.00821626	0.11416
WDR66	NM_144668	Homo sapiens WD repeat domain 66 (WDR66), mRNA [NM_144668]	19873	-0.830033	8.29968	-5.37919	5.51333e-05	0.00212414	1.90836
KIAA1244	NM_020340	Homo sapiens KIAA1244 (KIAA1244), mRNA [NM_020340]	26305	-0.83234	11.2683	-4.48016	0.000352053	0.00849914	0.0697194
MBOAT2	NM_138799	Homo sapiens membrane bound O-acyltransferase domain containing 2 (MBOAT2), mRNA [NM_138799]	1250	-0.83363	12.6448	-4.90317	0.000145593	0.00448036	0.944266
DAAM2	NM_015345	Homo sapiens dishevelled associated activator of morphogenesis 2 (DAAM2), mRNA [NM_015345]	36695	-0.834415	12.1207	-7.51172	1.5049e-06	0.000153214	5.52808
DLG2	NM_001364	Homo sapiens discs, large homolog 2, chapsyn-110 (Drosophila) (DLG2), mRNA [NM_001364]	5844	-0.840387	10.0031	-5.06427	0.000104511	0.00347342	1.27322
INPP4B	NM_003866	Homo sapiens inositol polyphosphate-4-phosphatase, type II, 105kDa (INPP4B), mRNA [NM_003866]	28777	-0.841149	10.5756	-4.44938	0.000375644	0.00885953	0.0055972
JAKMIP1	NM_144720	Homo sapiens janus kinase and microtubule interacting protein 1 (JAKMIP1), mRNA [NM_144720]	33005	-0.843745	12.1509	-7.39189	1.25601e-06	0.000134894	5.65864
HIPK2	NM_022740	Homo sapiens homeodomain interacting protein kinase 2 (HIPK2), mRNA [NM_022740]	10270	-0.847988	13.1816	-5.221	7.59102e-05	0.00272622	1.5907
AK022020	AK022020	Homo sapiens cDNA FLJ11958 fis, clone HEMBB1000996. [AK022020]	639	-0.852173	11.7332	-6.65919	6.42011e-06	0.000427222	4.09643
LRRC4C	NM_020929	Homo sapiens leucine rich repeat containing 4C (LRRC4C), mRNA [NM_020929]	637	-0.852179	10.7213	-8.0314	4.23274e-07	6.26557e-05	6.72922
RHOU	NM_021205	Homo sapiens ras homolog gene family, member U (RHOU), mRNA [NM_021205]	6952	-0.852562	14.3534	-6.01499	2.05179e-05	0.00101129	2.94445
GRIN2C	NM_000835	Homo sapiens glutamate receptor, ionotropic, N-methyl D-aspartate 2C (GRIN2C), mRNA [NM_000835]	36165	-0.861271	10.1288	-5.16033	8.58829e-05	0.00300057	1.46812
LOC130940	NM_138803	Homo sapiens hypothetical protein BC015395 (LOC130940), mRNA [NM_138803]	10514	-0.862392	10.6728	-4.61987	0.000262518	0.00683641	0.36007
AK025758	AK025758	Homo sapiens cDNA: FLJ22105 fis, clone HEP17660. [AK025758]	15608	-0.86453	10.4327	-6.95294	2.73448e-06	0.000225369	4.88979
GDA	NM_004293	Homo sapiens guanine deaminase (GDA), mRNA [NM_004293]	17153	-0.870077	6.76521	-5.57863	3.70016e-05	0.00156786	2.30461
A_23_P165819	A_23_P165819	Unknown	41155	-0.87139	16.7249	-4.85824	0.000348285	0.00843077	0.316976
SART2	NM_013352	Homo sapiens squamous cell carcinoma antigen recognized by T cells 2 (SART2), mRNA [NM_013352]	33219	-0.874459	12.9275	-4.88132	0.000152321	0.00464394	0.89946
CAV1	NM_001753	Homo sapiens caveolin 1, caveolae protein, 22kDa (CAV1), mRNA [NM_001753]	5848	-0.875241	13.0228	-5.71169	2.84373e-05	0.00128096	2.56621
THC2669092	THC2669092	Unknown	31073	-0.87562	12.5853	-4.38242	0.000432686	0.00980733	-0.134095
A_23_P20328	A_23_P20328	Unknown	18013	-0.882725	10.9996	-6.96533	2.67414e-06	0.000221614	4.91187
RERG	NM_032918	Homo sapiens RAS-like, estrogen-regulated, growth inhibitor (RERG), mRNA [NM_032918]	40365	-0.883918	9.43593	-5.56542	3.7986e-05	0.00159456	2.27852
RANBP3L	NM_145000	Homo sapiens RAN binding protein 3-like (RANBP3L), mRNA [NM_145000]	2009	-0.885057	8.71821	-5.53514	4.03461e-05	0.00167798	2.21862
PLCL1	NM_006226	Homo sapiens phospholipase C-like 1 (PLCL1), mRNA [NM_006226]	15817	-0.885962	9.98943	-6.12916	1.26395e-05	0.000699603	3.37179
CGNL1	NM_032866	Homo sapiens cingulin-like 1 (CGNL1), mRNA [NM_032866]	27118	-0.88701	14.5929	-5.97298	1.70724e-05	0.000882043	3.07318
PTPN11	NM_002834	Homo sapiens protein tyrosine phosphatase, non-receptor type 11 (Noonan syndrome 1) (PTPN11), mRNA [NM_002834]	36967	-0.888513	6.4659	-5.96943	1.71902e-05	0.000887107	3.06635
THC2667632	THC2667632	Unknown	44835	-0.89009	10.5162	-6.38157	7.8296e-06	0.000490031	3.84722
THC2692628	THC2692628	Unknown	31860	-0.890218	8.16195	-6.45291	6.84915e-06	0.000445099	3.97996
AA743218	AA743218	AA743218 ny21c02.s1 NCI_CGAP_GCB1 Homo sapiens cDNA clone IMAGE:1272386 3' similar to gb:S87759 PROTEIN PHOSPHATASE 2C ALPHA ISOFORM (HUMAN);, mRNA sequence [AA743218]	39428	-0.890389	9.68532	-5.06306	0.00010477	0.00347432	1.27077
A_24_P32836	A_24_P32836	Unknown	15885	-0.894788	16.3694	-5.55829	0.000106399	0.00350766	1.5317
KITLG	NM_000899	Homo sapiens KIT ligand (KITLG), transcript variant b, mRNA [NM_000899]	14343	-0.895751	6.92294	-5.04596	0.000130861	0.00414994	1.10373
AAK1	NM_014911	Homo sapiens AP2 associated kinase 1 (AAK1), mRNA [NM_014911]	35341	-0.897639	7.52237	-4.50136	0.000336684	0.00821626	0.11386
MDS1	NM_004991	Homo sapiens myelodysplasia syndrome 1 (MDS1), mRNA [NM_004991]	15680	-0.898622	6.59278	-7.68159	7.62298e-07	9.6088e-05	6.15084
WWC2	NM_024949	Homo sapiens WW and C2 domain containing 2 (WWC2), mRNA [NM_024949]	1040	-0.898948	13.1171	-4.75856	0.000196518	0.00556183	0.646891
PAQR5	NM_017705	Homo sapiens progestin and adipoQ receptor family member V (PAQR5), mRNA [NM_017705]	39156	-0.90572	8.14193	-6.07021	1.41528e-05	0.000765412	3.25948
SNCA	NM_007308	Homo sapiens synuclein, alpha (non A4 component of amyloid precursor) (SNCA), transcript variant NACP112, mRNA [NM_007308]	13513	-0.913144	12.895	-7.1031	2.08938e-06	0.000189561	5.15595
PCDH9	NM_020403	Homo sapiens protocadherin 9 (PCDH9), transcript variant 2, mRNA [NM_020403]	44215	-0.914108	12.5232	-5.11059	9.50591e-05	0.00323405	1.36733
FAM107A	NM_007177	Homo sapiens family with sequence similarity 107, member A (FAM107A), transcript variant 1, mRNA [NM_007177]	37296	-0.916009	13.0776	-6.09736	1.34338e-05	0.000734534	3.31127
SORBS1	NM_001034954	Homo sapiens sorbin and SH3 domain containing 1 (SORBS1), transcript variant 3, mRNA [NM_001034954]	9944	-0.918073	11.7408	-5.69704	2.92698e-05	0.00131059	2.53754
FLJ21687	NM_024859	Homo sapiens PDZ domain containing, X chromosome (FLJ21687), mRNA [NM_024859]	6751	-0.940297	7.65315	-8.73145	1.36611e-07	2.92738e-05	7.83562
KIAA1462	AB040895	Homo sapiens mRNA for KIAA1462 protein, partial cds. [AB040895]	17031	-0.942981	8.13538	-5.2587	7.03206e-05	0.00256988	1.66666
KIAA1914	NM_001001936	Homo sapiens KIAA1914 (KIAA1914), transcript variant 1, mRNA [NM_001001936]	35058	-0.943229	11.6878	-7.90446	5.23055e-07	7.22008e-05	6.52133
SPAG17	NM_206996	Homo sapiens sperm associated antigen 17 (SPAG17), mRNA [NM_206996]	9718	-0.947232	8.7876	-5.51804	4.17452e-05	0.00172027	2.18475
PKP4	NM_003628	Homo sapiens plakophilin 4 (PKP4), transcript variant 1, mRNA [NM_003628]	33090	-0.948756	13.5065	-7.79307	6.30883e-07	8.24604e-05	6.33705
TSHZ2	NM_173485	Homo sapiens teashirt family zinc finger 2 (TSHZ2), mRNA [NM_173485]	36357	-0.966087	9.61352	-7.64094	8.17074e-07	0.000100268	6.08251
FAM101A	NM_181709	Homo sapiens family with sequence similarity 101, member A (FAM101A), mRNA [NM_181709]	18444	-0.977946	13.1492	-5.19516	8.00026e-05	0.00284369	1.53855
ADAMTS5	NM_007038	Homo sapiens ADAM metallopeptidase with thrombospondin type 1 motif, 5 (aggrecanase-2) (ADAMTS5), mRNA [NM_007038]	34728	-0.977992	13.4926	-4.94281	0.000160507	0.004812	0.900981
THC2563238	THC2563238	Unknown	44072	-0.980689	14.0955	-4.88287	0.000151835	0.00463583	0.902629
AK074291	AK074291	Homo sapiens cDNA FLJ23711 fis, clone HEP12371. [AK074291]	40825	-0.9877	14.2527	-6.17594	1.15584e-05	0.000660898	3.46059
TMSB4X	ENST00000380635	Thymosin beta-4 (T beta 4) (Fx) [Contains: Hematopoietic system regulatory peptide (Seraspenide)]. [Source:Uniprot/SWISSPROT;Acc:P62328] [ENST00000380635]	23967	-0.998949	7.93019	-6.45249	6.85452e-06	0.000445099	3.97919
XKR4	NM_052898	Homo sapiens XK, Kell blood group complex subunit-related family, member 4 (XKR4), mRNA [NM_052898]	6130	-0.999953	9.27195	-6.47954	6.51674e-06	0.000431255	4.02932
AK130878	AK130878	Homo sapiens cDNA FLJ27368 fis, clone UBA03195. [AK130878]	2602	-1.00194	10.0039	-5.64653	3.23408e-05	0.00141569	2.4384
PHACTR2	NM_014721	Homo sapiens phosphatase and actin regulator 2 (PHACTR2), mRNA [NM_014721]	7204	-1.00582	13.4361	-4.62984	0.000257097	0.00674872	0.380731
HDAC9	NM_178423	Homo sapiens histone deacetylase 9 (HDAC9), transcript variant 4, mRNA [NM_178423]	26122	-1.01164	9.93279	-5.63885	3.28359e-05	0.00142903	2.4233
ABLIM3	NM_014945	Homo sapiens actin binding LIM protein family, member 3 (ABLIM3), mRNA [NM_014945]	37391	-1.01371	12.2152	-5.05703	0.000106073	0.00349946	1.2585
TGFB3	NM_003239	Homo sapiens transforming growth factor, beta 3 (TGFB3), mRNA [NM_003239]	37268	-1.01464	12.843	-5.00056	0.000119113	0.00384234	1.14343
SASH1	NM_015278	Homo sapiens SAM and SH3 domain containing 1 (SASH1), mRNA [NM_015278]	10709	-1.01478	14.7028	-6.42544	7.2107e-06	0.000462883	3.92893
TCF8	NM_030751	Homo sapiens transcription factor 8 (represses interleukin 2 expression) (TCF8), mRNA [NM_030751]	18088	-1.02638	11.1332	-4.94368	0.000133913	0.00421405	1.02722
THC2636507	THC2636507	Unknown	27537	-1.03419	11.3559	-4.95298	0.00013137	0.0041595	1.04625
HPSE2	NM_021828	Homo sapiens heparanase 2 (HPSE2), mRNA [NM_021828]	25934	-1.03548	7.72553	-6.90653	2.97343e-06	0.000238511	4.80688
TMEM16B	NM_020373	Homo sapiens transmembrane protein 16B (TMEM16B), mRNA [NM_020373]	4221	-1.04537	13.4362	-6.50677	6.19398e-06	0.000417259	4.0797
EFHC2	NM_025184	Homo sapiens EF-hand domain (C-terminal) containing 2 (EFHC2), mRNA [NM_025184]	23353	-1.05443	8.00896	-4.81933	0.000173201	0.00509083	0.772079
PPP1R3C	NM_005398	Homo sapiens protein phosphatase 1, regulatory (inhibitor) subunit 3C (PPP1R3C), mRNA [NM_005398]	37734	-1.06108	13.9084	-4.5075	0.000332358	0.0081416	0.12665
PTPRT	NM_133170	Homo sapiens protein tyrosine phosphatase, receptor type, T (PTPRT), transcript variant 1, mRNA [NM_133170]	18732	-1.08783	8.77796	-5.115	9.42061e-05	0.00321401	1.37628
DB381305	DB381305	DB381305 PLACE3 Homo sapiens cDNA clone PLACE3000400 3', mRNA sequence [DB381305]	18572	-1.0901	10.6321	-7.23157	1.66374e-06	0.000164049	5.38108
LIX1	NM_153234	Homo sapiens Lix1 homolog (mouse) (LIX1), mRNA [NM_153234]	42542	-1.09855	12.357	-7.52494	9.97215e-07	0.000115186	5.8862
ENST00000303697	ENST00000303697	CDNA FLJ46154 fis, clone TESTI4001348. [Source:Uniprot/SPTREMBL;Acc:Q6ZRR9] [ENST00000303697]	30393	-1.10425	11.6538	-5.14755	8.81505e-05	0.00305586	1.44224
ALDH1A1	NM_000689	Homo sapiens aldehyde dehydrogenase 1 family, member A1 (ALDH1A1), mRNA [NM_000689]	25940	-1.11669	15.3448	-5.9654	5.50912e-05	0.00212414	2.15268
TMEFF2	NM_016192	Homo sapiens transmembrane protein with EGF-like and two follistatin-like domains 2 (TMEFF2), mRNA [NM_016192]	26732	-1.13113	12.8107	-4.53324	0.000314849	0.00782763	0.180181
SH3BGRL2	NM_031469	Homo sapiens SH3 domain binding glutamic acid-rich protein like 2 (SH3BGRL2), mRNA [NM_031469]	14775	-1.14477	7.98326	-7.49145	1.05661e-06	0.000119466	5.82916
AJ710526	AJ710526	AJ710526 CMPD01 Homo sapiens cDNA clone CMPD07322, mRNA sequence [AJ710526]	3093	-1.14534	6.77259	-5.8158	2.31804e-05	0.00110383	2.76931
PAK3	NM_002578	Homo sapiens p21 (CDKN1A)-activated kinase 3 (PAK3), mRNA [NM_002578]	2767	-1.14984	9.47694	-5.3491	5.85777e-05	0.00222072	1.84816
BX414807	BX414807	BX414807 BX414807 Homo sapiens THYMUS Homo sapiens cDNA clone CS0CAP002YP17 3-PRIME, mRNA sequence [BX414807]	45185	-1.15046	8.27318	-5.31414	6.28593e-05	0.00234889	1.77808
EPB41L2	NM_001431	Homo sapiens erythrocyte membrane protein band 4.1-like 2 (EPB41L2), mRNA [NM_001431]	40272	-1.15849	13.5585	-8.01027	4.38393e-07	6.44695e-05	6.69477
PDE1C	NM_005020	Homo sapiens phosphodiesterase 1C, calmodulin-dependent 70kDa (PDE1C), mRNA [NM_005020]	44693	-1.16243	9.10692	-6.34087	8.45319e-06	0.00052209	3.77118
BE835321	BE835321	BE835321 RC5-FN0022-300600-022-G12 FN0022 Homo sapiens cDNA, mRNA sequence [BE835321]	28228	-1.18812	10.5578	-4.73413	0.000206775	0.00579381	0.596477
TRAK2	NM_015049	Homo sapiens trafficking protein, kinesin binding 2 (TRAK2), mRNA [NM_015049]	39161	-1.19561	10.0557	-7.25038	1.60947e-06	0.000160947	5.41383
UACA	NM_001008224	Homo sapiens uveal autoantigen with coiled-coil domains and ankyrin repeats (UACA), transcript variant 2, mRNA [NM_001008224]	4859	-1.19956	12.9829	-5.72947	2.74591e-05	0.00125067	2.601
ARHGAP11A	NM_014783	Homo sapiens Rho GTPase activating protein 11A (ARHGAP11A), transcript variant 1, mRNA [NM_014783]	30851	-1.19968	6.73638	-7.04684	2.31015e-06	0.000202645	5.05662
TMEPAI	NM_020182	Homo sapiens transmembrane, prostate androgen induced RNA (TMEPAI), transcript variant 1, mRNA [NM_020182]	37854	-1.22096	14.8996	-7.65678	1.18709e-06	0.000129579	5.76122
EVI1	NM_005241	Homo sapiens ecotropic viral integration site 1 (EVI1), mRNA [NM_005241]	42386	-1.22618	12.5487	-6.18816	1.12922e-05	0.000648147	3.48372
KIAA0774	NM_001033602	Homo sapiens KIAA0774 (KIAA0774), transcript variant 1, mRNA [NM_001033602]	3823	-1.28059	9.977	-7.3268	1.4073e-06	0.000146255	5.54639
TMSL3	NM_183049	Homo sapiens thymosin-like 3 (TMSL3), mRNA [NM_183049]	22051	-1.3661	17.5174	-6.47885	2.48216e-05	0.00115989	2.93974
BHLHB5	NM_152414	Homo sapiens basic helix-loop-helix domain containing, class B, 5 (BHLHB5), mRNA [NM_152414]	36945	-1.37666	13.1669	-5.82941	2.89782e-05	0.00129883	2.6016
FLJ39198	NM_001039769	Homo sapiens hypothetical protein LOC643763 (FLJ39198), mRNA [NM_001039769]	4444	-1.37802	7.80238	-5.09196	0.000119521	0.00384449	1.19376
NRAP	NM_198060	Homo sapiens nebulin-related anchoring protein (NRAP), transcript variant 2, mRNA [NM_198060]	38027	-1.37996	6.24004	-7.13644	1.96902e-06	0.000181198	5.2146
A_24_P530977	A_24_P530977	Unknown	21923	-1.38592	16.5057	-7.14863	1.92682e-06	0.000178777	5.23601
PDE11A	NM_016953	Homo sapiens phosphodiesterase 11A (PDE11A), transcript variant 4, mRNA [NM_016953]	11866	-1.43382	12.5001	-7.18522	1.80581e-06	0.000172164	5.30012
CDR1	AK054921	Homo sapiens cDNA FLJ30359 fis, clone BRACE2007760, highly similar to 40S RIBOSOMAL PROTEIN S15A. [AK054921]	11340	-1.54625	12.6759	-4.66835	0.000237198	0.00636487	0.460502
